# Supplementary material for: Three‐dimensional structures of avian beta‐microseminoproteins: insight from the chicken egg‐specific beta‐microseminoprotein 3 paralog
Source: FEBS Open Bio. 2021 May 24;11(6):1739–56. doi: 10.1002/2211-5463.13166 (PMC8167871; doi:10.1002/2211-5463.13166)
Supplement: Supplementary file 3 — Table S2. Bottom‐up data. [file FEB4-11-1739-s003.xlsx]

## Sheet: A.Identification
NanoLC-MS/MS Results
Total spectra : 4151
Search Engine: Mascot
	Version: Mascot in Proteome Discoverer 2.1.1.21
	MSMB3 sequences within home database
	Fragment Tolerance: 0,80 Da (Monoisotopic)
	Parent Tolerance: 5,0 PPM (Monoisotopic)
	Fixed Modifications:
	Variable Modifications: -1 on Peptide C-Terminal (Amidated), +16 on M (Oxidation), +42 on Peptide N-Terminal (Acetyl), +57 on C (Carbamidomethyl)
	Digestion Enzyme: Trypsin
	Max Missed Cleavages: 2
Scaffold v 4.11.1 validation :
	Protein Threshold : 99,9% minimum AND Peptide Threshold : 99% minimum
N°	Identified Proteins	Molecular Weight	Protein Identification Probability	Total Spectrum Count	Exclusive Spectrum Count	Total Unique Peptide Count	Exclusive Unique Peptide Count	Total Unique Spectrum Count	Exclusive Unique Spectrum Count	Percent Coverage
1	Cluster of MSMB3	10 kDa	1	3699	3699	24	24	57	57	0.942
1.1	6RWC|A Chain A, chicken beta-microseminoprotein-like 3_without_G	10 kDa	1	3699	70	22	2	54	3	0.942
1.2	6RWC|A Chain A, chicken beta-microseminoprotein-like 3	10 kDa	1	3629	0	20	0	51	0	0.874
2	Cationic trypsin [Bovin]	26 kDa	1	100	100	8	8	10	10	0.504

## Sheet: B. Peptide report
	Peptide Report from nanoLC-MS/MS results
	Protein name	Protein molecular weight (Da)	Protein identification probability	Exclusive unique peptide count	Exclusive unique spectrum count	Total spectrum count	Percentage of total spectra	Peptide sequence	Previous amino acid	Next amino acid	Best Peptide identification probability	Best Mascot Ion Score	Best Mascot Delta Ion Score	Number of identified +2H spectra	Number of identified +3H spectra	Number of identified +4H spectra	Calculated +1H Peptide Mass (AMU)	Median Retention Time	Total TIC	Peptide start index	Peptide stop index	MS/MS sample name
	MSMB3_without_G	9 868,4	1	1	2	772	0.0373	CKMNAMVCCSLVSIPK	K	N	0.997	60.3	60.3	0	60	0	1 897,8826	2 709,65	102568	35	50	20-0914_P20-006_Rehault_Digest_BMSP_ORBI311
	MSMB3_without_G	9 868,4	1	1	2	772	0.0373	KTDPDISCKVYNGV	K	-	0.997	63.9	63.9	3	7	0	1 595,7736	1 201,19	80 893,3	73	86	20-0914_P20-006_Rehault_Digest_BMSP_ORBI311
	MSMB3_without_G	9 868,4	1	1	2	772	0.0373	MNAMVCCSLVSIPK	K	N	0.997	110	110	66	37	0	1 609,7570	2 955,49	408901	37	50	20-0914_P20-006_Rehault_Digest_BMSP_ORBI311
	MSMB3_without_G	9 868,4	1	1	2	772	0.0373	MNAMVCCSLVSIPKNYDR	K	V	0.997	54.1	54.1	0	26	0	2 173,9862	2 918,04	59 477,8	37	54	20-0914_P20-006_Rehault_Digest_BMSP_ORBI311
	MSMB3_without_G	9 868,4	1	1	2	772	0.0373	NLYVFGAVWK	R	T	0.997	73.2	73.2	43	12	0	1 196,6462	4 132,63	1132610	17	26	20-0914_P20-006_Rehault_Digest_BMSP_ORBI311
	MSMB3_without_G	9 868,4	1	1	2	772	0.0373	NLYVFGAVWKTEDCYQCK	R	C	0.997	64.1	64.1	17	252	0	2 281,0418	4 679,94	1443520	17	34	20-0914_P20-006_Rehault_Digest_BMSP_ORBI311
	MSMB3_without_G	9 868,4	1	1	2	772	0.0373	NLYVFGAVWKTEDCYQCKCK	R	M	0.997	35.9	35.9	0	20	0	2 569,1674	3 960,17	16 299,5	17	36	20-0914_P20-006_Rehault_Digest_BMSP_ORBI311
	MSMB3_without_G	9 868,4	1	1	2	772	0.0373	NYDRVNCVGLFHK	K	K	0.997	42.7	42.7	0	32	0	1 621,7904	2 400,18	1914380	51	63	20-0914_P20-006_Rehault_Digest_BMSP_ORBI311
	MSMB3_without_G	9 868,4	1	1	2	772	0.0373	NYDRVNCVGLFHKK	K	S	0.997	72.9	72.9	2	78	0	1 749,8854	2 124,31	3047760	51	64	20-0914_P20-006_Rehault_Digest_BMSP_ORBI311
	MSMB3_without_G	9 868,4	1	1	2	772	0.0373	VNCVGLFHK	R	K	0.997	59	59	6	57	0	1 073,5561	6 277,18	5079330	55	63	20-0914_P20-006_Rehault_Digest_BMSP_ORBI311
	MSMB3_without_G	9 868,4	1	1	2	772	0.0373	VNCVGLFHKK	R	S	0.997	57	57	9	38	0	1 201,6511	6 258,78	4211720	55	64	20-0914_P20-006_Rehault_Digest_BMSP_ORBI311
	MSMB3_without_G	9 868,4	1	1	2	772	0.0373	VVKKTDPDISCK	R	V	0.997	55.8	55.8	2	5	0	1 389,7409	949.568	161691	70	81	20-0914_P20-006_Rehault_Digest_BMSP_ORBI311
	MSMB3_without_G	9 868,4	1	2	3	664	0.0385	CKMNAMVCCSLVSIPK	K	N	0.997	58.7	58.7	1	44	0	1 913,8776	2 448,45	74 050,6	35	50	20-0914_P20-006_Rehault_Digest_BMSP_ORBI312
	MSMB3_without_G	9 868,4	1	2	3	664	0.0385	KTDPDISCK	K	V	0.997	43.8	43.8	3	0	0	1 063,5091	928.909	1 582,23	73	81	20-0914_P20-006_Rehault_Digest_BMSP_ORBI312
	MSMB3_without_G	9 868,4	1	2	3	664	0.0385	KTDPDISCKVYNGV	K	-	0.997	67.5	67.5	5	6	0	1 595,7736	1 180,32	171566	73	86	20-0914_P20-006_Rehault_Digest_BMSP_ORBI312
	MSMB3_without_G	9 868,4	1	2	3	664	0.0385	MNAMVCCSLVSIPK	K	N	0.997	115	115	71	15	0	1 625,7519	2 857,61	249489	37	50	20-0914_P20-006_Rehault_Digest_BMSP_ORBI312
	MSMB3_without_G	9 868,4	1	2	3	664	0.0385	MNAMVCCSLVSIPKNYDR	K	V	0.997	45.8	45.8	0	23	0	2 173,9862	2 659,12	29 633,9	37	54	20-0914_P20-006_Rehault_Digest_BMSP_ORBI312
	MSMB3_without_G	9 868,4	1	2	3	664	0.0385	NLYVFGAVWK	R	T	0.997	70.9	70.9	52	5	0	1 196,6462	4 075,39	357511	17	26	20-0914_P20-006_Rehault_Digest_BMSP_ORBI312
	MSMB3_without_G	9 868,4	1	2	3	664	0.0385	NLYVFGAVWKTEDCYQCK	R	C	0.997	59.4	59.4	17	193	0	2 281,0418	4 329,47	475286	17	34	20-0914_P20-006_Rehault_Digest_BMSP_ORBI312
	MSMB3_without_G	9 868,4	1	2	3	664	0.0385	NLYVFGAVWKTEDCYQCKCK	R	M	0.997	28.9	22.8	0	9	0	2 569,1674	3 436,75	1 909,66	17	36	20-0914_P20-006_Rehault_Digest_BMSP_ORBI312
	MSMB3_without_G	9 868,4	1	2	3	664	0.0385	NYDRVNCVGLFHK	K	K	0.997	52.9	52.9	13	40	0	1 621,7904	1 546,17	5707500	51	63	20-0914_P20-006_Rehault_Digest_BMSP_ORBI312
	MSMB3_without_G	9 868,4	1	2	3	664	0.0385	NYDRVNCVGLFHKK	K	S	0.997	72	72	9	47	0	1 749,8854	1 551,96	5970410	51	64	20-0914_P20-006_Rehault_Digest_BMSP_ORBI312
	MSMB3_without_G	9 868,4	1	2	3	664	0.0385	TDPDISCKVYNGV	K	-	0.995	40.1	40.1	5	0	0	1 467,6786	1 550,32	46 967,8	74	86	20-0914_P20-006_Rehault_Digest_BMSP_ORBI312
	MSMB3_without_G	9 868,4	1	2	3	664	0.0385	VNCVGLFHK	R	K	0.997	63.4	63.4	15	69	0	1 073,5561	1 545,53	1.33699E7	55	63	20-0914_P20-006_Rehault_Digest_BMSP_ORBI312
	MSMB3_without_G	9 868,4	1	2	3	664	0.0385	VNCVGLFHKK	R	S	0.997	57	57	9	13	0	1 201,6511	1 057,03	7369500	55	64	20-0914_P20-006_Rehault_Digest_BMSP_ORBI312
	MSMB3_without_G	9 868,4	1	2	3	342	0.021	CKMNAMVCCSLVSIPK	K	N	0.997	48.2	48.2	1	23	0	1 897,8826	2 489,51	57 641,8	35	50	20-0914_P20-006_Rehault_Digest_BMSP_ORBI313
	MSMB3_without_G	9 868,4	1	2	3	342	0.021	KTDPDISCK	K	V	0.99	39.2	39.2	1	0	0	1 063,5091	930.726	844.541	73	81	20-0914_P20-006_Rehault_Digest_BMSP_ORBI313
	MSMB3_without_G	9 868,4	1	2	3	342	0.021	KTDPDISCKVYNGV	K	-	0.997	67	67	5	5	0	1 595,7736	1 177,64	104975	73	86	20-0914_P20-006_Rehault_Digest_BMSP_ORBI313
	MSMB3_without_G	9 868,4	1	2	3	342	0.021	MNAMVCCSLVSIPK	K	N	0.997	105	105	76	5	0	1 609,7570	2 840,67	214006	37	50	20-0914_P20-006_Rehault_Digest_BMSP_ORBI313
	MSMB3_without_G	9 868,4	1	2	3	342	0.021	MNAMVCCSLVSIPKNYDR	K	V	0.997	41.7	41.7	0	11	0	2 173,9862	2 795,12	22 368,5	37	54	20-0914_P20-006_Rehault_Digest_BMSP_ORBI313
	MSMB3_without_G	9 868,4	1	2	3	342	0.021	NLYVFGAVWK	R	T	0.997	65.7	65.7	40	0	0	1 196,6462	4 015,55	188189	17	26	20-0914_P20-006_Rehault_Digest_BMSP_ORBI313
	MSMB3_without_G	9 868,4	1	2	3	342	0.021	NLYVFGAVWKTEDCYQCK	R	C	0.997	55.8	55.8	5	73	0	2 281,0418	3 816,79	205431	17	34	20-0914_P20-006_Rehault_Digest_BMSP_ORBI313
	MSMB3_without_G	9 868,4	1	2	3	342	0.021	NYDRVNCVGLFHK	K	K	0.997	50	50	9	16	0	1 621,7904	1 484,43	3122320	51	63	20-0914_P20-006_Rehault_Digest_BMSP_ORBI313
	MSMB3_without_G	9 868,4	1	2	3	342	0.021	NYDRVNCVGLFHKK	K	S	0.997	68	68	7	21	0	1 749,8854	1 191,75	3112950	51	64	20-0914_P20-006_Rehault_Digest_BMSP_ORBI313
	MSMB3_without_G	9 868,4	1	2	3	342	0.021	TDPDISCKVYNGV	K	-	0.989	39.6	39.6	1	0	0	1 467,6786	1 536,08	7 898,19	74	86	20-0914_P20-006_Rehault_Digest_BMSP_ORBI313
	MSMB3_without_G	9 868,4	1	2	3	342	0.021	VNCVGLFHK	R	K	0.997	56.2	56.2	12	17	0	1 072,5721	1 227,09	8221050	55	63	20-0914_P20-006_Rehault_Digest_BMSP_ORBI313
	MSMB3_without_G	9 868,4	1	2	3	342	0.021	VNCVGLFHKK	R	S	0.997	51.6	51.6	7	7	0	1 201,6511	1 037,11	4458610	55	64	20-0914_P20-006_Rehault_Digest_BMSP_ORBI313
	MSMB3_without_G	9 868,4	1	1	2	134	0.00993	CKMNAMVCCSLVSIPK	K	N	0.997	49.3	49.3	0	20	0	1 897,8826	2 416,23	73 767,2	35	50	20-0914_P20-006_Rehault_Digest_BMSP_ORBI314
	MSMB3_without_G	9 868,4	1	1	2	134	0.00993	KTDPDISCKVYNGV	K	-	0.997	55.4	48.8	1	1	0	1 595,7736	1 139,05	49 674,1	73	86	20-0914_P20-006_Rehault_Digest_BMSP_ORBI314
	MSMB3_without_G	9 868,4	1	1	2	134	0.00993	MNAMVCCSLVSIPK	K	N	0.997	111	111	19	7	0	1 609,7570	2 714,60	206592	37	50	20-0914_P20-006_Rehault_Digest_BMSP_ORBI314
	MSMB3_without_G	9 868,4	1	1	2	134	0.00993	MNAMVCCSLVSIPKNYDR	K	V	0.997	49.3	49.3	0	7	0	2 157,9913	2 710,05	26 056,0	37	54	20-0914_P20-006_Rehault_Digest_BMSP_ORBI314
	MSMB3_without_G	9 868,4	1	1	2	134	0.00993	NLYVFGAVWK	R	T	0.995	53.3	53.3	10	0	0	1 196,6462	3 967,69	405166	17	26	20-0914_P20-006_Rehault_Digest_BMSP_ORBI314
	MSMB3_without_G	9 868,4	1	1	2	134	0.00993	NLYVFGAVWKTEDCYQCK	R	C	0.997	54	54	0	44	0	2 281,0418	4 183,16	573508	17	34	20-0914_P20-006_Rehault_Digest_BMSP_ORBI314
	MSMB3_without_G	9 868,4	1	1	2	134	0.00993	NYDRVNCVGLFHK	K	K	0.997	36.7	36.7	0	5	0	1 621,7904	1 390,13	729052	51	63	20-0914_P20-006_Rehault_Digest_BMSP_ORBI314
	MSMB3_without_G	9 868,4	1	1	2	134	0.00993	NYDRVNCVGLFHKK	K	S	0.997	62.8	62.8	0	6	0	1 749,8854	1 531,22	868962	51	64	20-0914_P20-006_Rehault_Digest_BMSP_ORBI314
	MSMB3_without_G	9 868,4	1	1	2	134	0.00993	VNCVGLFHK	R	K	0.997	61.4	61.4	2	10	0	1 073,5561	1 228,66	1686290	55	63	20-0914_P20-006_Rehault_Digest_BMSP_ORBI314
	MSMB3_without_G	9 868,4	1	1	2	134	0.00993	VNCVGLFHKK	R	S	0.997	50.3	50.3	1	1	0	1 201,6511	1 007,15	1061630	55	64	20-0914_P20-006_Rehault_Digest_BMSP_ORBI314
	MSMB3_without_G	9 868,4	1	1	1	99	0.00798	CKMNAMVCCSLVSIPK	K	N	0.997	49.1	49.1	0	9	0	1 897,8826	2 490,96	42 170,4	35	50	20-0914_P20-006_Rehault_Digest_BMSP_ORBI315
	MSMB3_without_G	9 868,4	1	1	1	99	0.00798	KTDPDISCKVYNGV	K	-	0.995	31.4	31.4	0	2	0	1 595,7736	1 145,96	17 759,1	73	86	20-0914_P20-006_Rehault_Digest_BMSP_ORBI315
	MSMB3_without_G	9 868,4	1	1	1	99	0.00798	MNAMVCCSLVSIPK	K	N	0.997	105	105	21	4	0	1 609,7570	2 707,69	132690	37	50	20-0914_P20-006_Rehault_Digest_BMSP_ORBI315
	MSMB3_without_G	9 868,4	1	1	1	99	0.00798	MNAMVCCSLVSIPKNYDR	K	V	0.997	37.9	37.9	0	5	0	2 157,9913	2 697,13	13 932,6	37	54	20-0914_P20-006_Rehault_Digest_BMSP_ORBI315
	MSMB3_without_G	9 868,4	1	1	1	99	0.00798	NLYVFGAVWK	R	T	0.995	48.3	48.3	6	0	0	1 196,6462	3 852,69	80 560,0	17	26	20-0914_P20-006_Rehault_Digest_BMSP_ORBI315
	MSMB3_without_G	9 868,4	1	1	1	99	0.00798	NLYVFGAVWKTEDCYQCK	R	C	0.997	46.2	46.2	1	28	0	2 281,0418	3 851,08	187077	17	34	20-0914_P20-006_Rehault_Digest_BMSP_ORBI315
	MSMB3_without_G	9 868,4	1	1	1	99	0.00798	NYDRVNCVGLFHK	K	K	0.997	44.7	44.7	2	4	1	1 621,7904	1 360,54	806566	51	63	20-0914_P20-006_Rehault_Digest_BMSP_ORBI315
	MSMB3_without_G	9 868,4	1	1	1	99	0.00798	NYDRVNCVGLFHKK	K	S	0.997	51.8	51.8	2	4	0	1 749,8854	1 092,67	896445	51	64	20-0914_P20-006_Rehault_Digest_BMSP_ORBI315
	MSMB3_without_G	9 868,4	1	1	1	99	0.00798	VNCVGLFHK	R	K	0.997	44.1	44.1	4	3	0	1 072,5721	1 141,19	1408870	55	63	20-0914_P20-006_Rehault_Digest_BMSP_ORBI315
	MSMB3_without_G	9 868,4	1	1	1	99	0.00798	VNCVGLFHKK	R	S	0.997	50.9	50.9	1	1	1	1 201,6511	1 003,45	1374880	55	64	20-0914_P20-006_Rehault_Digest_BMSP_ORBI315
	MSMB3_without_G	9 868,4	0.986	0	0	4	0.001	NLYVFGAVWKTEDCYQCK	R	C	0.997	50.7	50.7	0	4	0	2 281,0418	3 500,65	63 739,6	17	34	20-0914_P20-006_Rehault_Digest_BMSP_ORBI316
	MSMB3_without_G	9 868,4	1	2	3	698	0.0243	CKMNAMVCCSLVSIPK	K	N	0.997	72	72	8	47	0	1 913,8776	3 215,67	1507740	35	50	20-0915_P20-006_Rehault_Digest_BMSP_Orbi317
	MSMB3_without_G	9 868,4	1	2	3	698	0.0243	CKMNAMVCCSLVSIPKNYDR	K	V	0.997	66.1	66.1	0	5	2	2 446,1169	3 382,95	97 464,4	35	54	20-0915_P20-006_Rehault_Digest_BMSP_Orbi317
	MSMB3_without_G	9 868,4	1	2	3	698	0.0243	KTDPDISCK	K	V	0.997	44.1	44.1	1	0	0	1 063,5091	914.194	4 140,44	73	81	20-0915_P20-006_Rehault_Digest_BMSP_Orbi317
	MSMB3_without_G	9 868,4	1	2	3	698	0.0243	KTDPDISCKVYNGV	K	-	0.997	47.9	47.9	7	5	0	1 595,7736	1 192,44	1067430	73	86	20-0915_P20-006_Rehault_Digest_BMSP_Orbi317
	MSMB3_without_G	9 868,4	1	2	3	698	0.0243	MNAMVCCSLVSIPK	K	N	0.997	108	108	84	4	0	1 625,7519	3 642,70	3416370	37	50	20-0915_P20-006_Rehault_Digest_BMSP_Orbi317
	MSMB3_without_G	9 868,4	1	2	3	698	0.0243	MNAMVCCSLVSIPKNYDR	K	V	0.997	52.8	52.8	3	26	0	2 189,9811	3 482,71	444342	37	54	20-0915_P20-006_Rehault_Digest_BMSP_Orbi317
	MSMB3_without_G	9 868,4	1	2	3	698	0.0243	NLYVFGAVWK	R	T	0.997	56.2	56.2	69	0	0	1 196,6462	6 292,37	1.44893E7	17	26	20-0915_P20-006_Rehault_Digest_BMSP_Orbi317
	MSMB3_without_G	9 868,4	1	2	3	698	0.0243	NLYVFGAVWKTEDCYQCK	R	C	0.997	98.3	98.3	75	89	0	2 281,0418	6 089,30	1.17952E7	17	34	20-0915_P20-006_Rehault_Digest_BMSP_Orbi317
	MSMB3_without_G	9 868,4	1	2	3	698	0.0243	NLYVFGAVWKTEDCYQCKCK	R	M	0.997	48.3	47	0	43	0	2 569,1674	4 830,99	1293480	17	36	20-0915_P20-006_Rehault_Digest_BMSP_Orbi317
	MSMB3_without_G	9 868,4	1	2	3	698	0.0243	NYDRVNCVGLFHK	K	K	0.997	48.7	48.7	6	67	0	1 621,7904	3 268,71	3.24609E7	51	63	20-0915_P20-006_Rehault_Digest_BMSP_Orbi317
	MSMB3_without_G	9 868,4	1	2	3	698	0.0243	NYDRVNCVGLFHKK	K	S	0.997	60.1	60.1	4	83	0	1 749,8854	2 925,46	3.15339E7	51	64	20-0915_P20-006_Rehault_Digest_BMSP_Orbi317
	MSMB3_without_G	9 868,4	1	2	3	698	0.0243	SCSIRVVK	K	K	0.99	41	41	1	1	0	948.529	967.286	132737	65	72	20-0915_P20-006_Rehault_Digest_BMSP_Orbi317
	MSMB3_without_G	9 868,4	1	2	3	698	0.0243	TDPDISCKVYNGV	K	-	0.991	31.9	31.9	1	0	0	1 467,6786	1 677,22	314973	74	86	20-0915_P20-006_Rehault_Digest_BMSP_Orbi317
	MSMB3_without_G	9 868,4	1	2	3	698	0.0243	TEDCYQCK	K	C	0.99	43.5	43.5	1	0	0	1 103,4134	930.308	4 204,12	27	34	20-0915_P20-006_Rehault_Digest_BMSP_Orbi317
	MSMB3_without_G	9 868,4	1	2	3	698	0.0243	TSSKYGCISNRNLYVFGAVWK	R	T	0.997	43.7	43.7	0	0	1	2 450,2285	4 381,61	36 773,8	6	26	20-0915_P20-006_Rehault_Digest_BMSP_Orbi317
	MSMB3_without_G	9 868,4	1	2	3	698	0.0243	VNCVGLFHK	R	K	0.997	45.8	45.8	5	11	0	1 073,5561	1 190,33	2.5184E7	55	63	20-0915_P20-006_Rehault_Digest_BMSP_Orbi317
	MSMB3_without_G	9 868,4	1	2	3	698	0.0243	VNCVGLFHKK	R	S	0.997	48	48	2	12	0	1 201,6511	1 156,71	3383530	55	64	20-0915_P20-006_Rehault_Digest_BMSP_Orbi317
	MSMB3_without_G	9 868,4	1	2	3	698	0.0243	VVKKTDPDISCK	R	V	0.997	70.6	70.6	2	5	0	1 389,7409	950.494	1309300	70	81	20-0915_P20-006_Rehault_Digest_BMSP_Orbi317
	MSMB3_without_G	9 868,4	1	2	3	698	0.0243	YGCISNRNLYVFGAVWK	K	T	0.997	34.3	0	0	9	0	2 047,0218	5 028,11	83 231,8	10	26	20-0915_P20-006_Rehault_Digest_BMSP_Orbi317
	MSMB3_without_G	9 868,4	1	2	3	698	0.0243	YGCISNRNLYVFGAVWKTEDCYQCK	K	C	0.997	58.2	0	0	13	6	3 131,4173	5 048,10	140971	10	34	20-0915_P20-006_Rehault_Digest_BMSP_Orbi317
	MSMB3_without_G	9 868,4	1	1	2	473	0.0163	CKMNAMVCCSLVSIPK	K	N	0.997	74.1	74.1	2	36	0	1 913,8776	2 905,51	1246460	35	50	20-0915_P20-006_Rehault_Digest_BMSP_Orbi318
	MSMB3_without_G	9 868,4	1	1	2	473	0.0163	CKMNAMVCCSLVSIPKNYDR	K	V	0.997	52.6	52.6	0	4	3	2 446,1169	3 157,83	222654	35	54	20-0915_P20-006_Rehault_Digest_BMSP_Orbi318
	MSMB3_without_G	9 868,4	1	1	2	473	0.0163	KTDPDISCK	K	V	0.997	49.2	49.2	2	0	0	1 063,5091	949.571	20 409,7	73	81	20-0915_P20-006_Rehault_Digest_BMSP_Orbi318
	MSMB3_without_G	9 868,4	1	1	2	473	0.0163	KTDPDISCKVYNGV	K	-	0.997	55.4	55.4	6	1	0	1 595,7736	1 175,93	704444	73	86	20-0915_P20-006_Rehault_Digest_BMSP_Orbi318
	MSMB3_without_G	9 868,4	1	1	2	473	0.0163	MNAMVCCSLVSIPK	K	N	0.997	114	114	78	2	0	1 625,7519	3 557,02	2852840	37	50	20-0915_P20-006_Rehault_Digest_BMSP_Orbi318
	MSMB3_without_G	9 868,4	1	1	2	473	0.0163	MNAMVCCSLVSIPKNYDR	K	V	0.997	49.9	49.9	1	18	0	2 173,9862	3 242,86	551279	37	54	20-0915_P20-006_Rehault_Digest_BMSP_Orbi318
	MSMB3_without_G	9 868,4	1	1	2	473	0.0163	MNAMVCCSLVSIPKNYDRVNCVGLFHK	K	K	0.997	45	45	0	0	0	3 228,5245	4 382,35	25 114,2	37	63	20-0915_P20-006_Rehault_Digest_BMSP_Orbi318
	MSMB3_without_G	9 868,4	1	1	2	473	0.0163	NLYVFGAVWK	R	T	0.997	59.3	59.3	79	0	0	1 196,6462	6 150,24	1.18546E7	17	26	20-0915_P20-006_Rehault_Digest_BMSP_Orbi318
	MSMB3_without_G	9 868,4	1	1	2	473	0.0163	NLYVFGAVWKTEDCYQCK	R	C	0.997	85.4	85.4	75	81	0	2 281,0418	5 891,92	1.04506E7	17	34	20-0915_P20-006_Rehault_Digest_BMSP_Orbi318
	MSMB3_without_G	9 868,4	1	1	2	473	0.0163	NLYVFGAVWKTEDCYQCKCK	R	M	0.997	53.3	51.5	0	15	0	2 569,1674	4 269,81	1029670	17	36	20-0915_P20-006_Rehault_Digest_BMSP_Orbi318
	MSMB3_without_G	9 868,4	1	1	2	473	0.0163	NYDRVNCVGLFHK	K	K	0.997	44.5	44.5	5	7	0	1 621,7904	1 533,46	1.41502E7	51	63	20-0915_P20-006_Rehault_Digest_BMSP_Orbi318
	MSMB3_without_G	9 868,4	1	1	2	473	0.0163	NYDRVNCVGLFHKK	K	S	0.997	71.6	71.6	3	30	0	1 749,8854	1 746,43	2.89688E7	51	64	20-0915_P20-006_Rehault_Digest_BMSP_Orbi318
	MSMB3_without_G	9 868,4	1	1	2	473	0.0163	TEDCYQCK	K	C	0.99	42.9	42.9	1	0	0	1 103,4134	927.721	2 894,99	27	34	20-0915_P20-006_Rehault_Digest_BMSP_Orbi318
	MSMB3_without_G	9 868,4	1	1	2	473	0.0163	VNCVGLFHK	R	K	0.997	44	44	6	4	0	1 072,5721	1 179,12	3.01021E7	55	63	20-0915_P20-006_Rehault_Digest_BMSP_Orbi318
	MSMB3_without_G	9 868,4	1	1	2	473	0.0163	VNCVGLFHKK	R	S	0.997	54.8	54.8	1	2	0	1 201,6511	993.062	1.10416E7	55	64	20-0915_P20-006_Rehault_Digest_BMSP_Orbi318
	MSMB3_without_G	9 868,4	1	1	2	473	0.0163	VVKKTDPDISCK	R	V	0.994	33.2	33.2	0	1	0	1 389,7409	921.297	11 714,6	70	81	20-0915_P20-006_Rehault_Digest_BMSP_Orbi318
	MSMB3_without_G	9 868,4	1	1	2	473	0.0163	YGCISNRNLYVFGAVWK	K	T	0.997	45.2	0	0	1	0	2 047,0218	4 886,78	18 146,1	10	26	20-0915_P20-006_Rehault_Digest_BMSP_Orbi318
	MSMB3_without_G	9 868,4	1	1	2	473	0.0163	YGCISNRNLYVFGAVWKTEDCYQCK	K	C	0.997	57.8	0	0	6	2	3 131,4173	4 739,50	181320	10	34	20-0915_P20-006_Rehault_Digest_BMSP_Orbi318
	MSMB3_without_G	9 868,4	1	1	2	549	0.0185	CKMNAMVCCSLVSIPK	K	N	0.997	75.3	75.3	5	56	0	1 913,8776	2 862,97	1463370	35	50	20-0915_P20-006_Rehault_Digest_BMSP_Orbi319
	MSMB3_without_G	9 868,4	1	1	2	549	0.0185	CKMNAMVCCSLVSIPKNYDR	K	V	0.997	73.6	73.6	0	8	1	2 446,1169	2 489,45	91 097,4	35	54	20-0915_P20-006_Rehault_Digest_BMSP_Orbi319
	MSMB3_without_G	9 868,4	1	1	2	549	0.0185	KTDPDISCK	K	V	0.993	52.2	52.2	1	0	0	1 063,5091	917.913	4 642,76	73	81	20-0915_P20-006_Rehault_Digest_BMSP_Orbi319
	MSMB3_without_G	9 868,4	1	1	2	549	0.0185	KTDPDISCKVYNGV	K	-	0.997	56.3	56.3	5	4	0	1 595,7736	1 174,42	942020	73	86	20-0915_P20-006_Rehault_Digest_BMSP_Orbi319
	MSMB3_without_G	9 868,4	1	1	2	549	0.0185	MNAMVCCSLVSIPK	K	N	0.997	111	111	63	3	0	1 609,7570	3 455,63	2397310	37	50	20-0915_P20-006_Rehault_Digest_BMSP_Orbi319
	MSMB3_without_G	9 868,4	1	1	2	549	0.0185	MNAMVCCSLVSIPKNYDR	K	V	0.997	71.7	71.7	1	34	0	2 173,9862	3 218,48	774801	37	54	20-0915_P20-006_Rehault_Digest_BMSP_Orbi319
	MSMB3_without_G	9 868,4	1	1	2	549	0.0185	NLYVFGAVWK	R	T	0.997	57.2	57.2	38	0	0	1 196,6462	5 687,27	3961910	17	26	20-0915_P20-006_Rehault_Digest_BMSP_Orbi319
	MSMB3_without_G	9 868,4	1	1	2	549	0.0185	NLYVFGAVWKTEDCYQCK	R	C	0.997	98.4	98.4	44	103	0	2 281,0418	5 675,68	1.00539E7	17	34	20-0915_P20-006_Rehault_Digest_BMSP_Orbi319
	MSMB3_without_G	9 868,4	1	1	2	549	0.0185	NLYVFGAVWKTEDCYQCKCK	R	M	0.997	45.2	43.5	0	17	0	2 569,1674	4 218,10	578353	17	36	20-0915_P20-006_Rehault_Digest_BMSP_Orbi319
	MSMB3_without_G	9 868,4	1	1	2	549	0.0185	NYDRVNCVGLFHK	K	K	0.997	42.1	42.1	1	71	0	1 621,7904	3 246,55	3.2565E7	51	63	20-0915_P20-006_Rehault_Digest_BMSP_Orbi319
	MSMB3_without_G	9 868,4	1	1	2	549	0.0185	NYDRVNCVGLFHKK	K	S	0.997	57.6	57.6	0	60	0	1 749,8854	3 583,93	3.2197E7	51	64	20-0915_P20-006_Rehault_Digest_BMSP_Orbi319
	MSMB3_without_G	9 868,4	1	1	2	549	0.0185	TSSKYGCISNR	R	N	0.997	46.8	46.8	0	1	0	1 272,6001	950.091	21 409,9	6	16	20-0915_P20-006_Rehault_Digest_BMSP_Orbi319
	MSMB3_without_G	9 868,4	1	1	2	549	0.0185	TSSKYGCISNRNLYVFGAVWK	R	T	0.99	30.8	30.8	0	0	1	2 450,2285	4 124,03	8 521,76	6	26	20-0915_P20-006_Rehault_Digest_BMSP_Orbi319
	MSMB3_without_G	9 868,4	1	1	2	549	0.0185	VNCVGLFHK	R	K	0.997	48.8	48.8	2	12	0	1 073,5561	1 218,37	3.50198E7	55	63	20-0915_P20-006_Rehault_Digest_BMSP_Orbi319
	MSMB3_without_G	9 868,4	1	1	2	549	0.0185	VNCVGLFHKK	R	S	0.997	48.1	48.1	1	3	1	1 201,6511	998.436	2413730	55	64	20-0915_P20-006_Rehault_Digest_BMSP_Orbi319
	MSMB3_without_G	9 868,4	1	1	2	549	0.0185	VVKKTDPDISCK	R	V	0.997	49	49	0	1	0	1 389,7409	923.106	9 094,87	70	81	20-0915_P20-006_Rehault_Digest_BMSP_Orbi319
	MSMB3_without_G	9 868,4	1	1	2	549	0.0185	YGCISNRNLYVFGAVWK	K	T	0.996	18	0	0	1	0	2 047,0218	4 841,46	6 225,57	10	26	20-0915_P20-006_Rehault_Digest_BMSP_Orbi319
	MSMB3_without_G	9 868,4	1	1	2	549	0.0185	YGCISNRNLYVFGAVWKTEDCYQCK	K	C	0.997	51	0	0	10	1	3 131,4173	4 750,06	110784	10	34	20-0915_P20-006_Rehault_Digest_BMSP_Orbi319
	MSMB3	9 925,4	0.995	0	0	762	0.0368	CKMNAMVCCSLVSIPK	K	N	0.997	60.3	60.3	0	60	0	1 897,8826	2 709,65	102568	35	50	20-0914_P20-006_Rehault_Digest_BMSP_ORBI311
	MSMB3	9 925,4	0.995	0	0	762	0.0368	MNAMVCCSLVSIPK	K	N	0.997	110	110	66	37	0	1 609,7570	2 955,49	408901	37	50	20-0914_P20-006_Rehault_Digest_BMSP_ORBI311
	MSMB3	9 925,4	0.995	0	0	762	0.0368	MNAMVCCSLVSIPKNYDR	K	V	0.997	54.1	54.1	0	26	0	2 173,9862	2 918,04	59 477,8	37	54	20-0914_P20-006_Rehault_Digest_BMSP_ORBI311
	MSMB3	9 925,4	0.995	0	0	762	0.0368	NLYVFGAVWK	R	T	0.997	73.2	73.2	43	12	0	1 196,6462	4 132,63	1132610	17	26	20-0914_P20-006_Rehault_Digest_BMSP_ORBI311
	MSMB3	9 925,4	0.995	0	0	762	0.0368	NLYVFGAVWKTEDCYQCK	R	C	0.997	64.1	64.1	17	252	0	2 281,0418	4 679,94	1443520	17	34	20-0914_P20-006_Rehault_Digest_BMSP_ORBI311
	MSMB3	9 925,4	0.995	0	0	762	0.0368	NLYVFGAVWKTEDCYQCKCK	R	M	0.997	35.9	35.9	0	20	0	2 569,1674	3 960,17	16 299,5	17	36	20-0914_P20-006_Rehault_Digest_BMSP_ORBI311
	MSMB3	9 925,4	0.995	0	0	762	0.0368	NYDRVNCVGLFHK	K	K	0.997	42.7	42.7	0	32	0	1 621,7904	2 400,18	1914380	51	63	20-0914_P20-006_Rehault_Digest_BMSP_ORBI311
	MSMB3	9 925,4	0.995	0	0	762	0.0368	NYDRVNCVGLFHKK	K	S	0.997	72.9	72.9	2	78	0	1 749,8854	2 124,31	3047760	51	64	20-0914_P20-006_Rehault_Digest_BMSP_ORBI311
	MSMB3	9 925,4	0.995	0	0	762	0.0368	VNCVGLFHK	R	K	0.997	59	59	6	57	0	1 073,5561	6 277,18	5079330	55	63	20-0914_P20-006_Rehault_Digest_BMSP_ORBI311
	MSMB3	9 925,4	0.995	0	0	762	0.0368	VNCVGLFHKK	R	S	0.997	57	57	9	38	0	1 201,6511	6 258,78	4211720	55	64	20-0914_P20-006_Rehault_Digest_BMSP_ORBI311
	MSMB3	9 925,4	0.995	0	0	762	0.0368	VVKKTDPDISCK	R	V	0.997	55.8	55.8	2	5	0	1 389,7409	949.568	161691	70	81	20-0914_P20-006_Rehault_Digest_BMSP_ORBI311
	MSMB3	9 925,4	0.993	0	0	648	0.0376	CKMNAMVCCSLVSIPK	K	N	0.997	58.7	58.7	1	44	0	1 913,8776	2 448,45	74 050,6	35	50	20-0914_P20-006_Rehault_Digest_BMSP_ORBI312
	MSMB3	9 925,4	0.993	0	0	648	0.0376	KTDPDISCK	K	V	0.997	43.8	43.8	3	0	0	1 063,5091	928.909	1 582,23	73	81	20-0914_P20-006_Rehault_Digest_BMSP_ORBI312
	MSMB3	9 925,4	0.993	0	0	648	0.0376	MNAMVCCSLVSIPK	K	N	0.997	115	115	71	15	0	1 625,7519	2 857,61	249489	37	50	20-0914_P20-006_Rehault_Digest_BMSP_ORBI312
	MSMB3	9 925,4	0.993	0	0	648	0.0376	MNAMVCCSLVSIPKNYDR	K	V	0.997	45.8	45.8	0	23	0	2 173,9862	2 659,12	29 633,9	37	54	20-0914_P20-006_Rehault_Digest_BMSP_ORBI312
	MSMB3	9 925,4	0.993	0	0	648	0.0376	NLYVFGAVWK	R	T	0.997	70.9	70.9	52	5	0	1 196,6462	4 075,39	357511	17	26	20-0914_P20-006_Rehault_Digest_BMSP_ORBI312
	MSMB3	9 925,4	0.993	0	0	648	0.0376	NLYVFGAVWKTEDCYQCK	R	C	0.997	59.4	59.4	17	193	0	2 281,0418	4 329,47	475286	17	34	20-0914_P20-006_Rehault_Digest_BMSP_ORBI312
	MSMB3	9 925,4	0.993	0	0	648	0.0376	NLYVFGAVWKTEDCYQCKCK	R	M	0.997	28.9	22.8	0	9	0	2 569,1674	3 436,75	1 909,66	17	36	20-0914_P20-006_Rehault_Digest_BMSP_ORBI312
	MSMB3	9 925,4	0.993	0	0	648	0.0376	NYDRVNCVGLFHK	K	K	0.997	52.9	52.9	13	40	0	1 621,7904	1 546,17	5707500	51	63	20-0914_P20-006_Rehault_Digest_BMSP_ORBI312
	MSMB3	9 925,4	0.993	0	0	648	0.0376	NYDRVNCVGLFHKK	K	S	0.997	72	72	9	47	0	1 749,8854	1 551,96	5970410	51	64	20-0914_P20-006_Rehault_Digest_BMSP_ORBI312
	MSMB3	9 925,4	0.993	0	0	648	0.0376	VNCVGLFHK	R	K	0.997	63.4	63.4	15	69	0	1 073,5561	1 545,53	1.33699E7	55	63	20-0914_P20-006_Rehault_Digest_BMSP_ORBI312
	MSMB3	9 925,4	0.993	0	0	648	0.0376	VNCVGLFHKK	R	S	0.997	57	57	9	13	0	1 201,6511	1 057,03	7369500	55	64	20-0914_P20-006_Rehault_Digest_BMSP_ORBI312
	MSMB3	9 925,4	0.988	0	0	331	0.0203	CKMNAMVCCSLVSIPK	K	N	0.997	48.2	48.2	1	23	0	1 897,8826	2 489,51	57 641,8	35	50	20-0914_P20-006_Rehault_Digest_BMSP_ORBI313
	MSMB3	9 925,4	0.988	0	0	331	0.0203	KTDPDISCK	K	V	0.99	39.2	39.2	1	0	0	1 063,5091	930.726	844.541	73	81	20-0914_P20-006_Rehault_Digest_BMSP_ORBI313
	MSMB3	9 925,4	0.988	0	0	331	0.0203	MNAMVCCSLVSIPK	K	N	0.997	105	105	76	5	0	1 609,7570	2 840,67	214006	37	50	20-0914_P20-006_Rehault_Digest_BMSP_ORBI313
	MSMB3	9 925,4	0.988	0	0	331	0.0203	MNAMVCCSLVSIPKNYDR	K	V	0.997	41.7	41.7	0	11	0	2 173,9862	2 795,12	22 368,5	37	54	20-0914_P20-006_Rehault_Digest_BMSP_ORBI313
	MSMB3	9 925,4	0.988	0	0	331	0.0203	NLYVFGAVWK	R	T	0.997	65.7	65.7	40	0	0	1 196,6462	4 015,55	188189	17	26	20-0914_P20-006_Rehault_Digest_BMSP_ORBI313
	MSMB3	9 925,4	0.988	0	0	331	0.0203	NLYVFGAVWKTEDCYQCK	R	C	0.997	55.8	55.8	5	73	0	2 281,0418	3 816,79	205431	17	34	20-0914_P20-006_Rehault_Digest_BMSP_ORBI313
	MSMB3	9 925,4	0.988	0	0	331	0.0203	NYDRVNCVGLFHK	K	K	0.997	50	50	9	16	0	1 621,7904	1 484,43	3122320	51	63	20-0914_P20-006_Rehault_Digest_BMSP_ORBI313
	MSMB3	9 925,4	0.988	0	0	331	0.0203	NYDRVNCVGLFHKK	K	S	0.997	68	68	7	21	0	1 749,8854	1 191,75	3112950	51	64	20-0914_P20-006_Rehault_Digest_BMSP_ORBI313
	MSMB3	9 925,4	0.988	0	0	331	0.0203	VNCVGLFHK	R	K	0.997	56.2	56.2	12	17	0	1 072,5721	1 227,09	8221050	55	63	20-0914_P20-006_Rehault_Digest_BMSP_ORBI313
	MSMB3	9 925,4	0.988	0	0	331	0.0203	VNCVGLFHKK	R	S	0.997	51.6	51.6	7	7	0	1 201,6511	1 037,11	4458610	55	64	20-0914_P20-006_Rehault_Digest_BMSP_ORBI313
	MSMB3	9 925,4	0.99	0	0	132	0.00978	CKMNAMVCCSLVSIPK	K	N	0.997	49.3	49.3	0	20	0	1 897,8826	2 416,23	73 767,2	35	50	20-0914_P20-006_Rehault_Digest_BMSP_ORBI314
	MSMB3	9 925,4	0.99	0	0	132	0.00978	MNAMVCCSLVSIPK	K	N	0.997	111	111	19	7	0	1 609,7570	2 714,60	206592	37	50	20-0914_P20-006_Rehault_Digest_BMSP_ORBI314
	MSMB3	9 925,4	0.99	0	0	132	0.00978	MNAMVCCSLVSIPKNYDR	K	V	0.997	49.3	49.3	0	7	0	2 157,9913	2 710,05	26 056,0	37	54	20-0914_P20-006_Rehault_Digest_BMSP_ORBI314
	MSMB3	9 925,4	0.99	0	0	132	0.00978	NLYVFGAVWK	R	T	0.995	53.3	53.3	10	0	0	1 196,6462	3 967,69	405166	17	26	20-0914_P20-006_Rehault_Digest_BMSP_ORBI314
	MSMB3	9 925,4	0.99	0	0	132	0.00978	NLYVFGAVWKTEDCYQCK	R	C	0.997	54	54	0	44	0	2 281,0418	4 183,16	573508	17	34	20-0914_P20-006_Rehault_Digest_BMSP_ORBI314
	MSMB3	9 925,4	0.99	0	0	132	0.00978	NYDRVNCVGLFHK	K	K	0.997	36.7	36.7	0	5	0	1 621,7904	1 390,13	729052	51	63	20-0914_P20-006_Rehault_Digest_BMSP_ORBI314
	MSMB3	9 925,4	0.99	0	0	132	0.00978	NYDRVNCVGLFHKK	K	S	0.997	62.8	62.8	0	6	0	1 749,8854	1 531,22	868962	51	64	20-0914_P20-006_Rehault_Digest_BMSP_ORBI314
	MSMB3	9 925,4	0.99	0	0	132	0.00978	VNCVGLFHK	R	K	0.997	61.4	61.4	2	10	0	1 073,5561	1 228,66	1686290	55	63	20-0914_P20-006_Rehault_Digest_BMSP_ORBI314
	MSMB3	9 925,4	0.99	0	0	132	0.00978	VNCVGLFHKK	R	S	0.997	50.3	50.3	1	1	0	1 201,6511	1 007,15	1061630	55	64	20-0914_P20-006_Rehault_Digest_BMSP_ORBI314
	MSMB3	9 925,4	0.996	0	0	97	0.00782	CKMNAMVCCSLVSIPK	K	N	0.997	49.1	49.1	0	9	0	1 897,8826	2 490,96	42 170,4	35	50	20-0914_P20-006_Rehault_Digest_BMSP_ORBI315
	MSMB3	9 925,4	0.996	0	0	97	0.00782	MNAMVCCSLVSIPK	K	N	0.997	105	105	21	4	0	1 609,7570	2 707,69	132690	37	50	20-0914_P20-006_Rehault_Digest_BMSP_ORBI315
	MSMB3	9 925,4	0.996	0	0	97	0.00782	MNAMVCCSLVSIPKNYDR	K	V	0.997	37.9	37.9	0	5	0	2 157,9913	2 697,13	13 932,6	37	54	20-0914_P20-006_Rehault_Digest_BMSP_ORBI315
	MSMB3	9 925,4	0.996	0	0	97	0.00782	NLYVFGAVWK	R	T	0.995	48.3	48.3	6	0	0	1 196,6462	3 852,69	80 560,0	17	26	20-0914_P20-006_Rehault_Digest_BMSP_ORBI315
	MSMB3	9 925,4	0.996	0	0	97	0.00782	NLYVFGAVWKTEDCYQCK	R	C	0.997	46.2	46.2	1	28	0	2 281,0418	3 851,08	187077	17	34	20-0914_P20-006_Rehault_Digest_BMSP_ORBI315
	MSMB3	9 925,4	0.996	0	0	97	0.00782	NYDRVNCVGLFHK	K	K	0.997	44.7	44.7	2	4	1	1 621,7904	1 360,54	806566	51	63	20-0914_P20-006_Rehault_Digest_BMSP_ORBI315
	MSMB3	9 925,4	0.996	0	0	97	0.00782	NYDRVNCVGLFHKK	K	S	0.997	51.8	51.8	2	4	0	1 749,8854	1 092,67	896445	51	64	20-0914_P20-006_Rehault_Digest_BMSP_ORBI315
	MSMB3	9 925,4	0.996	0	0	97	0.00782	VNCVGLFHK	R	K	0.997	44.1	44.1	4	3	0	1 072,5721	1 141,19	1408870	55	63	20-0914_P20-006_Rehault_Digest_BMSP_ORBI315
	MSMB3	9 925,4	0.996	0	0	97	0.00782	VNCVGLFHKK	R	S	0.997	50.9	50.9	1	1	1	1 201,6511	1 003,45	1374880	55	64	20-0914_P20-006_Rehault_Digest_BMSP_ORBI315
	MSMB3	9 925,4	0.838	0	0	4	0.001	NLYVFGAVWKTEDCYQCK	R	C	0.997	50.7	50.7	0	4	0	2 281,0418	3 500,65	63 739,6	17	34	20-0914_P20-006_Rehault_Digest_BMSP_ORBI316
	MSMB3	9 925,4	1	0	0	685	0.0239	CKMNAMVCCSLVSIPK	K	N	0.997	72	72	8	47	0	1 913,8776	3 215,67	1507740	35	50	20-0915_P20-006_Rehault_Digest_BMSP_Orbi317
	MSMB3	9 925,4	1	0	0	685	0.0239	CKMNAMVCCSLVSIPKNYDR	K	V	0.997	66.1	66.1	0	5	2	2 446,1169	3 382,95	97 464,4	35	54	20-0915_P20-006_Rehault_Digest_BMSP_Orbi317
	MSMB3	9 925,4	1	0	0	685	0.0239	KTDPDISCK	K	V	0.997	44.1	44.1	1	0	0	1 063,5091	914.194	4 140,44	73	81	20-0915_P20-006_Rehault_Digest_BMSP_Orbi317
	MSMB3	9 925,4	1	0	0	685	0.0239	MNAMVCCSLVSIPK	K	N	0.997	108	108	84	4	0	1 625,7519	3 642,70	3416370	37	50	20-0915_P20-006_Rehault_Digest_BMSP_Orbi317
	MSMB3	9 925,4	1	0	0	685	0.0239	MNAMVCCSLVSIPKNYDR	K	V	0.997	52.8	52.8	3	26	0	2 189,9811	3 482,71	444342	37	54	20-0915_P20-006_Rehault_Digest_BMSP_Orbi317
	MSMB3	9 925,4	1	0	0	685	0.0239	NLYVFGAVWK	R	T	0.997	56.2	56.2	69	0	0	1 196,6462	6 292,37	1.44893E7	17	26	20-0915_P20-006_Rehault_Digest_BMSP_Orbi317
	MSMB3	9 925,4	1	0	0	685	0.0239	NLYVFGAVWKTEDCYQCK	R	C	0.997	98.3	98.3	75	89	0	2 281,0418	6 089,30	1.17952E7	17	34	20-0915_P20-006_Rehault_Digest_BMSP_Orbi317
	MSMB3	9 925,4	1	0	0	685	0.0239	NLYVFGAVWKTEDCYQCKCK	R	M	0.997	48.3	47	0	43	0	2 569,1674	4 830,99	1293480	17	36	20-0915_P20-006_Rehault_Digest_BMSP_Orbi317
	MSMB3	9 925,4	1	0	0	685	0.0239	NYDRVNCVGLFHK	K	K	0.997	48.7	48.7	6	67	0	1 621,7904	3 268,71	3.24609E7	51	63	20-0915_P20-006_Rehault_Digest_BMSP_Orbi317
	MSMB3	9 925,4	1	0	0	685	0.0239	NYDRVNCVGLFHKK	K	S	0.997	60.1	60.1	4	83	0	1 749,8854	2 925,46	3.15339E7	51	64	20-0915_P20-006_Rehault_Digest_BMSP_Orbi317
	MSMB3	9 925,4	1	0	0	685	0.0239	SCSIRVVK	K	K	0.99	41	41	1	1	0	948.529	967.286	132737	65	72	20-0915_P20-006_Rehault_Digest_BMSP_Orbi317
	MSMB3	9 925,4	1	0	0	685	0.0239	TEDCYQCK	K	C	0.99	43.5	43.5	1	0	0	1 103,4134	930.308	4 204,12	27	34	20-0915_P20-006_Rehault_Digest_BMSP_Orbi317
	MSMB3	9 925,4	1	0	0	685	0.0239	TSSKYGCISNRNLYVFGAVWK	R	T	0.997	43.7	43.7	0	0	1	2 450,2285	4 381,61	36 773,8	6	26	20-0915_P20-006_Rehault_Digest_BMSP_Orbi317
	MSMB3	9 925,4	1	0	0	685	0.0239	VNCVGLFHK	R	K	0.997	45.8	45.8	5	11	0	1 073,5561	1 190,33	2.5184E7	55	63	20-0915_P20-006_Rehault_Digest_BMSP_Orbi317
	MSMB3	9 925,4	1	0	0	685	0.0239	VNCVGLFHKK	R	S	0.997	48	48	2	12	0	1 201,6511	1 156,71	3383530	55	64	20-0915_P20-006_Rehault_Digest_BMSP_Orbi317
	MSMB3	9 925,4	1	0	0	685	0.0239	VVKKTDPDISCK	R	V	0.997	70.6	70.6	2	5	0	1 389,7409	950.494	1309300	70	81	20-0915_P20-006_Rehault_Digest_BMSP_Orbi317
	MSMB3	9 925,4	1	0	0	685	0.0239	YGCISNRNLYVFGAVWK	K	T	0.997	34.3	0	0	9	0	2 047,0218	5 028,11	83 231,8	10	26	20-0915_P20-006_Rehault_Digest_BMSP_Orbi317
	MSMB3	9 925,4	1	0	0	685	0.0239	YGCISNRNLYVFGAVWKTEDCYQCK	K	C	0.997	58.2	0	0	13	6	3 131,4173	5 048,10	140971	10	34	20-0915_P20-006_Rehault_Digest_BMSP_Orbi317
	MSMB3	9 925,4	1	0	0	466	0.016	CKMNAMVCCSLVSIPK	K	N	0.997	74.1	74.1	2	36	0	1 913,8776	2 905,51	1246460	35	50	20-0915_P20-006_Rehault_Digest_BMSP_Orbi318
	MSMB3	9 925,4	1	0	0	466	0.016	CKMNAMVCCSLVSIPKNYDR	K	V	0.997	52.6	52.6	0	4	3	2 446,1169	3 157,83	222654	35	54	20-0915_P20-006_Rehault_Digest_BMSP_Orbi318
	MSMB3	9 925,4	1	0	0	466	0.016	KTDPDISCK	K	V	0.997	49.2	49.2	2	0	0	1 063,5091	949.571	20 409,7	73	81	20-0915_P20-006_Rehault_Digest_BMSP_Orbi318
	MSMB3	9 925,4	1	0	0	466	0.016	MNAMVCCSLVSIPK	K	N	0.997	114	114	78	2	0	1 625,7519	3 557,02	2852840	37	50	20-0915_P20-006_Rehault_Digest_BMSP_Orbi318
	MSMB3	9 925,4	1	0	0	466	0.016	MNAMVCCSLVSIPKNYDR	K	V	0.997	49.9	49.9	1	18	0	2 173,9862	3 242,86	551279	37	54	20-0915_P20-006_Rehault_Digest_BMSP_Orbi318
	MSMB3	9 925,4	1	0	0	466	0.016	MNAMVCCSLVSIPKNYDRVNCVGLFHK	K	K	0.997	45	45	0	0	0	3 228,5245	4 382,35	25 114,2	37	63	20-0915_P20-006_Rehault_Digest_BMSP_Orbi318
	MSMB3	9 925,4	1	0	0	466	0.016	NLYVFGAVWK	R	T	0.997	59.3	59.3	79	0	0	1 196,6462	6 150,24	1.18546E7	17	26	20-0915_P20-006_Rehault_Digest_BMSP_Orbi318
	MSMB3	9 925,4	1	0	0	466	0.016	NLYVFGAVWKTEDCYQCK	R	C	0.997	85.4	85.4	75	81	0	2 281,0418	5 891,92	1.04506E7	17	34	20-0915_P20-006_Rehault_Digest_BMSP_Orbi318
	MSMB3	9 925,4	1	0	0	466	0.016	NLYVFGAVWKTEDCYQCKCK	R	M	0.997	53.3	51.5	0	15	0	2 569,1674	4 269,81	1029670	17	36	20-0915_P20-006_Rehault_Digest_BMSP_Orbi318
	MSMB3	9 925,4	1	0	0	466	0.016	NYDRVNCVGLFHK	K	K	0.997	44.5	44.5	5	7	0	1 621,7904	1 533,46	1.41502E7	51	63	20-0915_P20-006_Rehault_Digest_BMSP_Orbi318
	MSMB3	9 925,4	1	0	0	466	0.016	NYDRVNCVGLFHKK	K	S	0.997	71.6	71.6	3	30	0	1 749,8854	1 746,43	2.89688E7	51	64	20-0915_P20-006_Rehault_Digest_BMSP_Orbi318
	MSMB3	9 925,4	1	0	0	466	0.016	TEDCYQCK	K	C	0.99	42.9	42.9	1	0	0	1 103,4134	927.721	2 894,99	27	34	20-0915_P20-006_Rehault_Digest_BMSP_Orbi318
	MSMB3	9 925,4	1	0	0	466	0.016	VNCVGLFHK	R	K	0.997	44	44	6	4	0	1 072,5721	1 179,12	3.01021E7	55	63	20-0915_P20-006_Rehault_Digest_BMSP_Orbi318
	MSMB3	9 925,4	1	0	0	466	0.016	VNCVGLFHKK	R	S	0.997	54.8	54.8	1	2	0	1 201,6511	993.062	1.10416E7	55	64	20-0915_P20-006_Rehault_Digest_BMSP_Orbi318
	MSMB3	9 925,4	1	0	0	466	0.016	VVKKTDPDISCK	R	V	0.994	33.2	33.2	0	1	0	1 389,7409	921.297	11 714,6	70	81	20-0915_P20-006_Rehault_Digest_BMSP_Orbi318
	MSMB3	9 925,4	1	0	0	466	0.016	YGCISNRNLYVFGAVWK	K	T	0.997	45.2	0	0	1	0	2 047,0218	4 886,78	18 146,1	10	26	20-0915_P20-006_Rehault_Digest_BMSP_Orbi318
	MSMB3	9 925,4	1	0	0	466	0.016	YGCISNRNLYVFGAVWKTEDCYQCK	K	C	0.997	57.8	0	0	6	2	3 131,4173	4 739,50	181320	10	34	20-0915_P20-006_Rehault_Digest_BMSP_Orbi318
	MSMB3	9 925,4	0.999	0	0	540	0.0182	CKMNAMVCCSLVSIPK	K	N	0.997	75.3	75.3	5	56	0	1 913,8776	2 862,97	1463370	35	50	20-0915_P20-006_Rehault_Digest_BMSP_Orbi319
	MSMB3	9 925,4	0.999	0	0	540	0.0182	CKMNAMVCCSLVSIPKNYDR	K	V	0.997	73.6	73.6	0	8	1	2 446,1169	2 489,45	91 097,4	35	54	20-0915_P20-006_Rehault_Digest_BMSP_Orbi319
	MSMB3	9 925,4	0.999	0	0	540	0.0182	KTDPDISCK	K	V	0.993	52.2	52.2	1	0	0	1 063,5091	917.913	4 642,76	73	81	20-0915_P20-006_Rehault_Digest_BMSP_Orbi319
	MSMB3	9 925,4	0.999	0	0	540	0.0182	MNAMVCCSLVSIPK	K	N	0.997	111	111	63	3	0	1 609,7570	3 455,63	2397310	37	50	20-0915_P20-006_Rehault_Digest_BMSP_Orbi319
	MSMB3	9 925,4	0.999	0	0	540	0.0182	MNAMVCCSLVSIPKNYDR	K	V	0.997	71.7	71.7	1	34	0	2 173,9862	3 218,48	774801	37	54	20-0915_P20-006_Rehault_Digest_BMSP_Orbi319
	MSMB3	9 925,4	0.999	0	0	540	0.0182	NLYVFGAVWK	R	T	0.997	57.2	57.2	38	0	0	1 196,6462	5 687,27	3961910	17	26	20-0915_P20-006_Rehault_Digest_BMSP_Orbi319
	MSMB3	9 925,4	0.999	0	0	540	0.0182	NLYVFGAVWKTEDCYQCK	R	C	0.997	98.4	98.4	44	103	0	2 281,0418	5 675,68	1.00539E7	17	34	20-0915_P20-006_Rehault_Digest_BMSP_Orbi319
	MSMB3	9 925,4	0.999	0	0	540	0.0182	NLYVFGAVWKTEDCYQCKCK	R	M	0.997	45.2	43.5	0	17	0	2 569,1674	4 218,10	578353	17	36	20-0915_P20-006_Rehault_Digest_BMSP_Orbi319
	MSMB3	9 925,4	0.999	0	0	540	0.0182	NYDRVNCVGLFHK	K	K	0.997	42.1	42.1	1	71	0	1 621,7904	3 246,55	3.2565E7	51	63	20-0915_P20-006_Rehault_Digest_BMSP_Orbi319
	MSMB3	9 925,4	0.999	0	0	540	0.0182	NYDRVNCVGLFHKK	K	S	0.997	57.6	57.6	0	60	0	1 749,8854	3 583,93	3.2197E7	51	64	20-0915_P20-006_Rehault_Digest_BMSP_Orbi319
	MSMB3	9 925,4	0.999	0	0	540	0.0182	TSSKYGCISNR	R	N	0.997	46.8	46.8	0	1	0	1 272,6001	950.091	21 409,9	6	16	20-0915_P20-006_Rehault_Digest_BMSP_Orbi319
	MSMB3	9 925,4	0.999	0	0	540	0.0182	TSSKYGCISNRNLYVFGAVWK	R	T	0.99	30.8	30.8	0	0	1	2 450,2285	4 124,03	8 521,76	6	26	20-0915_P20-006_Rehault_Digest_BMSP_Orbi319
	MSMB3	9 925,4	0.999	0	0	540	0.0182	VNCVGLFHK	R	K	0.997	48.8	48.8	2	12	0	1 073,5561	1 218,37	3.50198E7	55	63	20-0915_P20-006_Rehault_Digest_BMSP_Orbi319
	MSMB3	9 925,4	0.999	0	0	540	0.0182	VNCVGLFHKK	R	S	0.997	48.1	48.1	1	3	1	1 201,6511	998.436	2413730	55	64	20-0915_P20-006_Rehault_Digest_BMSP_Orbi319
	MSMB3	9 925,4	0.999	0	0	540	0.0182	VVKKTDPDISCK	R	V	0.997	49	49	0	1	0	1 389,7409	923.106	9 094,87	70	81	20-0915_P20-006_Rehault_Digest_BMSP_Orbi319
	MSMB3	9 925,4	0.999	0	0	540	0.0182	YGCISNRNLYVFGAVWK	K	T	0.996	18	0	0	1	0	2 047,0218	4 841,46	6 225,57	10	26	20-0915_P20-006_Rehault_Digest_BMSP_Orbi319
	MSMB3	9 925,4	0.999	0	0	540	0.0182	YGCISNRNLYVFGAVWKTEDCYQCK	K	C	0.997	51	0	0	10	1	3 131,4173	4 750,06	110784	10	34	20-0915_P20-006_Rehault_Digest_BMSP_Orbi319
	Cationic trypsin OS=Bos taurus	25 785,3	1	6	7	21	0.00101	APILSDSSCK	K	S	0.991	49.6	49.6	1	0	0	1 077,5246	1 048,02	7 604,42	163	172	20-0914_P20-006_Rehault_Digest_BMSP_ORBI311
	Cationic trypsin OS=Bos taurus	25 785,3	1	6	7	21	0.00101	LGEDNINVVEGNEQFISASK	R	S	0.997	71.9	71.9	2	3	0	2 163,0565	3 043,97	18 977,9	73	92	20-0914_P20-006_Rehault_Digest_BMSP_ORBI311
	Cationic trypsin OS=Bos taurus	25 785,3	1	6	7	21	0.00101	LQGIVSWGSGCAQK	K	N	0.997	62.9	62.9	2	0	0	1 490,7422	2 223,57	1 294,77	210	223	20-0914_P20-006_Rehault_Digest_BMSP_ORBI311
	Cationic trypsin OS=Bos taurus	25 785,3	1	6	7	21	0.00101	SIVHPSYNSNTLNNDIMLIK	K	L	0.997	41.7	38.5	0	8	0	2 273,1595	3 544,69	6 447,95	93	112	20-0914_P20-006_Rehault_Digest_BMSP_ORBI311
	Cationic trypsin OS=Bos taurus	25 785,3	1	6	7	21	0.00101	SSGTSYPDVLK	K	C	0.996	59.5	59.5	2	0	0	1 153,5736	1 494,36	12 406,5	149	159	20-0914_P20-006_Rehault_Digest_BMSP_ORBI311
	Cationic trypsin OS=Bos taurus	25 785,3	1	6	7	21	0.00101	VCNYVSWIK	K	Q	0.993	51.5	51.5	3	0	0	1 168,5819	2 668,82	8 306,15	232	240	20-0914_P20-006_Rehault_Digest_BMSP_ORBI311
	Cationic trypsin OS=Bos taurus	25 785,3	1	6	7	17	0.000985	LGEDNINVVEGNEQFISASK	R	S	0.997	73.4	73.4	1	3	0	2 163,0565	2 989,14	9 898,28	73	92	20-0914_P20-006_Rehault_Digest_BMSP_ORBI312
	Cationic trypsin OS=Bos taurus	25 785,3	1	6	7	17	0.000985	SIVHPSYNSNTLNNDIMLIK	K	L	0.997	33.2	31.7	0	4	0	2 273,1595	3 277,23	2 214,89	93	112	20-0914_P20-006_Rehault_Digest_BMSP_ORBI312
	Cationic trypsin OS=Bos taurus	25 785,3	1	6	7	17	0.000985	VCNYVSWIK	K	Q	0.997	48.4	48.4	2	0	0	1 168,5819	2 573,22	5 151,50	232	240	20-0914_P20-006_Rehault_Digest_BMSP_ORBI312
	Cationic trypsin OS=Bos taurus	25 785,3	1	4	5	7	0.00043	APILSDSSCK	K	S	0.997	48.9	48.9	1	0	0	1 077,5246	1 033,99	10 207,1	163	172	20-0914_P20-006_Rehault_Digest_BMSP_ORBI313
	Cationic trypsin OS=Bos taurus	25 785,3	1	4	5	7	0.00043	LGEDNINVVEGNEQFISASK	R	S	0.997	63.7	63.7	1	2	0	2 163,0565	2 994,91	6 094,38	73	92	20-0914_P20-006_Rehault_Digest_BMSP_ORBI313
	Cationic trypsin OS=Bos taurus	25 785,3	1	4	5	7	0.00043	SSGTSYPDVLK	K	C	0.997	68.2	68.2	2	0	0	1 153,5736	1 456,09	11 879,9	149	159	20-0914_P20-006_Rehault_Digest_BMSP_ORBI313
	Cationic trypsin OS=Bos taurus	25 785,3	1	4	5	7	0.00043	VCNYVSWIK	K	Q	0.997	50.4	50.4	1	0	0	1 168,5819	2 543,81	1 842,24	232	240	20-0914_P20-006_Rehault_Digest_BMSP_ORBI313
	Cationic trypsin OS=Bos taurus	25 785,3	1	4	5	6	0.000445	APILSDSSCK	K	S	0.991	45.2	45.2	1	0	0	1 077,5246	1 022,92	9 948,38	163	172	20-0914_P20-006_Rehault_Digest_BMSP_ORBI314
	Cationic trypsin OS=Bos taurus	25 785,3	1	4	5	6	0.000445	LGEDNINVVEGNEQFISASK	R	S	0.997	47	47	1	2	0	2 163,0565	2 943,46	4 113,67	73	92	20-0914_P20-006_Rehault_Digest_BMSP_ORBI314
	Cationic trypsin OS=Bos taurus	25 785,3	1	4	5	6	0.000445	SIVHPSYNSNTLNNDIMLIK	K	L	0.997	28.5	28.5	0	1	0	2 273,1595	3 330,58	1 042,47	93	112	20-0914_P20-006_Rehault_Digest_BMSP_ORBI314
	Cationic trypsin OS=Bos taurus	25 785,3	1	4	5	6	0.000445	SSGTSYPDVLK	K	C	0.995	50.2	50.2	1	0	0	1 153,5736	1 390,92	6 724,62	149	159	20-0914_P20-006_Rehault_Digest_BMSP_ORBI314
	Cationic trypsin OS=Bos taurus	25 785,3	1	2	2	3	0.000242	LGEDNINVVEGNEQFISASK	R	S	0.997	42.4	42.4	0	2	0	2 163,0565	2 937,87	3 430,06	73	92	20-0914_P20-006_Rehault_Digest_BMSP_ORBI315
	Cationic trypsin OS=Bos taurus	25 785,3	1	2	2	3	0.000242	SIVHPSYNSNTLNNDIMLIK	K	L	0.993	30.2	30.2	0	1	0	2 273,1595	3 255,53	1 043,73	93	112	20-0914_P20-006_Rehault_Digest_BMSP_ORBI315
	Cationic trypsin OS=Bos taurus	25 785,3	1	7	9	18	0.000627	APILSDSSCK	K	S	0.997	45.8	45.8	1	0	0	1 077,5246	1 023,38	223619	163	172	20-0915_P20-006_Rehault_Digest_BMSP_Orbi317
	Cationic trypsin OS=Bos taurus	25 785,3	1	7	9	18	0.000627	CLKAPILSDSSCK	K	S	0.997	43.2	43.2	1	0	0	1 478,7344	1 310,58	2 782,78	160	172	20-0915_P20-006_Rehault_Digest_BMSP_Orbi317
	Cationic trypsin OS=Bos taurus	25 785,3	1	7	9	18	0.000627	LGEDNINVVEGNEQFISASK	R	S	0.997	89.2	89.2	4	2	0	2 163,0565	3 974,82	92 496,2	73	92	20-0915_P20-006_Rehault_Digest_BMSP_Orbi317
	Cationic trypsin OS=Bos taurus	25 785,3	1	7	9	18	0.000627	LQGIVSWGSGCAQK	K	N	0.997	66.6	66.6	2	0	0	1 490,7422	2 497,67	21 198,3	210	223	20-0915_P20-006_Rehault_Digest_BMSP_Orbi317
	Cationic trypsin OS=Bos taurus	25 785,3	1	7	9	18	0.000627	SIVHPSYNSNTLNNDIMLIK	K	L	0.997	42.5	35.8	0	4	0	2 273,1595	4 145,82	41 339,0	93	112	20-0915_P20-006_Rehault_Digest_BMSP_Orbi317
	Cationic trypsin OS=Bos taurus	25 785,3	1	7	9	18	0.000627	SSGTSYPDVLK	K	C	0.997	57.2	57.2	2	0	0	1 153,5736	1 487,38	155076	149	159	20-0915_P20-006_Rehault_Digest_BMSP_Orbi317
	Cationic trypsin OS=Bos taurus	25 785,3	1	7	9	18	0.000627	VCNYVSWIK	K	Q	0.997	45.8	45.8	2	0	0	1 168,5819	3 154,51	55 084,2	232	240	20-0915_P20-006_Rehault_Digest_BMSP_Orbi317
	Cationic trypsin OS=Bos taurus	25 785,3	1	6	7	17	0.000985	APILSDSSCK	K	S	0.997	48.2	48.2	2	0	0	1 077,5246	1 038,99	19 268,7	163	172	20-0914_P20-006_Rehault_Digest_BMSP_ORBI312
	Cationic trypsin OS=Bos taurus	25 785,3	1	6	7	17	0.000985	LQGIVSWGSGCAQK	K	N	0.996	41	41	2	0	0	1 490,7422	2 157,23	1 821,12	210	223	20-0914_P20-006_Rehault_Digest_BMSP_ORBI312
	Cationic trypsin OS=Bos taurus	25 785,3	1	6	7	17	0.000985	SSGTSYPDVLK	K	C	0.997	74.3	74.3	3	0	0	1 153,5736	1 460,92	34 634,0	149	159	20-0914_P20-006_Rehault_Digest_BMSP_ORBI312
	Cationic trypsin OS=Bos taurus	25 785,3	1	6	8	12	0.000413	APILSDSSCK	K	S	0.997	46.9	46.9	1	0	0	1 077,5246	1 021,33	124556	163	172	20-0915_P20-006_Rehault_Digest_BMSP_Orbi318
	Cationic trypsin OS=Bos taurus	25 785,3	1	6	8	12	0.000413	LGEDNINVVEGNEQFISASK	R	S	0.997	73	73	2	1	0	2 163,0565	3 978,68	50 410,8	73	92	20-0915_P20-006_Rehault_Digest_BMSP_Orbi318
	Cationic trypsin OS=Bos taurus	25 785,3	1	6	8	12	0.000413	LQGIVSWGSGCAQK	K	N	0.997	68.3	68.3	1	0	0	1 490,7422	2 480,74	19 410,5	210	223	20-0915_P20-006_Rehault_Digest_BMSP_Orbi318
	Cationic trypsin OS=Bos taurus	25 785,3	1	6	8	12	0.000413	SIVHPSYNSNTLNNDIMLIK	K	L	0.996	33.2	32.8	0	3	0	2 273,1595	4 207,26	25 282,6	93	112	20-0915_P20-006_Rehault_Digest_BMSP_Orbi318
	Cationic trypsin OS=Bos taurus	25 785,3	1	6	8	12	0.000413	SSGTSYPDVLK	K	C	0.997	54.5	54.5	2	0	0	1 153,5736	1 479,84	234007	149	159	20-0915_P20-006_Rehault_Digest_BMSP_Orbi318
	Cationic trypsin OS=Bos taurus	25 785,3	1	6	8	12	0.000413	VCNYVSWIK	K	Q	0.997	46.4	46.4	2	0	0	1 168,5819	3 078,62	49 468,2	232	240	20-0915_P20-006_Rehault_Digest_BMSP_Orbi318
	Cationic trypsin OS=Bos taurus	25 785,3	1	7	9	16	0.00054	APILSDSSCK	K	S	0.99	43	43	1	0	0	1 077,5246	1 024,61	163500	163	172	20-0915_P20-006_Rehault_Digest_BMSP_Orbi319
	Cationic trypsin OS=Bos taurus	25 785,3	1	7	9	16	0.00054	LGEDNINVVEGNEQFISASK	R	S	0.997	82.3	82.3	1	2	0	2 163,0565	3 979,39	51 907,0	73	92	20-0915_P20-006_Rehault_Digest_BMSP_Orbi319
	Cationic trypsin OS=Bos taurus	25 785,3	1	7	9	16	0.00054	LQGIVSWGSGCAQK	K	N	0.997	73.1	73.1	2	0	0	1 490,7422	2 463,02	18 036,7	210	223	20-0915_P20-006_Rehault_Digest_BMSP_Orbi319
	Cationic trypsin OS=Bos taurus	25 785,3	1	7	9	16	0.00054	SAYPGQITSNMFCAGYLEGGKDSCQGDSGGPVVCSGK	K	L	0.997	29.7	29.7	0	1	0	3 727,6136	4 901,16	1 052,03	173	209	20-0915_P20-006_Rehault_Digest_BMSP_Orbi319
	Cationic trypsin OS=Bos taurus	25 785,3	1	7	9	16	0.00054	SIVHPSYNSNTLNNDIMLIK	K	L	0.997	36.2	36.2	0	7	0	2 273,1595	3 961,42	40 687,6	93	112	20-0915_P20-006_Rehault_Digest_BMSP_Orbi319
	Cationic trypsin OS=Bos taurus	25 785,3	1	7	9	16	0.00054	SSGTSYPDVLK	K	C	0.997	55.8	55.8	1	0	0	1 153,5736	1 469,99	40 441,8	149	159	20-0915_P20-006_Rehault_Digest_BMSP_Orbi319
	Cationic trypsin OS=Bos taurus	25 785,3	1	7	9	16	0.00054	VCNYVSWIK	K	Q	0.991	41.4	41.4	1	0	0	1 168,5819	3 042,52	37 437,7	232	240	20-0915_P20-006_Rehault_Digest_BMSP_Orbi319

## Sheet: C.Protein report MSMB3 withoutG
Protein Report from nanoLC-MS/MS results for MSMB3 without G
	Protein identification probability	Protein percentage of total spectra	Protein molecular weight (AMU)	Number of unique peptides	Number of unique spectra	Number of total spectra	Peptide sequence	Previous amino acid	Next amino acid	Peptide identification probability	Mascot Ion score	Mascot Identity score	Mascot Delta Ion score	Modifications identified by spectrum	Actual peptide mass (AMU)	Spectrum charge	Actual minus calculated peptide mass (AMU)	Actual minus calculated peptide mass (PPM)	Peptide start index	Peptide stop index	Spectrum name
	1	0.000483	9 850,3	1	2	10	CKMNAMVCCSLVSIPK	K	N	0.985	18.5	25	18.5	Carbamidomethyl (+57), Oxidation (+16), Carbamidomethyl (+57), Carbamidomethyl (+57)	1 912,87	3	-0.0028	-1.5	35	50	20-0914_P20-006_Rehault_Digest_BMSP_ORBI311-7647-8252_8252
	1	0.000483	9 850,3	1	2	10	CKMNAMVCCSLVSIPK	K	N	0.985	16.7	25	0	Carbamidomethyl (+57), Oxidation (+16), Carbamidomethyl (+57), Carbamidomethyl (+57)	1 912,87	3	-0.001	-0.52	35	50	20-0914_P20-006_Rehault_Digest_BMSP_ORBI311-6381-6922_6922
	1	0.000483	9 850,3	1	2	10	CKMNAMVCCSLVSIPK	K	N	0.985	16.7	25	0	Carbamidomethyl (+57), Oxidation (+16), Carbamidomethyl (+57), Carbamidomethyl (+57)	1 912,87	3	-0.001	-0.52	35	50	20-0914_P20-006_Rehault_Digest_BMSP_ORBI311-6381-6922_6922
	1	0.000483	9 850,3	1	2	10	CKMNAMVCCSLVSIPK	K	N	0.986	15.3	25	0	Carbamidomethyl (+57), Oxidation (+16), Carbamidomethyl (+57), Carbamidomethyl (+57)	1 912,87	3	-0.00063	-0.33	35	50	20-0914_P20-006_Rehault_Digest_BMSP_ORBI311-7610-8213_8213
	1	0.000483	9 850,3	1	2	10	CKMNAMVCCSLVSIPK	K	N	0.986	15.3	25	0	Carbamidomethyl (+57), Oxidation (+16), Carbamidomethyl (+57), Carbamidomethyl (+57)	1 912,87	3	-0.00063	-0.33	35	50	20-0914_P20-006_Rehault_Digest_BMSP_ORBI311-7610-8213_8213
	1	0.000483	9 850,3	1	2	10	CKMNAMVCCSLVSIPK	K	N	0.987	15.6	25	0	Carbamidomethyl (+57), Oxidation (+16), Carbamidomethyl (+57), Carbamidomethyl (+57)	1 912,87	3	-8.1e-05	-0.043	35	50	20-0914_P20-006_Rehault_Digest_BMSP_ORBI311-7217-7800_7800
	1	0.000483	9 850,3	1	2	10	CKMNAMVCCSLVSIPK	K	N	0.987	15.6	25	0	Carbamidomethyl (+57), Oxidation (+16), Carbamidomethyl (+57), Carbamidomethyl (+57)	1 912,87	3	-8.1e-05	-0.043	35	50	20-0914_P20-006_Rehault_Digest_BMSP_ORBI311-7217-7800_7800
	1	0.000483	9 850,3	1	2	10	CKMNAMVCCSLVSIPK	K	N	0.992	18.1	25	18.1	Carbamidomethyl (+57), Oxidation (+16), Carbamidomethyl (+57), Carbamidomethyl (+57)	1 912,87	3	0.0025	1.3	35	50	20-0914_P20-006_Rehault_Digest_BMSP_ORBI311-7254-7839_7839
	1	0.000483	9 850,3	1	2	10	CKMNAMVCCSLVSIPK	K	N	0.992	16.7	25	16.7	Carbamidomethyl (+57), Carbamidomethyl (+57), Carbamidomethyl (+57)	1 896,87	3	-0.00071	-0.37	35	50	20-0914_P20-006_Rehault_Digest_BMSP_ORBI311-9424-10121_10121
	1	0.000483	9 850,3	1	2	10	CKMNAMVCCSLVSIPK	K	N	0.992	19.2	25	0.57	Carbamidomethyl (+57), Oxidation (+16), Carbamidomethyl (+57), Carbamidomethyl (+57)	1 912,87	3	-0.0019	-1	35	50	20-0914_P20-006_Rehault_Digest_BMSP_ORBI311-8226-8861_8861
	1	0.000483	9 850,3	1	2	10	CKMNAMVCCSLVSIPK	K	N	0.992	19.6	25	19.6	Carbamidomethyl (+57), Oxidation (+16), Carbamidomethyl (+57), Carbamidomethyl (+57)	1 912,87	3	-0.0021	-1.1	35	50	20-0914_P20-006_Rehault_Digest_BMSP_ORBI311-7808-8421_8421
	1	0.000483	9 850,3	1	2	10	CKMNAMVCCSLVSIPK	K	N	0.993	18.9	25	18.9	Carbamidomethyl (+57), Oxidation (+16), Carbamidomethyl (+57), Carbamidomethyl (+57)	1 912,87	3	-0.0012	-0.62	35	50	20-0914_P20-006_Rehault_Digest_BMSP_ORBI311-8194-8827_8827
	1	0.000483	9 850,3	1	2	10	CKMNAMVCCSLVSIPK	K	N	0.994	17.7	25	15.8	Carbamidomethyl (+57), Oxidation (+16), Carbamidomethyl (+57), Carbamidomethyl (+57)	1 912,87	3	-0.00045	-0.23	35	50	20-0914_P20-006_Rehault_Digest_BMSP_ORBI311-7688-8295_8295
	1	0.000483	9 850,3	1	2	10	CKMNAMVCCSLVSIPK	K	N	0.994	20.2	25	1.61	Carbamidomethyl (+57), Oxidation (+16), Carbamidomethyl (+57), Carbamidomethyl (+57)	1 912,87	3	-0.0019	-1	35	50	20-0914_P20-006_Rehault_Digest_BMSP_ORBI311-7453-8048_8048
	1	0.000483	9 850,3	1	2	10	CKMNAMVCCSLVSIPK	K	N	0.996	21.2	25	21.2	Carbamidomethyl (+57), Oxidation (+16), Carbamidomethyl (+57), Carbamidomethyl (+57)	1 912,87	3	-0.0019	-1	35	50	20-0914_P20-006_Rehault_Digest_BMSP_ORBI311-8514-9165_9165
	1	0.000483	9 850,3	1	2	10	CKMNAMVCCSLVSIPK	K	N	0.996	20.1	25	20.1	Carbamidomethyl (+57), Carbamidomethyl (+57), Carbamidomethyl (+57)	1 896,88	3	0.00075	0.4	35	50	20-0914_P20-006_Rehault_Digest_BMSP_ORBI311-8628-9285_9285
	1	0.000483	9 850,3	1	2	10	CKMNAMVCCSLVSIPK	K	N	0.996	21.1	25	21.1	Carbamidomethyl (+57), Oxidation (+16), Carbamidomethyl (+57), Carbamidomethyl (+57)	1 912,87	3	-0.0014	-0.71	35	50	20-0914_P20-006_Rehault_Digest_BMSP_ORBI311-8253-8890_8890
	1	0.000483	9 850,3	1	2	10	CKMNAMVCCSLVSIPK	K	N	0.997	24	25	24	Carbamidomethyl (+57), Oxidation (+16), Carbamidomethyl (+57), Carbamidomethyl (+57)	1 912,87	3	-0.0023	-1.2	35	50	20-0914_P20-006_Rehault_Digest_BMSP_ORBI311-7924-8543_8543
	1	0.000483	9 850,3	1	2	10	CKMNAMVCCSLVSIPK	K	N	0.997	21.6	25	0	Carbamidomethyl (+57), Oxidation (+16), Carbamidomethyl (+57), Carbamidomethyl (+57)	1 912,87	3	-0.00081	-0.43	35	50	20-0914_P20-006_Rehault_Digest_BMSP_ORBI311-7965-8586_8586
	1	0.000483	9 850,3	1	2	10	CKMNAMVCCSLVSIPK	K	N	0.997	21.6	25	0	Carbamidomethyl (+57), Oxidation (+16), Carbamidomethyl (+57), Carbamidomethyl (+57)	1 912,87	3	-0.00081	-0.43	35	50	20-0914_P20-006_Rehault_Digest_BMSP_ORBI311-7965-8586_8586
	1	0.000483	9 850,3	1	2	10	CKMNAMVCCSLVSIPK	K	N	0.997	24.3	25	1.72	Carbamidomethyl (+57), Oxidation (+16), Carbamidomethyl (+57), Carbamidomethyl (+57)	1 912,87	3	-0.0014	-0.71	35	50	20-0914_P20-006_Rehault_Digest_BMSP_ORBI311-8352-8995_8995
	1	0.000483	9 850,3	1	2	10	CKMNAMVCCSLVSIPK	K	N	0.997	23.5	25	23.5	Carbamidomethyl (+57), Oxidation (+16), Carbamidomethyl (+57), Carbamidomethyl (+57)	1 912,87	3	0.001	0.53	35	50	20-0914_P20-006_Rehault_Digest_BMSP_ORBI311-7333-7922_7922
	1	0.000483	9 850,3	1	2	10	CKMNAMVCCSLVSIPK	K	N	0.997	25	25	25	Carbamidomethyl (+57), Oxidation (+16), Carbamidomethyl (+57), Carbamidomethyl (+57)	1 912,87	3	-0.0015	-0.81	35	50	20-0914_P20-006_Rehault_Digest_BMSP_ORBI311-7769-8380_8380
	1	0.000483	9 850,3	1	2	10	CKMNAMVCCSLVSIPK	K	N	0.997	25.8	25	25.8	Carbamidomethyl (+57), Oxidation (+16), Carbamidomethyl (+57), Carbamidomethyl (+57)	1 912,87	3	-0.0015	-0.81	35	50	20-0914_P20-006_Rehault_Digest_BMSP_ORBI311-7731-8340_8340
	1	0.000483	9 850,3	1	2	10	CKMNAMVCCSLVSIPK	K	N	0.997	24.3	25	24.3	Carbamidomethyl (+57), Oxidation (+16), Carbamidomethyl (+57), Carbamidomethyl (+57)	1 912,87	3	-8.1e-05	-0.043	35	50	20-0914_P20-006_Rehault_Digest_BMSP_ORBI311-8315-8956_8956
	1	0.000483	9 850,3	1	2	10	CKMNAMVCCSLVSIPK	K	N	0.997	28.7	25	28.7	Carbamidomethyl (+57), Carbamidomethyl (+57), Carbamidomethyl (+57)	1 896,87	3	-0.0027	-1.4	35	50	20-0914_P20-006_Rehault_Digest_BMSP_ORBI311-9346-10039_10039
	1	0.000483	9 850,3	1	2	10	CKMNAMVCCSLVSIPK	K	N	0.997	24.9	25	24.9	Carbamidomethyl (+57), Oxidation (+16), Carbamidomethyl (+57), Carbamidomethyl (+57)	1 912,87	3	-0.00045	-0.23	35	50	20-0914_P20-006_Rehault_Digest_BMSP_ORBI311-8048-8673_8673
	1	0.000483	9 850,3	1	2	10	CKMNAMVCCSLVSIPK	K	N	0.997	27.6	25	0	Carbamidomethyl (+57), Oxidation (+16), Carbamidomethyl (+57), Carbamidomethyl (+57)	1 912,87	3	-0.0015	-0.81	35	50	20-0914_P20-006_Rehault_Digest_BMSP_ORBI311-8549-9202_9202
	1	0.000483	9 850,3	1	2	10	CKMNAMVCCSLVSIPK	K	N	0.997	27.6	25	0	Carbamidomethyl (+57), Oxidation (+16), Carbamidomethyl (+57), Carbamidomethyl (+57)	1 912,87	3	-0.0015	-0.81	35	50	20-0914_P20-006_Rehault_Digest_BMSP_ORBI311-8549-9202_9202
	1	0.000483	9 850,3	1	2	10	CKMNAMVCCSLVSIPK	K	N	0.997	27.3	25	27.3	Carbamidomethyl (+57), Oxidation (+16), Carbamidomethyl (+57), Carbamidomethyl (+57)	1 912,87	3	-0.001	-0.52	35	50	20-0914_P20-006_Rehault_Digest_BMSP_ORBI311-8388-9033_9033
	1	0.000483	9 850,3	1	2	10	CKMNAMVCCSLVSIPK	K	N	0.997	30.9	25	0.08	Carbamidomethyl (+57), Oxidation (+16), Carbamidomethyl (+57), Carbamidomethyl (+57)	1 912,87	3	-0.0036	-1.9	35	50	20-0914_P20-006_Rehault_Digest_BMSP_ORBI311-6418-6961_6961
	1	0.000483	9 850,3	1	2	10	CKMNAMVCCSLVSIPK	K	N	0.997	28.8	25	28.8	Carbamidomethyl (+57), Oxidation (+16), Carbamidomethyl (+57), Carbamidomethyl (+57)	1 912,87	3	-0.0015	-0.81	35	50	20-0914_P20-006_Rehault_Digest_BMSP_ORBI311-7848-8463_8463
	1	0.000483	9 850,3	1	2	10	CKMNAMVCCSLVSIPK	K	N	0.997	27.4	25	1.19	Carbamidomethyl (+57), Oxidation (+16), Carbamidomethyl (+57), Carbamidomethyl (+57)	1 912,87	3	0.00028	0.15	35	50	20-0914_P20-006_Rehault_Digest_BMSP_ORBI311-7370-7961_7961
	1	0.000483	9 850,3	1	2	10	CKMNAMVCCSLVSIPK	K	N	0.997	29.4	25	29.4	Carbamidomethyl (+57), Carbamidomethyl (+57), Carbamidomethyl (+57)	1 896,88	3	0.00075	0.4	35	50	20-0914_P20-006_Rehault_Digest_BMSP_ORBI311-8984-9659_9659
	1	0.000483	9 850,3	1	2	10	CKMNAMVCCSLVSIPK	K	N	0.997	28.5	25	28.5	Carbamidomethyl (+57), Oxidation (+16), Carbamidomethyl (+57), Carbamidomethyl (+57)	1 912,87	3	0.0001	0.053	35	50	20-0914_P20-006_Rehault_Digest_BMSP_ORBI311-6498-7045_7045
	1	0.000483	9 850,3	1	2	10	CKMNAMVCCSLVSIPK	K	N	0.997	30.3	25	29.9	Carbamidomethyl (+57), Oxidation (+16), Carbamidomethyl (+57), Carbamidomethyl (+57)	1 912,87	3	-0.001	-0.52	35	50	20-0914_P20-006_Rehault_Digest_BMSP_ORBI311-7531-8130_8130
	1	0.000483	9 850,3	1	2	10	CKMNAMVCCSLVSIPK	K	N	0.997	31.9	25	31.9	Carbamidomethyl (+57), Oxidation (+16), Carbamidomethyl (+57), Carbamidomethyl (+57)	1 912,87	3	-0.0017	-0.9	35	50	20-0914_P20-006_Rehault_Digest_BMSP_ORBI311-8287-8926_8926
	1	0.000483	9 850,3	1	2	10	CKMNAMVCCSLVSIPK	K	N	0.997	31.5	25	31.5	Carbamidomethyl (+57), Oxidation (+16), Carbamidomethyl (+57), Carbamidomethyl (+57)	1 912,87	3	-0.0014	-0.71	35	50	20-0914_P20-006_Rehault_Digest_BMSP_ORBI311-8473-9122_9122
	1	0.000483	9 850,3	1	2	10	CKMNAMVCCSLVSIPK	K	N	0.997	31.1	25	0	Carbamidomethyl (+57), Oxidation (+16), Carbamidomethyl (+57), Carbamidomethyl (+57)	1 912,87	3	0.0012	0.63	35	50	20-0914_P20-006_Rehault_Digest_BMSP_ORBI311-7296-7883_7883
	1	0.000483	9 850,3	1	2	10	CKMNAMVCCSLVSIPK	K	N	0.997	31.1	25	0	Carbamidomethyl (+57), Oxidation (+16), Carbamidomethyl (+57), Carbamidomethyl (+57)	1 912,87	3	0.0012	0.63	35	50	20-0914_P20-006_Rehault_Digest_BMSP_ORBI311-7296-7883_7883
	1	0.000483	9 850,3	1	2	10	CKMNAMVCCSLVSIPK	K	N	0.997	34.3	25	34.3	Carbamidomethyl (+57), Oxidation (+16), Carbamidomethyl (+57), Carbamidomethyl (+57)	1 912,87	3	-0.0034	-1.8	35	50	20-0914_P20-006_Rehault_Digest_BMSP_ORBI311-6457-7002_7002
	1	0.000483	9 850,3	1	2	10	CKMNAMVCCSLVSIPK	K	N	0.997	30.6	25	30.6	Carbamidomethyl (+57), Oxidation (+16), Carbamidomethyl (+57), Carbamidomethyl (+57)	1 912,87	3	0.0001	0.053	35	50	20-0914_P20-006_Rehault_Digest_BMSP_ORBI311-8632-9289_9289
	1	0.000483	9 850,3	1	2	10	CKMNAMVCCSLVSIPK	K	N	0.997	30.7	25	30.7	Carbamidomethyl (+57), Carbamidomethyl (+57), Carbamidomethyl (+57)	1 896,87	3	-0.00071	-0.37	35	50	20-0914_P20-006_Rehault_Digest_BMSP_ORBI311-9306-9997_9997
	1	0.000483	9 850,3	1	2	10	CKMNAMVCCSLVSIPK	K	N	0.997	33.4	25	33.4	Carbamidomethyl (+57), Carbamidomethyl (+57), Carbamidomethyl (+57)	1 896,88	3	0.00039	0.2	35	50	20-0914_P20-006_Rehault_Digest_BMSP_ORBI311-9064-9743_9743
	1	0.000483	9 850,3	1	2	10	CKMNAMVCCSLVSIPK	K	N	0.997	34.1	25	34.1	Carbamidomethyl (+57), Carbamidomethyl (+57), Carbamidomethyl (+57)	1 896,88	3	0.00094	0.49	35	50	20-0914_P20-006_Rehault_Digest_BMSP_ORBI311-8667-9326_9326
	1	0.000483	9 850,3	1	2	10	CKMNAMVCCSLVSIPK	K	N	0.997	33.3	25	30.7	Carbamidomethyl (+57), Carbamidomethyl (+57), Carbamidomethyl (+57)	1 896,88	3	2.2e-05	0.011	35	50	20-0914_P20-006_Rehault_Digest_BMSP_ORBI311-9263-9952_9952
	1	0.000483	9 850,3	1	2	10	CKMNAMVCCSLVSIPK	K	N	0.997	35.5	25	35.5	Carbamidomethyl (+57), Oxidation (+16), Carbamidomethyl (+57), Carbamidomethyl (+57)	1 912,87	3	-0.001	-0.52	35	50	20-0914_P20-006_Rehault_Digest_BMSP_ORBI311-8588-9243_9243
	1	0.000483	9 850,3	1	2	10	CKMNAMVCCSLVSIPK	K	N	0.997	37.2	25	37.2	Carbamidomethyl (+57), Carbamidomethyl (+57), Carbamidomethyl (+57)	1 896,88	3	0.0015	0.78	35	50	20-0914_P20-006_Rehault_Digest_BMSP_ORBI311-9183-9868_9868
	1	0.000483	9 850,3	1	2	10	CKMNAMVCCSLVSIPK	K	N	0.997	36.3	25	36.3	Carbamidomethyl (+57), Oxidation (+16), Carbamidomethyl (+57), Carbamidomethyl (+57)	1 912,87	3	-8.1e-05	-0.043	35	50	20-0914_P20-006_Rehault_Digest_BMSP_ORBI311-8005-8628_8628
	1	0.000483	9 850,3	1	2	10	CKMNAMVCCSLVSIPK	K	N	0.997	37	25	34.6	Carbamidomethyl (+57), Carbamidomethyl (+57), Carbamidomethyl (+57)	1 896,87	3	-0.00071	-0.37	35	50	20-0914_P20-006_Rehault_Digest_BMSP_ORBI311-9144-9827_9827
	1	0.000483	9 850,3	1	2	10	CKMNAMVCCSLVSIPK	K	N	0.997	40.8	25	40.8	Carbamidomethyl (+57), Carbamidomethyl (+57), Carbamidomethyl (+57)	1 896,88	3	0.002	1.1	35	50	20-0914_P20-006_Rehault_Digest_BMSP_ORBI311-9024-9701_9701
	1	0.000483	9 850,3	1	2	10	CKMNAMVCCSLVSIPK	K	N	0.997	40.3	25	40.3	Carbamidomethyl (+57), Carbamidomethyl (+57), Carbamidomethyl (+57)	1 896,87	3	-0.0013	-0.66	35	50	20-0914_P20-006_Rehault_Digest_BMSP_ORBI311-8944-9617_9617
	1	0.000483	9 850,3	1	2	10	CKMNAMVCCSLVSIPK	K	N	0.997	43	25	43	Carbamidomethyl (+57), Carbamidomethyl (+57), Carbamidomethyl (+57)	1 896,88	3	0.0015	0.78	35	50	20-0914_P20-006_Rehault_Digest_BMSP_ORBI311-8907-9578_9578
	1	0.000483	9 850,3	1	2	10	CKMNAMVCCSLVSIPK	K	N	0.997	43.7	25	43.7	Carbamidomethyl (+57), Carbamidomethyl (+57), Carbamidomethyl (+57)	1 896,88	3	0.00039	0.2	35	50	20-0914_P20-006_Rehault_Digest_BMSP_ORBI311-8787-9452_9452
	1	0.000483	9 850,3	1	2	10	CKMNAMVCCSLVSIPK	K	N	0.997	42.7	25	42.7	Carbamidomethyl (+57), Carbamidomethyl (+57), Carbamidomethyl (+57)	1 896,87	3	-0.00053	-0.28	35	50	20-0914_P20-006_Rehault_Digest_BMSP_ORBI311-8867-9536_9536
	1	0.000483	9 850,3	1	2	10	CKMNAMVCCSLVSIPK	K	N	0.997	46.4	25	46.4	Carbamidomethyl (+57), Carbamidomethyl (+57), Carbamidomethyl (+57)	1 896,88	3	0.0022	1.2	35	50	20-0914_P20-006_Rehault_Digest_BMSP_ORBI311-8747-9410_9410
	1	0.000483	9 850,3	1	2	10	CKMNAMVCCSLVSIPK	K	N	0.997	45.3	25	44.1	Carbamidomethyl (+57), Carbamidomethyl (+57), Carbamidomethyl (+57)	1 896,88	3	-0.00034	-0.18	35	50	20-0914_P20-006_Rehault_Digest_BMSP_ORBI311-9104-9785_9785
	1	0.000483	9 850,3	1	2	10	CKMNAMVCCSLVSIPK	K	N	0.997	50.2	25	50.2	Carbamidomethyl (+57), Carbamidomethyl (+57), Carbamidomethyl (+57)	1 896,88	3	0.0017	0.88	35	50	20-0914_P20-006_Rehault_Digest_BMSP_ORBI311-8707-9368_9368
	1	0.000483	9 850,3	1	2	10	CKMNAMVCCSLVSIPK	K	N	0.997	49.8	25	49.8	Carbamidomethyl (+57), Carbamidomethyl (+57), Carbamidomethyl (+57)	1 896,88	3	0.00094	0.49	35	50	20-0914_P20-006_Rehault_Digest_BMSP_ORBI311-8827-9494_9494
	1	0.000483	9 850,3	1	2	10	CKMNAMVCCSLVSIPK	K	N	0.997	60.3	25	60.3	Carbamidomethyl (+57), Carbamidomethyl (+57), Carbamidomethyl (+57)	1 896,87	3	-0.00089	-0.47	35	50	20-0914_P20-006_Rehault_Digest_BMSP_ORBI311-9224-9911_9911
	1	0.000483	9 850,3	1	2	10	KTDPDISCKVYNGV	K	-	0.988	48.5	25	48.5	Carbamidomethyl (+57)	1 594,76	2	-0.0028	-1.8	73	86	20-0914_P20-006_Rehault_Digest_BMSP_ORBI311-1483-1779_1779
	1	0.000483	9 850,3	1	2	10	KTDPDISCKVYNGV	K	-	0.989	53.9	25	53.9	Carbamidomethyl (+57)	1 594,76	2	-0.0038	-2.4	73	86	20-0914_P20-006_Rehault_Digest_BMSP_ORBI311-1560-1860_1860
	1	0.000483	9 850,3	1	2	10	KTDPDISCKVYNGV	K	-	0.991	19	25	19	Carbamidomethyl (+57)	1 594,76	3	-0.0016	-1	73	86	20-0914_P20-006_Rehault_Digest_BMSP_ORBI311-1691-1997_1997
	1	0.000483	9 850,3	1	2	10	KTDPDISCKVYNGV	K	-	0.992	63.9	25	63.9	Carbamidomethyl (+57)	1 594,76	2	-0.0046	-2.9	73	86	20-0914_P20-006_Rehault_Digest_BMSP_ORBI311-1519-1817_1817
	1	0.000483	9 850,3	1	2	10	KTDPDISCKVYNGV	K	-	0.997	29.3	25	29.3	Carbamidomethyl (+57)	1 594,76	3	-0.0022	-1.3	73	86	20-0914_P20-006_Rehault_Digest_BMSP_ORBI311-1645-1949_1949
	1	0.000483	9 850,3	1	2	10	KTDPDISCKVYNGV	K	-	0.997	28.7	25	28.7	Carbamidomethyl (+57)	1 594,77	3	-0.00087	-0.55	73	86	20-0914_P20-006_Rehault_Digest_BMSP_ORBI311-1601-1903_1903
	1	0.000483	9 850,3	1	2	10	KTDPDISCKVYNGV	K	-	0.997	32.9	25	32.9	Carbamidomethyl (+57)	1 594,76	3	-0.002	-1.2	73	86	20-0914_P20-006_Rehault_Digest_BMSP_ORBI311-1516-1814_1814
	1	0.000483	9 850,3	1	2	10	KTDPDISCKVYNGV	K	-	0.997	37.4	25	37.4	Carbamidomethyl (+57)	1 594,76	3	-0.0016	-1	73	86	20-0914_P20-006_Rehault_Digest_BMSP_ORBI311-1480-1776_1776
	1	0.000483	9 850,3	1	2	10	KTDPDISCKVYNGV	K	-	0.997	41.6	25	41.6	Carbamidomethyl (+57)	1 594,76	3	-0.0016	-1	73	86	20-0914_P20-006_Rehault_Digest_BMSP_ORBI311-1556-1856_1856
	1	0.000483	9 850,3	1	2	10	KTDPDISCKVYNGV	K	-	0.997	45	25	45	Carbamidomethyl (+57)	1 594,76	3	-0.0031	-1.9	73	86	20-0914_P20-006_Rehault_Digest_BMSP_ORBI311-1447-1741_1741
	1	0.000483	9 850,3	1	2	10	MNAMVCCSLVSIPK	K	N	0.988	17.7	25	17.7	Oxidation (+16), Carbamidomethyl (+57), Carbamidomethyl (+57)	1 624,74	3	-0.0013	-0.8	37	50	20-0914_P20-006_Rehault_Digest_BMSP_ORBI311-8873-9542_9542
	1	0.000483	9 850,3	1	2	10	MNAMVCCSLVSIPK	K	N	0.989	44.5	25	44.5	Oxidation (+16), Carbamidomethyl (+57), Carbamidomethyl (+57)	1 624,75	2	0.00096	0.59	37	50	20-0914_P20-006_Rehault_Digest_BMSP_ORBI311-8409-9055_9055
	1	0.000483	9 850,3	1	2	10	MNAMVCCSLVSIPK	K	N	0.989	17.9	25	17.9	Oxidation (+16), Carbamidomethyl (+57), Carbamidomethyl (+57)	1 624,75	3	0.002	1.2	37	50	20-0914_P20-006_Rehault_Digest_BMSP_ORBI311-9668-10377_10377
	1	0.000483	9 850,3	1	2	10	MNAMVCCSLVSIPK	K	N	0.989	45.9	25	45.9	Oxidation (+16), Oxidation (+16), Carbamidomethyl (+57), Carbamidomethyl (+57)	1 640,74	2	-0.00067	-0.41	37	50	20-0914_P20-006_Rehault_Digest_BMSP_ORBI311-7332-7921_7921
	1	0.000483	9 850,3	1	2	10	MNAMVCCSLVSIPK	K	N	0.99	16.5	25	16.5	Oxidation (+16), Carbamidomethyl (+57), Carbamidomethyl (+57)	1 624,74	3	-0.00021	-0.13	37	50	20-0914_P20-006_Rehault_Digest_BMSP_ORBI311-9493-10193_10193
	1	0.000483	9 850,3	1	2	10	MNAMVCCSLVSIPK	K	N	0.99	17.6	25	17.6	Oxidation (+16), Carbamidomethyl (+57), Carbamidomethyl (+57)	1 624,75	3	0.00089	0.55	37	50	20-0914_P20-006_Rehault_Digest_BMSP_ORBI311-9126-9808_9808
	1	0.000483	9 850,3	1	2	10	MNAMVCCSLVSIPK	K	N	0.991	48.6	25	48.6	Oxidation (+16), Oxidation (+16), Carbamidomethyl (+57), Carbamidomethyl (+57)	1 640,74	2	-0.00091	-0.55	37	50	20-0914_P20-006_Rehault_Digest_BMSP_ORBI311-7293-7880_7880
	1	0.000483	9 850,3	1	2	10	MNAMVCCSLVSIPK	K	N	0.991	17.8	25	17.8	Oxidation (+16), Carbamidomethyl (+57), Carbamidomethyl (+57)	1 624,75	3	0.00071	0.43	37	50	20-0914_P20-006_Rehault_Digest_BMSP_ORBI311-8675-9334_9334
	1	0.000483	9 850,3	1	2	10	MNAMVCCSLVSIPK	K	N	0.992	48.5	25	48.5	Oxidation (+16), Oxidation (+16), Carbamidomethyl (+57), Carbamidomethyl (+57)	1 640,74	2	-0.00054	-0.33	37	50	20-0914_P20-006_Rehault_Digest_BMSP_ORBI311-8389-9034_9034
	1	0.000483	9 850,3	1	2	10	MNAMVCCSLVSIPK	K	N	0.992	50	25	0.32	Oxidation (+16), Carbamidomethyl (+57), Carbamidomethyl (+57)	1 624,74	2	-0.00099	-0.61	37	50	20-0914_P20-006_Rehault_Digest_BMSP_ORBI311-8768-9432_9432
	1	0.000483	9 850,3	1	2	10	MNAMVCCSLVSIPK	K	N	0.993	50.2	25	50.2	Carbamidomethyl (+57), Carbamidomethyl (+57)	1 608,75	2	-0.00058	-0.36	37	50	20-0914_P20-006_Rehault_Digest_BMSP_ORBI311-9527-10229_10229
	1	0.000483	9 850,3	1	2	10	MNAMVCCSLVSIPK	K	N	0.993	51.1	25	51.1	Oxidation (+16), Oxidation (+16), Carbamidomethyl (+57), Carbamidomethyl (+57)	1 640,74	2	-0.0013	-0.78	37	50	20-0914_P20-006_Rehault_Digest_BMSP_ORBI311-7371-7962_7962
	1	0.000483	9 850,3	1	2	10	MNAMVCCSLVSIPK	K	N	0.993	17.4	25	17.4	Oxidation (+16), Carbamidomethyl (+57), Carbamidomethyl (+57)	1 624,74	3	-0.00021	-0.13	37	50	20-0914_P20-006_Rehault_Digest_BMSP_ORBI311-9732-10444_10444
	1	0.000483	9 850,3	1	2	10	MNAMVCCSLVSIPK	K	N	0.993	50.8	25	50.8	Oxidation (+16), Carbamidomethyl (+57), Carbamidomethyl (+57)	1 624,74	2	-0.00026	-0.16	37	50	20-0914_P20-006_Rehault_Digest_BMSP_ORBI311-9363-10057_10057
	1	0.000483	9 850,3	1	2	10	MNAMVCCSLVSIPK	K	N	0.994	18.4	25	18.4	Oxidation (+16), Carbamidomethyl (+57), Carbamidomethyl (+57)	1 624,74	3	0.00034	0.21	37	50	20-0914_P20-006_Rehault_Digest_BMSP_ORBI311-9808-10524_10524
	1	0.000483	9 850,3	1	2	10	MNAMVCCSLVSIPK	K	N	0.994	55.8	25	55.8	Oxidation (+16), Oxidation (+16), Carbamidomethyl (+57), Carbamidomethyl (+57)	1 640,74	2	-0.0023	-1.4	37	50	20-0914_P20-006_Rehault_Digest_BMSP_ORBI311-7413-8006_8006
	1	0.000483	9 850,3	1	2	10	MNAMVCCSLVSIPK	K	N	0.994	53.3	25	53.3	Oxidation (+16), Carbamidomethyl (+57), Carbamidomethyl (+57)	1 624,74	2	-0.0012	-0.76	37	50	20-0914_P20-006_Rehault_Digest_BMSP_ORBI311-9282-9972_9972
	1	0.000483	9 850,3	1	2	10	MNAMVCCSLVSIPK	K	N	0.995	57	25	0.12	Oxidation (+16), Carbamidomethyl (+57), Carbamidomethyl (+57)	1 624,74	2	-0.0015	-0.91	37	50	20-0914_P20-006_Rehault_Digest_BMSP_ORBI311-9403-10099_10099
	1	0.000483	9 850,3	1	2	10	MNAMVCCSLVSIPK	K	N	0.996	57.5	25	57.5	Carbamidomethyl (+57), Carbamidomethyl (+57)	1 608,75	2	-0.00034	-0.21	37	50	20-0914_P20-006_Rehault_Digest_BMSP_ORBI311-10234-10972_10972
	1	0.000483	9 850,3	1	2	10	MNAMVCCSLVSIPK	K	N	0.996	58.8	25	1.08	Oxidation (+16), Carbamidomethyl (+57), Carbamidomethyl (+57)	1 624,74	2	-0.00099	-0.61	37	50	20-0914_P20-006_Rehault_Digest_BMSP_ORBI311-9562-10266_10266
	1	0.000483	9 850,3	1	2	10	MNAMVCCSLVSIPK	K	N	0.997	19.8	25	19.8	Oxidation (+16), Carbamidomethyl (+57), Carbamidomethyl (+57)	1 624,74	3	0.00016	0.096	37	50	20-0914_P20-006_Rehault_Digest_BMSP_ORBI311-9624-10331_10331
	1	0.000483	9 850,3	1	2	10	MNAMVCCSLVSIPK	K	N	0.997	59.3	25	59.3	Carbamidomethyl (+57), Carbamidomethyl (+57)	1 608,75	2	-0.00046	-0.29	37	50	20-0914_P20-006_Rehault_Digest_BMSP_ORBI311-10330-11074_11074
	1	0.000483	9 850,3	1	2	10	MNAMVCCSLVSIPK	K	N	0.997	19.2	25	19.2	Oxidation (+16), Carbamidomethyl (+57), Carbamidomethyl (+57)	1 624,74	3	-0.00058	-0.35	37	50	20-0914_P20-006_Rehault_Digest_BMSP_ORBI311-8552-9205_9205
	1	0.000483	9 850,3	1	2	10	MNAMVCCSLVSIPK	K	N	0.997	69.4	25	2.76	Oxidation (+16), Carbamidomethyl (+57), Carbamidomethyl (+57)	1 624,74	2	-0.0037	-2.3	37	50	20-0914_P20-006_Rehault_Digest_BMSP_ORBI311-10007-10733_10733
	1	0.000483	9 850,3	1	2	10	MNAMVCCSLVSIPK	K	N	0.997	62.3	25	3.79	Oxidation (+16), Carbamidomethyl (+57), Carbamidomethyl (+57)	1 624,74	2	-0.0011	-0.68	37	50	20-0914_P20-006_Rehault_Digest_BMSP_ORBI311-9842-10560_10560
	1	0.000483	9 850,3	1	2	10	MNAMVCCSLVSIPK	K	N	0.997	60.8	25	60.8	Oxidation (+16), Carbamidomethyl (+57), Carbamidomethyl (+57)	1 624,74	2	-1.3e-05	-0.008	37	50	20-0914_P20-006_Rehault_Digest_BMSP_ORBI311-8647-9305_9305
	1	0.000483	9 850,3	1	2	10	MNAMVCCSLVSIPK	K	N	0.997	22.3	25	1.32	Oxidation (+16), Carbamidomethyl (+57), Carbamidomethyl (+57)	1 624,75	3	0.0014	0.88	37	50	20-0914_P20-006_Rehault_Digest_BMSP_ORBI311-9450-10148_10148
	1	0.000483	9 850,3	1	2	10	MNAMVCCSLVSIPK	K	N	0.997	68.6	25	68.6	Oxidation (+16), Carbamidomethyl (+57), Carbamidomethyl (+57)	1 624,74	2	-0.0028	-1.7	37	50	20-0914_P20-006_Rehault_Digest_BMSP_ORBI311-10047-10775_10775
	1	0.000483	9 850,3	1	2	10	MNAMVCCSLVSIPK	K	N	0.997	63.2	25	63.2	Oxidation (+16), Carbamidomethyl (+57), Carbamidomethyl (+57)	1 624,74	2	0.00035	0.22	37	50	20-0914_P20-006_Rehault_Digest_BMSP_ORBI311-9323-10015_10015
	1	0.000483	9 850,3	1	2	10	MNAMVCCSLVSIPK	K	N	0.997	68.4	25	68.4	Oxidation (+16), Carbamidomethyl (+57), Carbamidomethyl (+57)	1 624,74	2	-0.0023	-1.4	37	50	20-0914_P20-006_Rehault_Digest_BMSP_ORBI311-10088-10818_10818
	1	0.000483	9 850,3	1	2	10	MNAMVCCSLVSIPK	K	N	0.997	65.8	25	65.8	Oxidation (+16), Carbamidomethyl (+57), Carbamidomethyl (+57)	1 624,74	2	-0.00062	-0.38	37	50	20-0914_P20-006_Rehault_Digest_BMSP_ORBI311-8062-8688_8688
	1	0.000483	9 850,3	1	2	10	MNAMVCCSLVSIPK	K	N	0.997	67.9	25	67.9	Oxidation (+16), Oxidation (+16), Carbamidomethyl (+57), Carbamidomethyl (+57)	1 640,74	2	-0.001	-0.63	37	50	20-0914_P20-006_Rehault_Digest_BMSP_ORBI311-6436-6980_6980
	1	0.000483	9 850,3	1	2	10	MNAMVCCSLVSIPK	K	N	0.997	23	25	23	Oxidation (+16), Carbamidomethyl (+57), Carbamidomethyl (+57)	1 624,75	3	0.0011	0.66	37	50	20-0914_P20-006_Rehault_Digest_BMSP_ORBI311-9165-9849_9849
	1	0.000483	9 850,3	1	2	10	MNAMVCCSLVSIPK	K	N	0.997	66.9	25	66.9	Oxidation (+16), Carbamidomethyl (+57), Carbamidomethyl (+57)	1 624,74	2	0.00023	0.14	37	50	20-0914_P20-006_Rehault_Digest_BMSP_ORBI311-8021-8645_8645
	1	0.000483	9 850,3	1	2	10	MNAMVCCSLVSIPK	K	N	0.997	21.9	25	0	Oxidation (+16), Carbamidomethyl (+57), Carbamidomethyl (+57)	1 624,74	3	0.00016	0.096	37	50	20-0914_P20-006_Rehault_Digest_BMSP_ORBI311-9227-9914_9914
	1	0.000483	9 850,3	1	2	10	MNAMVCCSLVSIPK	K	N	0.997	21.9	25	0	Oxidation (+16), Carbamidomethyl (+57), Carbamidomethyl (+57)	1 624,74	3	0.00016	0.096	37	50	20-0914_P20-006_Rehault_Digest_BMSP_ORBI311-9227-9914_9914
	1	0.000483	9 850,3	1	2	10	MNAMVCCSLVSIPK	K	N	0.997	71.8	25	71.8	Oxidation (+16), Carbamidomethyl (+57), Carbamidomethyl (+57)	1 624,74	2	-0.0016	-0.98	37	50	20-0914_P20-006_Rehault_Digest_BMSP_ORBI311-9522-10224_10224
	1	0.000483	9 850,3	1	2	10	MNAMVCCSLVSIPK	K	N	0.997	73.9	25	73.9	Oxidation (+16), Carbamidomethyl (+57), Carbamidomethyl (+57)	1 624,74	2	-0.0016	-0.98	37	50	20-0914_P20-006_Rehault_Digest_BMSP_ORBI311-9967-10691_10691
	1	0.000483	9 850,3	1	2	10	MNAMVCCSLVSIPK	K	N	0.997	72.3	25	72.3	Oxidation (+16), Carbamidomethyl (+57), Carbamidomethyl (+57)	1 624,74	2	-0.00099	-0.61	37	50	20-0914_P20-006_Rehault_Digest_BMSP_ORBI311-9482-10182_10182
	1	0.000483	9 850,3	1	2	10	MNAMVCCSLVSIPK	K	N	0.997	95.1	25	95.1	Carbamidomethyl (+57), Carbamidomethyl (+57)	1 608,75	2	0.0038	2.4	37	50	20-0914_P20-006_Rehault_Digest_BMSP_ORBI311-9960-10684_10684
	1	0.000483	9 850,3	1	2	10	MNAMVCCSLVSIPK	K	N	0.997	72.8	25	72.8	Oxidation (+16), Carbamidomethyl (+57), Carbamidomethyl (+57)	1 624,74	2	-0.00075	-0.46	37	50	20-0914_P20-006_Rehault_Digest_BMSP_ORBI311-8687-9347_9347
	1	0.000483	9 850,3	1	2	10	MNAMVCCSLVSIPK	K	N	0.997	71.2	25	71.2	Oxidation (+16), Carbamidomethyl (+57), Carbamidomethyl (+57)	1 624,74	2	0.00023	0.14	37	50	20-0914_P20-006_Rehault_Digest_BMSP_ORBI311-9163-9847_9847
	1	0.000483	9 850,3	1	2	10	MNAMVCCSLVSIPK	K	N	0.997	73.9	25	73.9	Carbamidomethyl (+57), Carbamidomethyl (+57)	1 608,75	2	-0.00058	-0.36	37	50	20-0914_P20-006_Rehault_Digest_BMSP_ORBI311-10295-11037_11037
	1	0.000483	9 850,3	1	2	10	MNAMVCCSLVSIPK	K	N	0.997	24.2	25	0	Oxidation (+16), Carbamidomethyl (+57), Carbamidomethyl (+57)	1 624,75	3	0.00071	0.43	37	50	20-0914_P20-006_Rehault_Digest_BMSP_ORBI311-8432-9079_9079
	1	0.000483	9 850,3	1	2	10	MNAMVCCSLVSIPK	K	N	0.997	24.2	25	0	Oxidation (+16), Carbamidomethyl (+57), Carbamidomethyl (+57)	1 624,75	3	0.00071	0.43	37	50	20-0914_P20-006_Rehault_Digest_BMSP_ORBI311-8432-9079_9079
	1	0.000483	9 850,3	1	2	10	MNAMVCCSLVSIPK	K	N	0.997	77.6	25	77.6	Oxidation (+16), Carbamidomethyl (+57), Carbamidomethyl (+57)	1 624,74	2	-0.0014	-0.83	37	50	20-0914_P20-006_Rehault_Digest_BMSP_ORBI311-8887-9557_9557
	1	0.000483	9 850,3	1	2	10	MNAMVCCSLVSIPK	K	N	0.997	75.8	25	75.8	Oxidation (+16), Carbamidomethyl (+57), Carbamidomethyl (+57)	1 624,74	2	-0.0012	-0.76	37	50	20-0914_P20-006_Rehault_Digest_BMSP_ORBI311-9642-10350_10350
	1	0.000483	9 850,3	1	2	10	MNAMVCCSLVSIPK	K	N	0.997	77.6	25	77.6	Oxidation (+16), Carbamidomethyl (+57), Carbamidomethyl (+57)	1 624,74	2	-0.0011	-0.68	37	50	20-0914_P20-006_Rehault_Digest_BMSP_ORBI311-8964-9638_9638
	1	0.000483	9 850,3	1	2	10	MNAMVCCSLVSIPK	K	N	0.997	77.7	25	77.7	Oxidation (+16), Carbamidomethyl (+57), Carbamidomethyl (+57)	1 624,74	2	-0.0012	-0.76	37	50	20-0914_P20-006_Rehault_Digest_BMSP_ORBI311-9882-10602_10602
	1	0.000483	9 850,3	1	2	10	MNAMVCCSLVSIPK	K	N	0.997	76.1	25	76.1	Oxidation (+16), Carbamidomethyl (+57), Carbamidomethyl (+57)	1 624,74	2	0.00035	0.22	37	50	20-0914_P20-006_Rehault_Digest_BMSP_ORBI311-9046-9724_9724
	1	0.000483	9 850,3	1	2	10	MNAMVCCSLVSIPK	K	N	0.997	81.5	25	3.61	Oxidation (+16), Carbamidomethyl (+57), Carbamidomethyl (+57)	1 624,74	2	-0.0021	-1.3	37	50	20-0914_P20-006_Rehault_Digest_BMSP_ORBI311-9762-10476_10476
	1	0.000483	9 850,3	1	2	10	MNAMVCCSLVSIPK	K	N	0.997	77.1	25	77.1	Oxidation (+16), Carbamidomethyl (+57), Carbamidomethyl (+57)	1 624,75	2	0.00048	0.29	37	50	20-0914_P20-006_Rehault_Digest_BMSP_ORBI311-8607-9263_9263
	1	0.000483	9 850,3	1	2	10	MNAMVCCSLVSIPK	K	N	0.997	25.3	25	25.3	Oxidation (+16), Carbamidomethyl (+57), Carbamidomethyl (+57)	1 624,75	3	0.00071	0.43	37	50	20-0914_P20-006_Rehault_Digest_BMSP_ORBI311-9585-10290_10290
	1	0.000483	9 850,3	1	2	10	MNAMVCCSLVSIPK	K	N	0.997	78.5	25	78.5	Oxidation (+16), Carbamidomethyl (+57), Carbamidomethyl (+57)	1 624,74	2	-0.0005	-0.31	37	50	20-0914_P20-006_Rehault_Digest_BMSP_ORBI311-9802-10518_10518
	1	0.000483	9 850,3	1	2	10	MNAMVCCSLVSIPK	K	N	0.997	78.6	25	78.6	Oxidation (+16), Carbamidomethyl (+57), Carbamidomethyl (+57)	1 624,74	2	-0.00038	-0.23	37	50	20-0914_P20-006_Rehault_Digest_BMSP_ORBI311-9242-9930_9930
	1	0.000483	9 850,3	1	2	10	MNAMVCCSLVSIPK	K	N	0.997	83.1	25	83.1	Oxidation (+16), Carbamidomethyl (+57), Carbamidomethyl (+57)	1 624,74	2	-0.0016	-0.98	37	50	20-0914_P20-006_Rehault_Digest_BMSP_ORBI311-9722-10434_10434
	1	0.000483	9 850,3	1	2	10	MNAMVCCSLVSIPK	K	N	0.997	25	25	25	Oxidation (+16), Carbamidomethyl (+57), Carbamidomethyl (+57)	1 624,74	3	0.00016	0.096	37	50	20-0914_P20-006_Rehault_Digest_BMSP_ORBI311-8592-9247_9247
	1	0.000483	9 850,3	1	2	10	MNAMVCCSLVSIPK	K	N	0.997	25.5	25	25.5	Oxidation (+16), Carbamidomethyl (+57), Carbamidomethyl (+57)	1 624,74	3	0.00034	0.21	37	50	20-0914_P20-006_Rehault_Digest_BMSP_ORBI311-9848-10566_10566
	1	0.000483	9 850,3	1	2	10	MNAMVCCSLVSIPK	K	N	0.997	81.5	25	81.5	Oxidation (+16), Carbamidomethyl (+57), Carbamidomethyl (+57)	1 624,75	2	0.0011	0.67	37	50	20-0914_P20-006_Rehault_Digest_BMSP_ORBI311-9182-9867_9867
	1	0.000483	9 850,3	1	2	10	MNAMVCCSLVSIPK	K	N	0.997	82.2	25	82.2	Oxidation (+16), Carbamidomethyl (+57), Carbamidomethyl (+57)	1 624,74	2	-0.00026	-0.16	37	50	20-0914_P20-006_Rehault_Digest_BMSP_ORBI311-8568-9222_9222
	1	0.000483	9 850,3	1	2	10	MNAMVCCSLVSIPK	K	N	0.997	81.6	25	81.6	Oxidation (+16), Carbamidomethyl (+57), Carbamidomethyl (+57)	1 624,74	2	-1.3e-05	-0.008	37	50	20-0914_P20-006_Rehault_Digest_BMSP_ORBI311-9921-10643_10643
	1	0.000483	9 850,3	1	2	10	MNAMVCCSLVSIPK	K	N	0.997	81.6	25	2.35	Oxidation (+16), Carbamidomethyl (+57), Carbamidomethyl (+57)	1 624,74	2	0.00023	0.14	37	50	20-0914_P20-006_Rehault_Digest_BMSP_ORBI311-9005-9681_9681
	1	0.000483	9 850,3	1	2	10	MNAMVCCSLVSIPK	K	N	0.997	81.6	25	81.6	Carbamidomethyl (+57), Carbamidomethyl (+57)	1 608,75	2	2.9e-05	0.018	37	50	20-0914_P20-006_Rehault_Digest_BMSP_ORBI311-10265-11005_11005
	1	0.000483	9 850,3	1	2	10	MNAMVCCSLVSIPK	K	N	0.997	81.5	25	81.5	Carbamidomethyl (+57), Carbamidomethyl (+57)	1 608,75	2	0.00076	0.47	37	50	20-0914_P20-006_Rehault_Digest_BMSP_ORBI311-10196-10932_10932
	1	0.000483	9 850,3	1	2	10	MNAMVCCSLVSIPK	K	N	0.997	87.4	25	87.4	Oxidation (+16), Carbamidomethyl (+57), Carbamidomethyl (+57)	1 624,74	2	-0.0022	-1.4	37	50	20-0914_P20-006_Rehault_Digest_BMSP_ORBI311-8927-9599_9599
	1	0.000483	9 850,3	1	2	10	MNAMVCCSLVSIPK	K	N	0.997	84.4	25	84.4	Oxidation (+16), Carbamidomethyl (+57), Carbamidomethyl (+57)	1 624,74	2	-0.00087	-0.53	37	50	20-0914_P20-006_Rehault_Digest_BMSP_ORBI311-9602-10308_10308
	1	0.000483	9 850,3	1	2	10	MNAMVCCSLVSIPK	K	N	0.997	83.7	25	83.7	Oxidation (+16), Carbamidomethyl (+57), Carbamidomethyl (+57)	1 624,74	2	-0.0005	-0.31	37	50	20-0914_P20-006_Rehault_Digest_BMSP_ORBI311-8528-9180_9180
	1	0.000483	9 850,3	1	2	10	MNAMVCCSLVSIPK	K	N	0.997	93.2	25	93.2	Carbamidomethyl (+57), Carbamidomethyl (+57)	1 608,75	2	0.0032	2	37	50	20-0914_P20-006_Rehault_Digest_BMSP_ORBI311-10040-10768_10768
	1	0.000483	9 850,3	1	2	10	MNAMVCCSLVSIPK	K	N	0.997	84.4	25	84.4	Oxidation (+16), Carbamidomethyl (+57), Carbamidomethyl (+57)	1 624,74	2	-0.00062	-0.38	37	50	20-0914_P20-006_Rehault_Digest_BMSP_ORBI311-9442-10140_10140
	1	0.000483	9 850,3	1	2	10	MNAMVCCSLVSIPK	K	N	0.997	84.2	25	84.2	Oxidation (+16), Carbamidomethyl (+57), Carbamidomethyl (+57)	1 624,74	2	-0.00014	-0.083	37	50	20-0914_P20-006_Rehault_Digest_BMSP_ORBI311-8847-9515_9515
	1	0.000483	9 850,3	1	2	10	MNAMVCCSLVSIPK	K	N	0.997	85.4	25	85.4	Oxidation (+16), Carbamidomethyl (+57), Carbamidomethyl (+57)	1 624,74	2	-0.00038	-0.23	37	50	20-0914_P20-006_Rehault_Digest_BMSP_ORBI311-8728-9390_9390
	1	0.000483	9 850,3	1	2	10	MNAMVCCSLVSIPK	K	N	0.997	27.4	25	27.4	Carbamidomethyl (+57), Carbamidomethyl (+57)	1 608,75	3	0.0025	1.5	37	50	20-0914_P20-006_Rehault_Digest_BMSP_ORBI311-10204-10940_10940
	1	0.000483	9 850,3	1	2	10	MNAMVCCSLVSIPK	K	N	0.997	86.1	25	86.1	Oxidation (+16), Carbamidomethyl (+57), Carbamidomethyl (+57)	1 624,74	2	-1.3e-05	-0.008	37	50	20-0914_P20-006_Rehault_Digest_BMSP_ORBI311-7980-8602_8602
	1	0.000483	9 850,3	1	2	10	MNAMVCCSLVSIPK	K	N	0.997	91.7	25	91.7	Carbamidomethyl (+57), Carbamidomethyl (+57)	1 608,75	2	0.0026	1.6	37	50	20-0914_P20-006_Rehault_Digest_BMSP_ORBI311-10080-10810_10810
	1	0.000483	9 850,3	1	2	10	MNAMVCCSLVSIPK	K	N	0.997	90.7	25	90.7	Carbamidomethyl (+57), Carbamidomethyl (+57)	1 608,75	2	-0.0007	-0.44	37	50	20-0914_P20-006_Rehault_Digest_BMSP_ORBI311-10120-10852_10852
	1	0.000483	9 850,3	1	2	10	MNAMVCCSLVSIPK	K	N	0.997	27.3	25	27.3	Oxidation (+16), Carbamidomethyl (+57), Carbamidomethyl (+57)	1 624,74	3	-0.00021	-0.13	37	50	20-0914_P20-006_Rehault_Digest_BMSP_ORBI311-9408-10104_10104
	1	0.000483	9 850,3	1	2	10	MNAMVCCSLVSIPK	K	N	0.997	90.9	25	90.9	Oxidation (+16), Carbamidomethyl (+57), Carbamidomethyl (+57)	1 624,74	2	0.00035	0.22	37	50	20-0914_P20-006_Rehault_Digest_BMSP_ORBI311-8807-9473_9473
	1	0.000483	9 850,3	1	2	10	MNAMVCCSLVSIPK	K	N	0.997	92.6	25	92.6	Carbamidomethyl (+57), Carbamidomethyl (+57)	1 608,75	2	-0.00058	-0.36	37	50	20-0914_P20-006_Rehault_Digest_BMSP_ORBI311-10160-10894_10894
	1	0.000483	9 850,3	1	2	10	MNAMVCCSLVSIPK	K	N	0.997	93.1	25	93.1	Oxidation (+16), Carbamidomethyl (+57), Carbamidomethyl (+57)	1 624,74	2	-0.00062	-0.38	37	50	20-0914_P20-006_Rehault_Digest_BMSP_ORBI311-7942-8562_8562
	1	0.000483	9 850,3	1	2	10	MNAMVCCSLVSIPK	K	N	0.997	29	25	29	Oxidation (+16), Carbamidomethyl (+57), Carbamidomethyl (+57)	1 624,74	3	0.00034	0.21	37	50	20-0914_P20-006_Rehault_Digest_BMSP_ORBI311-7982-8604_8604
	1	0.000483	9 850,3	1	2	10	MNAMVCCSLVSIPK	K	N	0.997	95	25	95	Oxidation (+16), Carbamidomethyl (+57), Carbamidomethyl (+57)	1 624,75	2	0.0006	0.37	37	50	20-0914_P20-006_Rehault_Digest_BMSP_ORBI311-9682-10392_10392
	1	0.000483	9 850,3	1	2	10	MNAMVCCSLVSIPK	K	N	0.997	29.5	25	0	Oxidation (+16), Carbamidomethyl (+57), Carbamidomethyl (+57)	1 624,75	3	0.00052	0.32	37	50	20-0914_P20-006_Rehault_Digest_BMSP_ORBI311-9771-10485_10485
	1	0.000483	9 850,3	1	2	10	MNAMVCCSLVSIPK	K	N	0.997	29.5	25	0	Oxidation (+16), Carbamidomethyl (+57), Carbamidomethyl (+57)	1 624,75	3	0.00052	0.32	37	50	20-0914_P20-006_Rehault_Digest_BMSP_ORBI311-9771-10485_10485
	1	0.000483	9 850,3	1	2	10	MNAMVCCSLVSIPK	K	N	0.997	99.6	25	99.6	Carbamidomethyl (+57), Carbamidomethyl (+57)	1 608,75	2	0.0019	1.2	37	50	20-0914_P20-006_Rehault_Digest_BMSP_ORBI311-10000-10726_10726
	1	0.000483	9 850,3	1	2	10	MNAMVCCSLVSIPK	K	N	0.997	97.3	25	97.3	Carbamidomethyl (+57), Carbamidomethyl (+57)	1 608,75	2	0.00064	0.4	37	50	20-0914_P20-006_Rehault_Digest_BMSP_ORBI311-9920-10642_10642
	1	0.000483	9 850,3	1	2	10	MNAMVCCSLVSIPK	K	N	0.997	97.6	25	97.6	Oxidation (+16), Carbamidomethyl (+57), Carbamidomethyl (+57)	1 624,75	2	0.00084	0.52	37	50	20-0914_P20-006_Rehault_Digest_BMSP_ORBI311-9084-9764_9764
	1	0.000483	9 850,3	1	2	10	MNAMVCCSLVSIPK	K	N	0.997	31.4	25	31.4	Carbamidomethyl (+57), Carbamidomethyl (+57)	1 608,75	3	0.00099	0.62	37	50	20-0914_P20-006_Rehault_Digest_BMSP_ORBI311-10164-10898_10898
	1	0.000483	9 850,3	1	2	10	MNAMVCCSLVSIPK	K	N	0.997	101	25	101	Oxidation (+16), Carbamidomethyl (+57), Carbamidomethyl (+57)	1 624,74	2	-0.00026	-0.16	37	50	20-0914_P20-006_Rehault_Digest_BMSP_ORBI311-9124-9806_9806
	1	0.000483	9 850,3	1	2	10	MNAMVCCSLVSIPK	K	N	0.997	37	25	1.1	Oxidation (+16), Carbamidomethyl (+57), Carbamidomethyl (+57)	1 624,75	3	0.0035	2.1	37	50	20-0914_P20-006_Rehault_Digest_BMSP_ORBI311-8469-9118_9118
	1	0.000483	9 850,3	1	2	10	MNAMVCCSLVSIPK	K	N	0.997	32.3	25	32.3	Oxidation (+16), Carbamidomethyl (+57), Carbamidomethyl (+57)	1 624,74	3	0.00016	0.096	37	50	20-0914_P20-006_Rehault_Digest_BMSP_ORBI311-8797-9462_9462
	1	0.000483	9 850,3	1	2	10	MNAMVCCSLVSIPK	K	N	0.997	34.4	25	0.02	Oxidation (+16), Carbamidomethyl (+57), Carbamidomethyl (+57)	1 624,75	3	0.0016	1	37	50	20-0914_P20-006_Rehault_Digest_BMSP_ORBI311-8994-9669_9669
	1	0.000483	9 850,3	1	2	10	MNAMVCCSLVSIPK	K	N	0.997	109	25	109	Oxidation (+16), Carbamidomethyl (+57), Carbamidomethyl (+57)	1 624,75	2	0.0012	0.74	37	50	20-0914_P20-006_Rehault_Digest_BMSP_ORBI311-8488-9138_9138
	1	0.000483	9 850,3	1	2	10	MNAMVCCSLVSIPK	K	N	0.997	110	25	110	Oxidation (+16), Carbamidomethyl (+57), Carbamidomethyl (+57)	1 624,75	2	0.0023	1.4	37	50	20-0914_P20-006_Rehault_Digest_BMSP_ORBI311-8448-9096_9096
	1	0.000483	9 850,3	1	2	10	MNAMVCCSLVSIPK	K	N	0.997	32.4	25	0	Oxidation (+16), Carbamidomethyl (+57), Carbamidomethyl (+57)	1 624,74	3	-0.00021	-0.13	37	50	20-0914_P20-006_Rehault_Digest_BMSP_ORBI311-7943-8563_8563
	1	0.000483	9 850,3	1	2	10	MNAMVCCSLVSIPK	K	N	0.997	32.4	25	0	Oxidation (+16), Carbamidomethyl (+57), Carbamidomethyl (+57)	1 624,74	3	-0.00021	-0.13	37	50	20-0914_P20-006_Rehault_Digest_BMSP_ORBI311-7943-8563_8563
	1	0.000483	9 850,3	1	2	10	MNAMVCCSLVSIPK	K	N	0.997	34.6	25	34.6	Oxidation (+16), Carbamidomethyl (+57), Carbamidomethyl (+57)	1 624,75	3	0.00071	0.43	37	50	20-0914_P20-006_Rehault_Digest_BMSP_ORBI311-8509-9160_9160
	1	0.000483	9 850,3	1	2	10	MNAMVCCSLVSIPK	K	N	0.997	36.6	25	36.6	Oxidation (+16), Carbamidomethyl (+57), Carbamidomethyl (+57)	1 624,74	3	-2.6e-05	-0.016	37	50	20-0914_P20-006_Rehault_Digest_BMSP_ORBI311-8834-9501_9501
	1	0.000483	9 850,3	1	2	10	MNAMVCCSLVSIPK	K	N	0.997	45.1	25	45.1	Carbamidomethyl (+57), Carbamidomethyl (+57)	1 608,75	3	0.0023	1.4	37	50	20-0914_P20-006_Rehault_Digest_BMSP_ORBI311-9928-10650_10650
	1	0.000483	9 850,3	1	2	10	MNAMVCCSLVSIPK	K	N	0.997	52.4	25	52.4	Carbamidomethyl (+57), Carbamidomethyl (+57)	1 608,75	3	0.0037	2.3	37	50	20-0914_P20-006_Rehault_Digest_BMSP_ORBI311-10084-10814_10814
	1	0.000483	9 850,3	1	2	10	MNAMVCCSLVSIPK	K	N	0.997	53.9	25	53.9	Carbamidomethyl (+57), Carbamidomethyl (+57)	1 608,75	3	0.0037	2.3	37	50	20-0914_P20-006_Rehault_Digest_BMSP_ORBI311-10045-10773_10773
	1	0.000483	9 850,3	1	2	10	MNAMVCCSLVSIPK	K	N	0.997	57.1	25	57.1	Carbamidomethyl (+57), Carbamidomethyl (+57)	1 608,75	3	0.0032	2	37	50	20-0914_P20-006_Rehault_Digest_BMSP_ORBI311-10005-10731_10731
	1	0.000483	9 850,3	1	2	10	MNAMVCCSLVSIPK	K	N	0.997	63.3	25	63.3	Carbamidomethyl (+57), Carbamidomethyl (+57)	1 608,75	3	0.00063	0.39	37	50	20-0914_P20-006_Rehault_Digest_BMSP_ORBI311-10124-10856_10856
	1	0.000483	9 850,3	1	2	10	MNAMVCCSLVSIPK	K	N	0.997	65.4	25	65.4	Carbamidomethyl (+57), Carbamidomethyl (+57)	1 608,75	3	0.0043	2.7	37	50	20-0914_P20-006_Rehault_Digest_BMSP_ORBI311-9965-10689_10689
	1	0.000483	9 850,3	1	2	10	MNAMVCCSLVSIPKNYDR	K	V	0.988	17.3	25	17.3	Oxidation (+16), Carbamidomethyl (+57), Carbamidomethyl (+57)	2 172,98	3	-0.00099	-0.45	37	54	20-0914_P20-006_Rehault_Digest_BMSP_ORBI311-8854-9522_9522
	1	0.000483	9 850,3	1	2	10	MNAMVCCSLVSIPKNYDR	K	V	0.992	21.2	25	21.2	Oxidation (+16), Carbamidomethyl (+57), Carbamidomethyl (+57)	2 172,97	3	-0.0045	-2.1	37	54	20-0914_P20-006_Rehault_Digest_BMSP_ORBI311-8970-9644_9644
	1	0.000483	9 850,3	1	2	10	MNAMVCCSLVSIPKNYDR	K	V	0.995	17.9	25	17.9	Oxidation (+16), Carbamidomethyl (+57), Carbamidomethyl (+57)	2 172,98	3	-0.00081	-0.37	37	54	20-0914_P20-006_Rehault_Digest_BMSP_ORBI311-9010-9686_9686
	1	0.000483	9 850,3	1	2	10	MNAMVCCSLVSIPKNYDR	K	V	0.996	21.5	25	21.5	Oxidation (+16), Carbamidomethyl (+57), Carbamidomethyl (+57)	2 172,98	3	-0.0028	-1.3	37	54	20-0914_P20-006_Rehault_Digest_BMSP_ORBI311-7605-8207_8207
	1	0.000483	9 850,3	1	2	10	MNAMVCCSLVSIPKNYDR	K	V	0.996	20.8	25	20.8	Oxidation (+16), Carbamidomethyl (+57), Carbamidomethyl (+57)	2 172,98	3	-0.0017	-0.79	37	54	20-0914_P20-006_Rehault_Digest_BMSP_ORBI311-8340-8982_8982
	1	0.000483	9 850,3	1	2	10	MNAMVCCSLVSIPKNYDR	K	V	0.997	20.3	25	20.3	Oxidation (+16), Carbamidomethyl (+57), Carbamidomethyl (+57)	2 172,98	3	-0.00044	-0.2	37	54	20-0914_P20-006_Rehault_Digest_BMSP_ORBI311-9167-9851_9851
	1	0.000483	9 850,3	1	2	10	MNAMVCCSLVSIPKNYDR	K	V	0.997	23	25	23	Carbamidomethyl (+57), Carbamidomethyl (+57)	2 156,98	3	-0.0022	-1	37	54	20-0914_P20-006_Rehault_Digest_BMSP_ORBI311-9605-10311_10311
	1	0.000483	9 850,3	1	2	10	MNAMVCCSLVSIPKNYDR	K	V	0.997	22.9	25	22.9	Oxidation (+16), Carbamidomethyl (+57), Carbamidomethyl (+57)	2 172,98	3	-0.0014	-0.62	37	54	20-0914_P20-006_Rehault_Digest_BMSP_ORBI311-8460-9108_9108
	1	0.000483	9 850,3	1	2	10	MNAMVCCSLVSIPKNYDR	K	V	0.997	24.2	25	24.2	Oxidation (+16), Carbamidomethyl (+57), Carbamidomethyl (+57)	2 172,98	3	-0.0023	-1	37	54	20-0914_P20-006_Rehault_Digest_BMSP_ORBI311-8374-9018_9018
	1	0.000483	9 850,3	1	2	10	MNAMVCCSLVSIPKNYDR	K	V	0.997	23.5	25	23.5	Oxidation (+16), Carbamidomethyl (+57), Carbamidomethyl (+57)	2 172,98	3	-0.0012	-0.54	37	54	20-0914_P20-006_Rehault_Digest_BMSP_ORBI311-7637-8241_8241
	1	0.000483	9 850,3	1	2	10	MNAMVCCSLVSIPKNYDR	K	V	0.997	22.6	25	22.6	Oxidation (+16), Carbamidomethyl (+57), Carbamidomethyl (+57)	2 172,98	3	-0.00044	-0.2	37	54	20-0914_P20-006_Rehault_Digest_BMSP_ORBI311-7971-8592_8592
	1	0.000483	9 850,3	1	2	10	MNAMVCCSLVSIPKNYDR	K	V	0.997	22.9	25	22.9	Carbamidomethyl (+57), Carbamidomethyl (+57)	2 156,98	3	-0.00034	-0.16	37	54	20-0914_P20-006_Rehault_Digest_BMSP_ORBI311-9120-9801_9801
	1	0.000483	9 850,3	1	2	10	MNAMVCCSLVSIPKNYDR	K	V	0.997	25.9	25	25.9	Carbamidomethyl (+57), Carbamidomethyl (+57)	2 156,98	3	-0.0018	-0.83	37	54	20-0914_P20-006_Rehault_Digest_BMSP_ORBI311-9158-9841_9841
	1	0.000483	9 850,3	1	2	10	MNAMVCCSLVSIPKNYDR	K	V	0.997	27.8	25	27.8	Carbamidomethyl (+57), Carbamidomethyl (+57)	2 156,98	3	-0.002	-0.92	37	54	20-0914_P20-006_Rehault_Digest_BMSP_ORBI311-9523-10225_10225
	1	0.000483	9 850,3	1	2	10	MNAMVCCSLVSIPKNYDR	K	V	0.997	27.7	25	27.7	Carbamidomethyl (+57), Carbamidomethyl (+57)	2 156,98	3	-0.0014	-0.67	37	54	20-0914_P20-006_Rehault_Digest_BMSP_ORBI311-9565-10269_10269
	1	0.000483	9 850,3	1	2	10	MNAMVCCSLVSIPKNYDR	K	V	0.997	30.8	25	30.8	Carbamidomethyl (+57), Carbamidomethyl (+57)	2 156,98	3	0.00058	0.27	37	54	20-0914_P20-006_Rehault_Digest_BMSP_ORBI311-9214-9900_9900
	1	0.000483	9 850,3	1	2	10	MNAMVCCSLVSIPKNYDR	K	V	0.997	35.6	25	35.6	Oxidation (+16), Carbamidomethyl (+57), Carbamidomethyl (+57)	2 172,98	3	-0.0028	-1.3	37	54	20-0914_P20-006_Rehault_Digest_BMSP_ORBI311-8781-9445_9445
	1	0.000483	9 850,3	1	2	10	MNAMVCCSLVSIPKNYDR	K	V	0.997	32.1	25	32.1	Carbamidomethyl (+57), Carbamidomethyl (+57)	2 156,98	3	-0.0007	-0.33	37	54	20-0914_P20-006_Rehault_Digest_BMSP_ORBI311-9244-9932_9932
	1	0.000483	9 850,3	1	2	10	MNAMVCCSLVSIPKNYDR	K	V	0.997	34.8	25	34.8	Carbamidomethyl (+57), Carbamidomethyl (+57)	2 156,98	3	3e-05	0.014	37	54	20-0914_P20-006_Rehault_Digest_BMSP_ORBI311-9483-10183_10183
	1	0.000483	9 850,3	1	2	10	MNAMVCCSLVSIPKNYDR	K	V	0.997	37	25	37	Carbamidomethyl (+57), Carbamidomethyl (+57)	2 156,98	3	-0.0018	-0.83	37	54	20-0914_P20-006_Rehault_Digest_BMSP_ORBI311-9645-10353_10353
	1	0.000483	9 850,3	1	2	10	MNAMVCCSLVSIPKNYDR	K	V	0.997	37.9	25	37.9	Carbamidomethyl (+57), Carbamidomethyl (+57)	2 156,98	3	-0.00034	-0.16	37	54	20-0914_P20-006_Rehault_Digest_BMSP_ORBI311-9443-10141_10141
	1	0.000483	9 850,3	1	2	10	MNAMVCCSLVSIPKNYDR	K	V	0.997	37.9	25	37.9	Carbamidomethyl (+57), Carbamidomethyl (+57)	2 156,98	3	-0.00034	-0.16	37	54	20-0914_P20-006_Rehault_Digest_BMSP_ORBI311-9362-10056_10056
	1	0.000483	9 850,3	1	2	10	MNAMVCCSLVSIPKNYDR	K	V	0.997	40.4	25	40.4	Carbamidomethyl (+57), Carbamidomethyl (+57)	2 156,98	3	3e-05	0.014	37	54	20-0914_P20-006_Rehault_Digest_BMSP_ORBI311-9324-10016_10016
	1	0.000483	9 850,3	1	2	10	MNAMVCCSLVSIPKNYDR	K	V	0.997	46.8	25	46.8	Carbamidomethyl (+57), Carbamidomethyl (+57)	2 156,98	3	-0.0014	-0.67	37	54	20-0914_P20-006_Rehault_Digest_BMSP_ORBI311-9402-10098_10098
	1	0.000483	9 850,3	1	2	10	MNAMVCCSLVSIPKNYDR	K	V	0.997	53.8	25	53.8	Carbamidomethyl (+57), Carbamidomethyl (+57)	2 156,98	3	-0.0018	-0.83	37	54	20-0914_P20-006_Rehault_Digest_BMSP_ORBI311-9284-9974_9974
	1	0.000483	9 850,3	1	2	10	MNAMVCCSLVSIPKNYDR	K	V	0.997	54.1	25	54.1	Oxidation (+16), Carbamidomethyl (+57), Carbamidomethyl (+57)	2 172,98	3	-0.0019	-0.88	37	54	20-0914_P20-006_Rehault_Digest_BMSP_ORBI311-8108-8736_8736
	1	0.000483	9 850,3	1	2	10	NLYVFGAVWK	R	T	0.986	41.9	25	41.9		1 195,64	2	0.00041	0.34	17	26	20-0914_P20-006_Rehault_Digest_BMSP_ORBI311-14916-15957_15957
	1	0.000483	9 850,3	1	2	10	NLYVFGAVWK	R	T	0.987	43.5	25	43.5		1 195,64	2	-0.0002	-0.17	17	26	20-0914_P20-006_Rehault_Digest_BMSP_ORBI311-15223-16280_16280
	1	0.000483	9 850,3	1	2	10	NLYVFGAVWK	R	T	0.987	17.3	25	17.3		1 195,64	3	0.0012	1	17	26	20-0914_P20-006_Rehault_Digest_BMSP_ORBI311-13889-14878_14878
	1	0.000483	9 850,3	1	2	10	NLYVFGAVWK	R	T	0.987	43.2	25	43.2		1 195,64	2	0.00065	0.55	17	26	20-0914_P20-006_Rehault_Digest_BMSP_ORBI311-17546-18899_18899
	1	0.000483	9 850,3	1	2	10	NLYVFGAVWK	R	T	0.987	45.3	25	45.3		1 195,64	2	0.0013	1.1	17	26	20-0914_P20-006_Rehault_Digest_BMSP_ORBI311-19120-20861_20861
	1	0.000483	9 850,3	1	2	10	NLYVFGAVWK	R	T	0.987	43.4	25	43.4		1 195,64	2	0.00016	0.14	17	26	20-0914_P20-006_Rehault_Digest_BMSP_ORBI311-16515-17693_17693
	1	0.000483	9 850,3	1	2	10	NLYVFGAVWK	R	T	0.988	44.4	25	44.4		1 195,64	2	0.0009	0.75	17	26	20-0914_P20-006_Rehault_Digest_BMSP_ORBI311-14955-15998_15998
	1	0.000483	9 850,3	1	2	10	NLYVFGAVWK	R	T	0.989	44.8	25	44.8		1 195,64	2	0.001	0.85	17	26	20-0914_P20-006_Rehault_Digest_BMSP_ORBI311-16101-17229_17229
	1	0.000483	9 850,3	1	2	10	NLYVFGAVWK	R	T	0.989	45.2	25	45.2		1 195,64	2	0.001	0.85	17	26	20-0914_P20-006_Rehault_Digest_BMSP_ORBI311-15032-16079_16079
	1	0.000483	9 850,3	1	2	10	NLYVFGAVWK	R	T	0.989	45.2	25	45.2		1 195,64	2	4.2e-05	0.035	17	26	20-0914_P20-006_Rehault_Digest_BMSP_ORBI311-15185-16240_16240
	1	0.000483	9 850,3	1	2	10	NLYVFGAVWK	R	T	0.989	66.8	25	66.8		1 195,64	2	0.0026	2.2	17	26	20-0914_P20-006_Rehault_Digest_BMSP_ORBI311-13554-14527_14527
	1	0.000483	9 850,3	1	2	10	NLYVFGAVWK	R	T	0.99	67	25	67		1 195,64	2	0.0027	2.3	17	26	20-0914_P20-006_Rehault_Digest_BMSP_ORBI311-13954-14947_14947
	1	0.000483	9 850,3	1	2	10	NLYVFGAVWK	R	T	0.99	17.4	25	17.4		1 195,64	3	0.0007	0.58	17	26	20-0914_P20-006_Rehault_Digest_BMSP_ORBI311-13531-14502_14502
	1	0.000483	9 850,3	1	2	10	NLYVFGAVWK	R	T	0.99	46.2	25	46.2		1 195,64	2	0.00053	0.44	17	26	20-0914_P20-006_Rehault_Digest_BMSP_ORBI311-13481-14450_14450
	1	0.000483	9 850,3	1	2	10	NLYVFGAVWK	R	T	0.991	48.5	25	48.5		1 195,64	2	-0.00057	-0.48	17	26	20-0914_P20-006_Rehault_Digest_BMSP_ORBI311-16536-17717_17717
	1	0.000483	9 850,3	1	2	10	NLYVFGAVWK	R	T	0.991	47.1	25	47.1		1 195,64	2	0.00016	0.14	17	26	20-0914_P20-006_Rehault_Digest_BMSP_ORBI311-15285-16346_16346
	1	0.000483	9 850,3	1	2	10	NLYVFGAVWK	R	T	0.992	57	25	57		1 195,64	2	0.0021	1.8	17	26	20-0914_P20-006_Rehault_Digest_BMSP_ORBI311-13794-14779_14779
	1	0.000483	9 850,3	1	2	10	NLYVFGAVWK	R	T	0.994	50.8	25	50.8		1 195,64	2	0.00053	0.44	17	26	20-0914_P20-006_Rehault_Digest_BMSP_ORBI311-16148-17282_17282
	1	0.000483	9 850,3	1	2	10	NLYVFGAVWK	R	T	0.994	51.7	25	51.7		1 195,64	2	0.00077	0.65	17	26	20-0914_P20-006_Rehault_Digest_BMSP_ORBI311-14795-15830_15830
	1	0.000483	9 850,3	1	2	10	NLYVFGAVWK	R	T	0.994	51.2	25	51.2		1 195,64	2	0.00041	0.34	17	26	20-0914_P20-006_Rehault_Digest_BMSP_ORBI311-14755-15788_15788
	1	0.000483	9 850,3	1	2	10	NLYVFGAVWK	R	T	0.994	52.3	25	52.3		1 195,64	2	-0.00032	-0.27	17	26	20-0914_P20-006_Rehault_Digest_BMSP_ORBI311-14675-15704_15704
	1	0.000483	9 850,3	1	2	10	NLYVFGAVWK	R	T	0.994	52.3	25	52.3		1 195,64	2	0.001	0.85	17	26	20-0914_P20-006_Rehault_Digest_BMSP_ORBI311-13994-14989_14989
	1	0.000483	9 850,3	1	2	10	NLYVFGAVWK	R	T	0.994	60.7	25	60.7		1 195,64	2	0.0024	2	17	26	20-0914_P20-006_Rehault_Digest_BMSP_ORBI311-13594-14569_14569
	1	0.000483	9 850,3	1	2	10	NLYVFGAVWK	R	T	0.994	54.4	25	54.4		1 195,64	2	0.0013	1.1	17	26	20-0914_P20-006_Rehault_Digest_BMSP_ORBI311-14234-15241_15241
	1	0.000483	9 850,3	1	2	10	NLYVFGAVWK	R	T	0.994	52.2	25	52.2		1 195,64	2	0.00065	0.55	17	26	20-0914_P20-006_Rehault_Digest_BMSP_ORBI311-14475-15494_15494
	1	0.000483	9 850,3	1	2	10	NLYVFGAVWK	R	T	0.995	19.1	25	19.1		1 195,64	3	0.00052	0.43	17	26	20-0914_P20-006_Rehault_Digest_BMSP_ORBI311-13849-14836_14836
	1	0.000483	9 850,3	1	2	10	NLYVFGAVWK	R	T	0.995	53.5	25	53.5		1 195,64	2	0.0009	0.75	17	26	20-0914_P20-006_Rehault_Digest_BMSP_ORBI311-14194-15199_15199
	1	0.000483	9 850,3	1	2	10	NLYVFGAVWK	R	T	0.995	58.2	25	58.2		1 195,64	2	0.0018	1.5	17	26	20-0914_P20-006_Rehault_Digest_BMSP_ORBI311-14274-15283_15283
	1	0.000483	9 850,3	1	2	10	NLYVFGAVWK	R	T	0.995	54.8	25	54.8		1 195,64	2	0.0009	0.75	17	26	20-0914_P20-006_Rehault_Digest_BMSP_ORBI311-14555-15578_15578
	1	0.000483	9 850,3	1	2	10	NLYVFGAVWK	R	T	0.995	55.5	25	55.5		1 195,64	2	-0.00032	-0.27	17	26	20-0914_P20-006_Rehault_Digest_BMSP_ORBI311-14995-16040_16040
	1	0.000483	9 850,3	1	2	10	NLYVFGAVWK	R	T	0.996	61.5	25	61.5		1 195,64	2	0.002	1.7	17	26	20-0914_P20-006_Rehault_Digest_BMSP_ORBI311-14114-15115_15115
	1	0.000483	9 850,3	1	2	10	NLYVFGAVWK	R	T	0.996	58.1	25	58.1		1 195,64	2	0.001	0.85	17	26	20-0914_P20-006_Rehault_Digest_BMSP_ORBI311-14515-15536_15536
	1	0.000483	9 850,3	1	2	10	NLYVFGAVWK	R	T	0.997	58.7	25	58.7		1 195,64	2	0.0009	0.75	17	26	20-0914_P20-006_Rehault_Digest_BMSP_ORBI311-13754-14737_14737
	1	0.000483	9 850,3	1	2	10	NLYVFGAVWK	R	T	0.997	58.8	25	58.8		1 195,64	2	0.001	0.85	17	26	20-0914_P20-006_Rehault_Digest_BMSP_ORBI311-13634-14611_14611
	1	0.000483	9 850,3	1	2	10	NLYVFGAVWK	R	T	0.997	58.5	25	58.5		1 195,64	2	0.00065	0.55	17	26	20-0914_P20-006_Rehault_Digest_BMSP_ORBI311-14315-15326_15326
	1	0.000483	9 850,3	1	2	10	NLYVFGAVWK	R	T	0.997	61	25	61		1 195,64	2	0.0014	1.2	17	26	20-0914_P20-006_Rehault_Digest_BMSP_ORBI311-13914-14905_14905
	1	0.000483	9 850,3	1	2	10	NLYVFGAVWK	R	T	0.997	58.7	25	58.7		1 195,64	2	0.00053	0.44	17	26	20-0914_P20-006_Rehault_Digest_BMSP_ORBI311-14715-15746_15746
	1	0.000483	9 850,3	1	2	10	NLYVFGAVWK	R	T	0.997	60.1	25	60.1		1 195,64	2	0.00065	0.55	17	26	20-0914_P20-006_Rehault_Digest_BMSP_ORBI311-13674-14653_14653
	1	0.000483	9 850,3	1	2	10	NLYVFGAVWK	R	T	0.997	61.3	25	61.3		1 195,64	2	-0.00032	-0.27	17	26	20-0914_P20-006_Rehault_Digest_BMSP_ORBI311-13714-14695_14695
	1	0.000483	9 850,3	1	2	10	NLYVFGAVWK	R	T	0.997	61.1	25	61.1		1 195,64	2	0.00065	0.55	17	26	20-0914_P20-006_Rehault_Digest_BMSP_ORBI311-14435-15452_15452
	1	0.000483	9 850,3	1	2	10	NLYVFGAVWK	R	T	0.997	21.7	25	21.7		1 195,64	3	0.0016	1.3	17	26	20-0914_P20-006_Rehault_Digest_BMSP_ORBI311-13971-14964_14964
	1	0.000483	9 850,3	1	2	10	NLYVFGAVWK	R	T	0.997	67.4	25	67.4		1 195,64	2	0.0018	1.5	17	26	20-0914_P20-006_Rehault_Digest_BMSP_ORBI311-13514-14485_14485
	1	0.000483	9 850,3	1	2	10	NLYVFGAVWK	R	T	0.997	65.7	25	65.7		1 195,64	2	0.0013	1.1	17	26	20-0914_P20-006_Rehault_Digest_BMSP_ORBI311-14394-15409_15409
	1	0.000483	9 850,3	1	2	10	NLYVFGAVWK	R	T	0.997	73.2	25	73.2		1 195,64	2	0.0022	1.9	17	26	20-0914_P20-006_Rehault_Digest_BMSP_ORBI311-13834-14821_14821
	1	0.000483	9 850,3	1	2	10	NLYVFGAVWK	R	T	0.997	64.3	25	64.3		1 195,64	2	0.00053	0.44	17	26	20-0914_P20-006_Rehault_Digest_BMSP_ORBI311-14154-15157_15157
	1	0.000483	9 850,3	1	2	10	NLYVFGAVWK	R	T	0.997	67.1	25	67.1		1 195,64	2	0.0009	0.75	17	26	20-0914_P20-006_Rehault_Digest_BMSP_ORBI311-14074-15073_15073
	1	0.000483	9 850,3	1	2	10	NLYVFGAVWK	R	T	0.997	71.1	25	71.1		1 195,64	2	0.0009	0.75	17	26	20-0914_P20-006_Rehault_Digest_BMSP_ORBI311-14034-15031_15031
	1	0.000483	9 850,3	1	2	10	NLYVFGAVWK	R	T	0.997	24.6	25	24.6		1 195,64	3	0.0012	0.97	17	26	20-0914_P20-006_Rehault_Digest_BMSP_ORBI311-13929-14920_14920
	1	0.000483	9 850,3	1	2	10	NLYVFGAVWK	R	T	0.997	29.3	25	29.3		1 195,64	3	-0.0016	-1.3	17	26	20-0914_P20-006_Rehault_Digest_BMSP_ORBI311-13727-14708_14708
	1	0.000483	9 850,3	1	2	10	NLYVFGAVWK	R	T	0.997	27.9	25	27.9		1 195,64	3	-0.00086	-0.72	17	26	20-0914_P20-006_Rehault_Digest_BMSP_ORBI311-13766-14749_14749
	1	0.000483	9 850,3	1	2	10	NLYVFGAVWK	R	T	0.997	30.4	25	30.4		1 195,64	3	0.0011	0.89	17	26	20-0914_P20-006_Rehault_Digest_BMSP_ORBI311-13567-14540_14540
	1	0.000483	9 850,3	1	2	10	NLYVFGAVWK	R	T	0.997	30.6	25	30.6		1 195,64	3	0.00061	0.51	17	26	20-0914_P20-006_Rehault_Digest_BMSP_ORBI311-13809-14794_14794
	1	0.000483	9 850,3	1	2	10	NLYVFGAVWK	R	T	0.997	32.2	25	32.2		1 195,64	3	0.0013	1.1	17	26	20-0914_P20-006_Rehault_Digest_BMSP_ORBI311-13604-14579_14579
	1	0.000483	9 850,3	1	2	10	NLYVFGAVWK	R	T	0.997	37.2	25	37.2		1 195,64	3	0.00079	0.66	17	26	20-0914_P20-006_Rehault_Digest_BMSP_ORBI311-13648-14625_14625
	1	0.000483	9 850,3	1	2	10	NLYVFGAVWK	R	T	0.997	39	25	39		1 195,64	3	0.00024	0.2	17	26	20-0914_P20-006_Rehault_Digest_BMSP_ORBI311-13685-14664_14664
	1	0.000483	9 850,3	1	2	10	NLYVFGAVWKTEDCYQCK	R	C	0.985	42.4	25	42.4	Carbamidomethyl (+57), Carbamidomethyl (+57)	2 280,03	2	-0.00047	-0.21	17	34	20-0914_P20-006_Rehault_Digest_BMSP_ORBI311-14002-14997_14997
	1	0.000483	9 850,3	1	2	10	NLYVFGAVWKTEDCYQCK	R	C	0.985	16.1	25	16.1	Carbamidomethyl (+57), Carbamidomethyl (+57)	2 280,03	3	0.00043	0.19	17	34	20-0914_P20-006_Rehault_Digest_BMSP_ORBI311-18241-19762_19762
	1	0.000483	9 850,3	1	2	10	NLYVFGAVWKTEDCYQCK	R	C	0.986	16.4	25	16.4	Carbamidomethyl (+57), Carbamidomethyl (+57)	2 280,04	3	0.0012	0.51	17	34	20-0914_P20-006_Rehault_Digest_BMSP_ORBI311-17545-18898_18898
	1	0.000483	9 850,3	1	2	10	NLYVFGAVWKTEDCYQCK	R	C	0.986	16.9	25	16.9	Carbamidomethyl (+57), Carbamidomethyl (+57)	2 280,03	3	-0.0012	-0.53	17	34	20-0914_P20-006_Rehault_Digest_BMSP_ORBI311-17798-19218_19218
	1	0.000483	9 850,3	1	2	10	NLYVFGAVWKTEDCYQCK	R	C	0.986	42.6	25	42.6	Carbamidomethyl (+57), Carbamidomethyl (+57)	2 280,04	2	0.00075	0.33	17	34	20-0914_P20-006_Rehault_Digest_BMSP_ORBI311-13086-14035_14035
	1	0.000483	9 850,3	1	2	10	NLYVFGAVWKTEDCYQCK	R	C	0.987	15.6	25	15.6	Carbamidomethyl (+57), Carbamidomethyl (+57)	2 280,03	3	-0.0003	-0.13	17	34	20-0914_P20-006_Rehault_Digest_BMSP_ORBI311-12769-13698_13698
	1	0.000483	9 850,3	1	2	10	NLYVFGAVWKTEDCYQCK	R	C	0.987	47.9	25	47.9	Carbamidomethyl (+57), Carbamidomethyl (+57)	2 280,03	2	-0.0039	-1.7	17	34	20-0914_P20-006_Rehault_Digest_BMSP_ORBI311-13722-14703_14703
	1	0.000483	9 850,3	1	2	10	NLYVFGAVWKTEDCYQCK	R	C	0.988	43.7	25	43.7	Carbamidomethyl (+57), Carbamidomethyl (+57)	2 280,04	2	0.0012	0.54	17	34	20-0914_P20-006_Rehault_Digest_BMSP_ORBI311-13122-14073_14073
	1	0.000483	9 850,3	1	2	10	NLYVFGAVWKTEDCYQCK	R	C	0.988	17.7	25	17.7	Carbamidomethyl (+57), Carbamidomethyl (+57)	2 280,04	3	0.0023	0.99	17	34	20-0914_P20-006_Rehault_Digest_BMSP_ORBI311-18971-20671_20671
	1	0.000483	9 850,3	1	2	10	NLYVFGAVWKTEDCYQCK	R	C	0.988	17	25	17	Carbamidomethyl (+57), Carbamidomethyl (+57)	2 280,04	3	0.0012	0.51	17	34	20-0914_P20-006_Rehault_Digest_BMSP_ORBI311-17934-19381_19381
	1	0.000483	9 850,3	1	2	10	NLYVFGAVWKTEDCYQCK	R	C	0.988	44.7	25	44.7	Carbamidomethyl (+57), Carbamidomethyl (+57)	2 280,04	2	0.002	0.86	17	34	20-0914_P20-006_Rehault_Digest_BMSP_ORBI311-13962-14955_14955
	1	0.000483	9 850,3	1	2	10	NLYVFGAVWKTEDCYQCK	R	C	0.988	18.2	25	18.2	Carbamidomethyl (+57), Carbamidomethyl (+57)	2 280,03	3	-0.0023	-1	17	34	20-0914_P20-006_Rehault_Digest_BMSP_ORBI311-18129-19617_19617
	1	0.000483	9 850,3	1	2	10	NLYVFGAVWKTEDCYQCK	R	C	0.989	19.5	25	19.5	Carbamidomethyl (+57), Carbamidomethyl (+57)	2 280,02	3	-0.01	-4.5	17	34	20-0914_P20-006_Rehault_Digest_BMSP_ORBI311-18666-20285_20285
	1	0.000483	9 850,3	1	2	10	NLYVFGAVWKTEDCYQCK	R	C	0.989	16.4	25	16.4	Carbamidomethyl (+57), Carbamidomethyl (+57)	2 280,03	3	6.7e-05	0.029	17	34	20-0914_P20-006_Rehault_Digest_BMSP_ORBI311-18309-19847_19847
	1	0.000483	9 850,3	1	2	10	NLYVFGAVWKTEDCYQCK	R	C	0.989	18.2	25	18.2	Carbamidomethyl (+57), Carbamidomethyl (+57)	2 280,03	3	-0.0023	-1	17	34	20-0914_P20-006_Rehault_Digest_BMSP_ORBI311-18826-20477_20477
	1	0.000483	9 850,3	1	2	10	NLYVFGAVWKTEDCYQCK	R	C	0.989	16.5	25	16.5	Carbamidomethyl (+57), Carbamidomethyl (+57)	2 280,03	3	6.7e-05	0.029	17	34	20-0914_P20-006_Rehault_Digest_BMSP_ORBI311-16974-18227_18227
	1	0.000483	9 850,3	1	2	10	NLYVFGAVWKTEDCYQCK	R	C	0.99	46	25	46	Carbamidomethyl (+57), Carbamidomethyl (+57)	2 280,04	2	0.0015	0.65	17	34	20-0914_P20-006_Rehault_Digest_BMSP_ORBI311-13602-14577_14577
	1	0.000483	9 850,3	1	2	10	NLYVFGAVWKTEDCYQCK	R	C	0.99	16.7	25	16.7	Carbamidomethyl (+57), Carbamidomethyl (+57)	2 280,03	3	0.00025	0.11	17	34	20-0914_P20-006_Rehault_Digest_BMSP_ORBI311-17813-19237_19237
	1	0.000483	9 850,3	1	2	10	NLYVFGAVWKTEDCYQCK	R	C	0.99	46.8	25	46.8	Carbamidomethyl (+57), Carbamidomethyl (+57)	2 280,03	2	-0.00023	-0.099	17	34	20-0914_P20-006_Rehault_Digest_BMSP_ORBI311-13804-14789_14789
	1	0.000483	9 850,3	1	2	10	NLYVFGAVWKTEDCYQCK	R	C	0.99	16.2	25	16.2	Carbamidomethyl (+57), Carbamidomethyl (+57)	2 280,03	3	-0.00085	-0.37	17	34	20-0914_P20-006_Rehault_Digest_BMSP_ORBI311-17057-18326_18326
	1	0.000483	9 850,3	1	2	10	NLYVFGAVWKTEDCYQCK	R	C	0.99	17.9	25	17.9	Carbamidomethyl (+57), Carbamidomethyl (+57)	2 280,03	3	-0.0012	-0.53	17	34	20-0914_P20-006_Rehault_Digest_BMSP_ORBI311-17076-18348_18348
	1	0.000483	9 850,3	1	2	10	NLYVFGAVWKTEDCYQCK	R	C	0.991	16.9	25	16.9	Carbamidomethyl (+57), Carbamidomethyl (+57)	2 280,03	3	0.00025	0.11	17	34	20-0914_P20-006_Rehault_Digest_BMSP_ORBI311-18803-20446_20446
	1	0.000483	9 850,3	1	2	10	NLYVFGAVWKTEDCYQCK	R	C	0.992	16.6	25	16.6	Carbamidomethyl (+57), Carbamidomethyl (+57)	2 280,03	3	-0.001	-0.45	17	34	20-0914_P20-006_Rehault_Digest_BMSP_ORBI311-17288-18594_18594
	1	0.000483	9 850,3	1	2	10	NLYVFGAVWKTEDCYQCK	R	C	0.992	54.4	25	54.4	Carbamidomethyl (+57), Carbamidomethyl (+57)	2 280,03	2	-0.0044	-1.9	17	34	20-0914_P20-006_Rehault_Digest_BMSP_ORBI311-13683-14662_14662
	1	0.000483	9 850,3	1	2	10	NLYVFGAVWKTEDCYQCK	R	C	0.992	48.8	25	48.8	Carbamidomethyl (+57), Carbamidomethyl (+57)	2 280,04	2	0.0012	0.54	17	34	20-0914_P20-006_Rehault_Digest_BMSP_ORBI311-13562-14535_14535
	1	0.000483	9 850,3	1	2	10	NLYVFGAVWKTEDCYQCK	R	C	0.993	18.1	25	18.1	Carbamidomethyl (+57), Carbamidomethyl (+57)	2 280,03	3	0.00043	0.19	17	34	20-0914_P20-006_Rehault_Digest_BMSP_ORBI311-16131-17263_17263
	1	0.000483	9 850,3	1	2	10	NLYVFGAVWKTEDCYQCK	R	C	0.993	18.2	25	18.2	Carbamidomethyl (+57), Carbamidomethyl (+57)	2 280,04	3	0.0008	0.35	17	34	20-0914_P20-006_Rehault_Digest_BMSP_ORBI311-18329-19870_19870
	1	0.000483	9 850,3	1	2	10	NLYVFGAVWKTEDCYQCK	R	C	0.993	18.3	25	18.3	Carbamidomethyl (+57), Carbamidomethyl (+57)	2 280,03	3	0.00043	0.19	17	34	20-0914_P20-006_Rehault_Digest_BMSP_ORBI311-18906-20583_20583
	1	0.000483	9 850,3	1	2	10	NLYVFGAVWKTEDCYQCK	R	C	0.993	17.3	25	17.3	Carbamidomethyl (+57), Carbamidomethyl (+57)	2 280,03	3	-0.001	-0.45	17	34	20-0914_P20-006_Rehault_Digest_BMSP_ORBI311-18941-20633_20633
	1	0.000483	9 850,3	1	2	10	NLYVFGAVWKTEDCYQCK	R	C	0.994	52.7	25	52.7	Carbamidomethyl (+57), Carbamidomethyl (+57)	2 280,03	2	-0.0017	-0.74	17	34	20-0914_P20-006_Rehault_Digest_BMSP_ORBI311-13763-14746_14746
	1	0.000483	9 850,3	1	2	10	NLYVFGAVWKTEDCYQCK	R	C	0.994	20.4	25	20.4	Carbamidomethyl (+57), Carbamidomethyl (+57)	2 280,03	3	-0.0025	-1.1	17	34	20-0914_P20-006_Rehault_Digest_BMSP_ORBI311-16333-17485_17485
	1	0.000483	9 850,3	1	2	10	NLYVFGAVWKTEDCYQCK	R	C	0.994	17.5	25	17.5	Carbamidomethyl (+57), Carbamidomethyl (+57)	2 280,03	3	-0.00085	-0.37	17	34	20-0914_P20-006_Rehault_Digest_BMSP_ORBI311-18505-20101_20101
	1	0.000483	9 850,3	1	2	10	NLYVFGAVWKTEDCYQCK	R	C	0.994	52.5	25	52.5	Carbamidomethyl (+57), Carbamidomethyl (+57)	2 280,03	2	-0.00023	-0.099	17	34	20-0914_P20-006_Rehault_Digest_BMSP_ORBI311-13923-14914_14914
	1	0.000483	9 850,3	1	2	10	NLYVFGAVWKTEDCYQCK	R	C	0.994	19.3	25	19.3	Carbamidomethyl (+57), Carbamidomethyl (+57)	2 280,03	3	-0.0012	-0.53	17	34	20-0914_P20-006_Rehault_Digest_BMSP_ORBI311-16197-17338_17338
	1	0.000483	9 850,3	1	2	10	NLYVFGAVWKTEDCYQCK	R	C	0.994	17.8	25	17.8	Carbamidomethyl (+57), Carbamidomethyl (+57)	2 280,03	3	-0.00012	-0.051	17	34	20-0914_P20-006_Rehault_Digest_BMSP_ORBI311-17787-19203_19203
	1	0.000483	9 850,3	1	2	10	NLYVFGAVWKTEDCYQCK	R	C	0.994	18.4	25	18.4	Carbamidomethyl (+57), Carbamidomethyl (+57)	2 280,03	3	0.00025	0.11	17	34	20-0914_P20-006_Rehault_Digest_BMSP_ORBI311-18958-20655_20655
	1	0.000483	9 850,3	1	2	10	NLYVFGAVWKTEDCYQCK	R	C	0.994	57.1	25	57.1	Carbamidomethyl (+57), Carbamidomethyl (+57)	2 280,03	2	-0.0029	-1.3	17	34	20-0914_P20-006_Rehault_Digest_BMSP_ORBI311-13319-14280_14280
	1	0.000483	9 850,3	1	2	10	NLYVFGAVWKTEDCYQCK	R	C	0.995	52.6	25	52.6	Carbamidomethyl (+57), Carbamidomethyl (+57)	2 280,04	2	0.00075	0.33	17	34	20-0914_P20-006_Rehault_Digest_BMSP_ORBI311-13842-14829_14829
	1	0.000483	9 850,3	1	2	10	NLYVFGAVWKTEDCYQCK	R	C	0.995	19	25	19	Carbamidomethyl (+57), Carbamidomethyl (+57)	2 280,04	3	0.00062	0.27	17	34	20-0914_P20-006_Rehault_Digest_BMSP_ORBI311-15843-16946_16946
	1	0.000483	9 850,3	1	2	10	NLYVFGAVWKTEDCYQCK	R	C	0.995	19	25	19	Carbamidomethyl (+57), Carbamidomethyl (+57)	2 280,03	3	0.00043	0.19	17	34	20-0914_P20-006_Rehault_Digest_BMSP_ORBI311-15957-17074_17074
	1	0.000483	9 850,3	1	2	10	NLYVFGAVWKTEDCYQCK	R	C	0.995	54.1	25	54.1	Carbamidomethyl (+57), Carbamidomethyl (+57)	2 280,03	2	-0.00047	-0.21	17	34	20-0914_P20-006_Rehault_Digest_BMSP_ORBI311-13400-14365_14365
	1	0.000483	9 850,3	1	2	10	NLYVFGAVWKTEDCYQCK	R	C	0.995	54.4	25	54.4	Carbamidomethyl (+57), Carbamidomethyl (+57)	2 280,03	2	-0.00047	-0.21	17	34	20-0914_P20-006_Rehault_Digest_BMSP_ORBI311-13360-14323_14323
	1	0.000483	9 850,3	1	2	10	NLYVFGAVWKTEDCYQCK	R	C	0.995	55.1	25	55.1	Carbamidomethyl (+57), Carbamidomethyl (+57)	2 280,03	2	-0.00047	-0.21	17	34	20-0914_P20-006_Rehault_Digest_BMSP_ORBI311-13201-14156_14156
	1	0.000483	9 850,3	1	2	10	NLYVFGAVWKTEDCYQCK	R	C	0.995	22.1	25	22.1	Carbamidomethyl (+57), Carbamidomethyl (+57)	2 280,03	3	-0.0084	-3.7	17	34	20-0914_P20-006_Rehault_Digest_BMSP_ORBI311-18608-20221_20221
	1	0.000483	9 850,3	1	2	10	NLYVFGAVWKTEDCYQCK	R	C	0.995	20.5	25	20.5	Carbamidomethyl (+57), Carbamidomethyl (+57)	2 280,04	3	0.0019	0.83	17	34	20-0914_P20-006_Rehault_Digest_BMSP_ORBI311-18142-19634_19634
	1	0.000483	9 850,3	1	2	10	NLYVFGAVWKTEDCYQCK	R	C	0.996	21.4	25	21.4	Carbamidomethyl (+57), Carbamidomethyl (+57)	2 280,03	3	-0.0029	-1.3	17	34	20-0914_P20-006_Rehault_Digest_BMSP_ORBI311-12683-13604_13604
	1	0.000483	9 850,3	1	2	10	NLYVFGAVWKTEDCYQCK	R	C	0.996	19.9	25	19.9	Carbamidomethyl (+57), Carbamidomethyl (+57)	2 280,04	3	0.0013	0.59	17	34	20-0914_P20-006_Rehault_Digest_BMSP_ORBI311-17651-19028_19028
	1	0.000483	9 850,3	1	2	10	NLYVFGAVWKTEDCYQCK	R	C	0.996	20.3	25	20.3	Carbamidomethyl (+57), Carbamidomethyl (+57)	2 280,03	3	-0.0014	-0.61	17	34	20-0914_P20-006_Rehault_Digest_BMSP_ORBI311-16806-18035_18035
	1	0.000483	9 850,3	1	2	10	NLYVFGAVWKTEDCYQCK	R	C	0.996	20.8	25	20.8	Carbamidomethyl (+57), Carbamidomethyl (+57)	2 280,03	3	-0.0018	-0.77	17	34	20-0914_P20-006_Rehault_Digest_BMSP_ORBI311-16359-17513_17513
	1	0.000483	9 850,3	1	2	10	NLYVFGAVWKTEDCYQCK	R	C	0.996	18.8	25	18.8	Carbamidomethyl (+57), Carbamidomethyl (+57)	2 280,03	3	-0.00048	-0.21	17	34	20-0914_P20-006_Rehault_Digest_BMSP_ORBI311-18441-20015_20015
	1	0.000483	9 850,3	1	2	10	NLYVFGAVWKTEDCYQCK	R	C	0.996	18.8	25	18.8	Carbamidomethyl (+57), Carbamidomethyl (+57)	2 280,03	3	-0.00012	-0.051	17	34	20-0914_P20-006_Rehault_Digest_BMSP_ORBI311-18054-19526_19526
	1	0.000483	9 850,3	1	2	10	NLYVFGAVWKTEDCYQCK	R	C	0.996	21.6	25	21.6	Carbamidomethyl (+57), Carbamidomethyl (+57)	2 280,03	3	-0.0025	-1.1	17	34	20-0914_P20-006_Rehault_Digest_BMSP_ORBI311-12659-13578_13578
	1	0.000483	9 850,3	1	2	10	NLYVFGAVWKTEDCYQCK	R	C	0.996	21	25	21	Carbamidomethyl (+57), Carbamidomethyl (+57)	2 280,03	3	-0.0016	-0.69	17	34	20-0914_P20-006_Rehault_Digest_BMSP_ORBI311-19053-20775_20775
	1	0.000483	9 850,3	1	2	10	NLYVFGAVWKTEDCYQCK	R	C	0.996	21.2	25	21.2	Carbamidomethyl (+57), Carbamidomethyl (+57)	2 280,03	3	-0.0018	-0.77	17	34	20-0914_P20-006_Rehault_Digest_BMSP_ORBI311-16514-17692_17692
	1	0.000483	9 850,3	1	2	10	NLYVFGAVWKTEDCYQCK	R	C	0.996	20.1	25	20.1	Carbamidomethyl (+57), Carbamidomethyl (+57)	2 280,04	3	0.00062	0.27	17	34	20-0914_P20-006_Rehault_Digest_BMSP_ORBI311-16829-18061_18061
	1	0.000483	9 850,3	1	2	10	NLYVFGAVWKTEDCYQCK	R	C	0.996	20.8	25	20.8	Carbamidomethyl (+57), Carbamidomethyl (+57)	2 280,03	3	-0.0014	-0.61	17	34	20-0914_P20-006_Rehault_Digest_BMSP_ORBI311-12400-13303_13303
	1	0.000483	9 850,3	1	2	10	NLYVFGAVWKTEDCYQCK	R	C	0.997	19.8	25	19.8	Carbamidomethyl (+57), Carbamidomethyl (+57)	2 280,03	3	0.00025	0.11	17	34	20-0914_P20-006_Rehault_Digest_BMSP_ORBI311-19027-20741_20741
	1	0.000483	9 850,3	1	2	10	NLYVFGAVWKTEDCYQCK	R	C	0.997	19.5	25	19.5	Carbamidomethyl (+57), Carbamidomethyl (+57)	2 280,03	3	-0.00048	-0.21	17	34	20-0914_P20-006_Rehault_Digest_BMSP_ORBI311-18780-20413_20413
	1	0.000483	9 850,3	1	2	10	NLYVFGAVWKTEDCYQCK	R	C	0.997	20.4	25	20.4	Carbamidomethyl (+57), Carbamidomethyl (+57)	2 280,04	3	0.0008	0.35	17	34	20-0914_P20-006_Rehault_Digest_BMSP_ORBI311-16733-17948_17948
	1	0.000483	9 850,3	1	2	10	NLYVFGAVWKTEDCYQCK	R	C	0.997	21.6	25	21.6	Carbamidomethyl (+57), Carbamidomethyl (+57)	2 280,03	3	-0.0016	-0.69	17	34	20-0914_P20-006_Rehault_Digest_BMSP_ORBI311-17893-19334_19334
	1	0.000483	9 850,3	1	2	10	NLYVFGAVWKTEDCYQCK	R	C	0.997	21.6	25	21.6	Carbamidomethyl (+57), Carbamidomethyl (+57)	2 280,03	3	-0.0019	-0.85	17	34	20-0914_P20-006_Rehault_Digest_BMSP_ORBI311-12597-13512_13512
	1	0.000483	9 850,3	1	2	10	NLYVFGAVWKTEDCYQCK	R	C	0.997	21.7	25	21.7	Carbamidomethyl (+57), Carbamidomethyl (+57)	2 280,03	3	-0.0016	-0.69	17	34	20-0914_P20-006_Rehault_Digest_BMSP_ORBI311-17199-18493_18493
	1	0.000483	9 850,3	1	2	10	NLYVFGAVWKTEDCYQCK	R	C	0.997	21.2	25	21.2	Carbamidomethyl (+57), Carbamidomethyl (+57)	2 280,03	3	-0.0014	-0.61	17	34	20-0914_P20-006_Rehault_Digest_BMSP_ORBI311-17877-19315_19315
	1	0.000483	9 850,3	1	2	10	NLYVFGAVWKTEDCYQCK	R	C	0.997	19.5	25	19.5	Carbamidomethyl (+57), Carbamidomethyl (+57)	2 280,03	3	-0.00067	-0.29	17	34	20-0914_P20-006_Rehault_Digest_BMSP_ORBI311-16648-17850_17850
	1	0.000483	9 850,3	1	2	10	NLYVFGAVWKTEDCYQCK	R	C	0.997	19.9	25	19.9	Carbamidomethyl (+57), Carbamidomethyl (+57)	2 280,03	3	-0.00048	-0.21	17	34	20-0914_P20-006_Rehault_Digest_BMSP_ORBI311-18852-20512_20512
	1	0.000483	9 850,3	1	2	10	NLYVFGAVWKTEDCYQCK	R	C	0.997	21.5	25	21.5	Carbamidomethyl (+57), Carbamidomethyl (+57)	2 280,03	3	-0.0012	-0.53	17	34	20-0914_P20-006_Rehault_Digest_BMSP_ORBI311-17008-18268_18268
	1	0.000483	9 850,3	1	2	10	NLYVFGAVWKTEDCYQCK	R	C	0.997	60.7	25	60.7	Carbamidomethyl (+57), Carbamidomethyl (+57)	2 280,03	2	1.9e-05	0.0083	17	34	20-0914_P20-006_Rehault_Digest_BMSP_ORBI311-13522-14493_14493
	1	0.000483	9 850,3	1	2	10	NLYVFGAVWKTEDCYQCK	R	C	0.997	20.4	25	20.4	Carbamidomethyl (+57), Carbamidomethyl (+57)	2 280,03	3	6.7e-05	0.029	17	34	20-0914_P20-006_Rehault_Digest_BMSP_ORBI311-17244-18544_18544
	1	0.000483	9 850,3	1	2	10	NLYVFGAVWKTEDCYQCK	R	C	0.997	20.9	25	20.9	Carbamidomethyl (+57), Carbamidomethyl (+57)	2 280,03	3	0.00043	0.19	17	34	20-0914_P20-006_Rehault_Digest_BMSP_ORBI311-16382-17538_17538
	1	0.000483	9 850,3	1	2	10	NLYVFGAVWKTEDCYQCK	R	C	0.997	21.5	25	21.5	Carbamidomethyl (+57), Carbamidomethyl (+57)	2 280,03	3	-0.0014	-0.61	17	34	20-0914_P20-006_Rehault_Digest_BMSP_ORBI311-18347-19891_19891
	1	0.000483	9 850,3	1	2	10	NLYVFGAVWKTEDCYQCK	R	C	0.997	20.9	25	20.9	Carbamidomethyl (+57), Carbamidomethyl (+57)	2 280,03	3	0.00043	0.19	17	34	20-0914_P20-006_Rehault_Digest_BMSP_ORBI311-16992-18248_18248
	1	0.000483	9 850,3	1	2	10	NLYVFGAVWKTEDCYQCK	R	C	0.997	20.6	25	20.6	Carbamidomethyl (+57), Carbamidomethyl (+57)	2 280,03	3	0.00025	0.11	17	34	20-0914_P20-006_Rehault_Digest_BMSP_ORBI311-17458-18793_18793
	1	0.000483	9 850,3	1	2	10	NLYVFGAVWKTEDCYQCK	R	C	0.997	19.9	25	19.9	Carbamidomethyl (+57), Carbamidomethyl (+57)	2 280,03	3	-0.00067	-0.29	17	34	20-0914_P20-006_Rehault_Digest_BMSP_ORBI311-16690-17898_17898
	1	0.000483	9 850,3	1	2	10	NLYVFGAVWKTEDCYQCK	R	C	0.997	22.8	25	22.8	Carbamidomethyl (+57), Carbamidomethyl (+57)	2 280,03	3	-0.0023	-1	17	34	20-0914_P20-006_Rehault_Digest_BMSP_ORBI311-16872-18109_18109
	1	0.000483	9 850,3	1	2	10	NLYVFGAVWKTEDCYQCK	R	C	0.997	21.5	25	21.5	Carbamidomethyl (+57), Carbamidomethyl (+57)	2 280,04	3	0.0013	0.59	17	34	20-0914_P20-006_Rehault_Digest_BMSP_ORBI311-18954-20650_20650
	1	0.000483	9 850,3	1	2	10	NLYVFGAVWKTEDCYQCK	R	C	0.997	23.3	25	23.3	Carbamidomethyl (+57), Carbamidomethyl (+57)	2 280,03	3	-0.0027	-1.2	17	34	20-0914_P20-006_Rehault_Digest_BMSP_ORBI311-17740-19144_19144
	1	0.000483	9 850,3	1	2	10	NLYVFGAVWKTEDCYQCK	R	C	0.997	20.4	25	20.4	Carbamidomethyl (+57), Carbamidomethyl (+57)	2 280,03	3	-0.00012	-0.051	17	34	20-0914_P20-006_Rehault_Digest_BMSP_ORBI311-18154-19650_19650
	1	0.000483	9 850,3	1	2	10	NLYVFGAVWKTEDCYQCK	R	C	0.997	20.5	25	20.5	Carbamidomethyl (+57), Carbamidomethyl (+57)	2 280,03	3	-0.00012	-0.051	17	34	20-0914_P20-006_Rehault_Digest_BMSP_ORBI311-17756-19164_19164
	1	0.000483	9 850,3	1	2	10	NLYVFGAVWKTEDCYQCK	R	C	0.997	20.6	25	20.6	Carbamidomethyl (+57), Carbamidomethyl (+57)	2 280,03	3	-0.0003	-0.13	17	34	20-0914_P20-006_Rehault_Digest_BMSP_ORBI311-18110-19594_19594
	1	0.000483	9 850,3	1	2	10	NLYVFGAVWKTEDCYQCK	R	C	0.997	22.2	25	22.2	Carbamidomethyl (+57), Carbamidomethyl (+57)	2 280,04	3	0.003	1.3	17	34	20-0914_P20-006_Rehault_Digest_BMSP_ORBI311-18536-20141_20141
	1	0.000483	9 850,3	1	2	10	NLYVFGAVWKTEDCYQCK	R	C	0.997	20.6	25	20.6	Carbamidomethyl (+57), Carbamidomethyl (+57)	2 280,03	3	-0.001	-0.45	17	34	20-0914_P20-006_Rehault_Digest_BMSP_ORBI311-17828-19255_19255
	1	0.000483	9 850,3	1	2	10	NLYVFGAVWKTEDCYQCK	R	C	0.997	20.6	25	20.6	Carbamidomethyl (+57), Carbamidomethyl (+57)	2 280,03	3	-0.00085	-0.37	17	34	20-0914_P20-006_Rehault_Digest_BMSP_ORBI311-18020-19485_19485
	1	0.000483	9 850,3	1	2	10	NLYVFGAVWKTEDCYQCK	R	C	0.997	21.4	25	21.4	Carbamidomethyl (+57), Carbamidomethyl (+57)	2 280,03	3	0.00025	0.11	17	34	20-0914_P20-006_Rehault_Digest_BMSP_ORBI311-18382-19934_19934
	1	0.000483	9 850,3	1	2	10	NLYVFGAVWKTEDCYQCK	R	C	0.997	22.6	25	22.6	Carbamidomethyl (+57), Carbamidomethyl (+57)	2 280,03	3	-0.0012	-0.53	17	34	20-0914_P20-006_Rehault_Digest_BMSP_ORBI311-17309-18618_18618
	1	0.000483	9 850,3	1	2	10	NLYVFGAVWKTEDCYQCK	R	C	0.997	22.8	25	22.8	Carbamidomethyl (+57), Carbamidomethyl (+57)	2 280,04	3	0.0017	0.75	17	34	20-0914_P20-006_Rehault_Digest_BMSP_ORBI311-18267-19796_19796
	1	0.000483	9 850,3	1	2	10	NLYVFGAVWKTEDCYQCK	R	C	0.997	21	25	21	Carbamidomethyl (+57), Carbamidomethyl (+57)	2 280,03	3	-0.00085	-0.37	17	34	20-0914_P20-006_Rehault_Digest_BMSP_ORBI311-17954-19404_19404
	1	0.000483	9 850,3	1	2	10	NLYVFGAVWKTEDCYQCK	R	C	0.997	21.8	25	21.8	Carbamidomethyl (+57), Carbamidomethyl (+57)	2 280,03	3	-0.00012	-0.051	17	34	20-0914_P20-006_Rehault_Digest_BMSP_ORBI311-18452-20031_20031
	1	0.000483	9 850,3	1	2	10	NLYVFGAVWKTEDCYQCK	R	C	0.997	21.6	25	21.6	Carbamidomethyl (+57), Carbamidomethyl (+57)	2 280,03	3	-0.00085	-0.37	17	34	20-0914_P20-006_Rehault_Digest_BMSP_ORBI311-17840-19271_19271
	1	0.000483	9 850,3	1	2	10	NLYVFGAVWKTEDCYQCK	R	C	0.997	23.6	25	23.6	Carbamidomethyl (+57), Carbamidomethyl (+57)	2 280,03	3	-0.0014	-0.61	17	34	20-0914_P20-006_Rehault_Digest_BMSP_ORBI311-16787-18013_18013
	1	0.000483	9 850,3	1	2	10	NLYVFGAVWKTEDCYQCK	R	C	0.997	21.7	25	21.7	Carbamidomethyl (+57), Carbamidomethyl (+57)	2 280,03	3	-0.001	-0.45	17	34	20-0914_P20-006_Rehault_Digest_BMSP_ORBI311-19063-20790_20790
	1	0.000483	9 850,3	1	2	10	NLYVFGAVWKTEDCYQCK	R	C	0.997	22.7	25	22.7	Carbamidomethyl (+57), Carbamidomethyl (+57)	2 280,03	3	0.00025	0.11	17	34	20-0914_P20-006_Rehault_Digest_BMSP_ORBI311-17164-18452_18452
	1	0.000483	9 850,3	1	2	10	NLYVFGAVWKTEDCYQCK	R	C	0.997	23.7	25	23.7	Carbamidomethyl (+57), Carbamidomethyl (+57)	2 280,04	3	0.00098	0.43	17	34	20-0914_P20-006_Rehault_Digest_BMSP_ORBI311-16223-17367_17367
	1	0.000483	9 850,3	1	2	10	NLYVFGAVWKTEDCYQCK	R	C	0.997	23.7	25	23.7	Carbamidomethyl (+57), Carbamidomethyl (+57)	2 280,04	3	0.0012	0.51	17	34	20-0914_P20-006_Rehault_Digest_BMSP_ORBI311-17663-19044_19044
	1	0.000483	9 850,3	1	2	10	NLYVFGAVWKTEDCYQCK	R	C	0.997	24.2	25	24.2	Carbamidomethyl (+57), Carbamidomethyl (+57)	2 280,03	3	-0.0014	-0.61	17	34	20-0914_P20-006_Rehault_Digest_BMSP_ORBI311-17417-18746_18746
	1	0.000483	9 850,3	1	2	10	NLYVFGAVWKTEDCYQCK	R	C	0.997	23.2	25	23.2	Carbamidomethyl (+57), Carbamidomethyl (+57)	2 280,03	3	6.7e-05	0.029	17	34	20-0914_P20-006_Rehault_Digest_BMSP_ORBI311-17124-18406_18406
	1	0.000483	9 850,3	1	2	10	NLYVFGAVWKTEDCYQCK	R	C	0.997	23.3	25	23.3	Carbamidomethyl (+57), Carbamidomethyl (+57)	2 280,03	3	0.00025	0.11	17	34	20-0914_P20-006_Rehault_Digest_BMSP_ORBI311-17092-18367_18367
	1	0.000483	9 850,3	1	2	10	NLYVFGAVWKTEDCYQCK	R	C	0.997	23.1	25	23.1	Carbamidomethyl (+57), Carbamidomethyl (+57)	2 280,03	3	-0.00048	-0.21	17	34	20-0914_P20-006_Rehault_Digest_BMSP_ORBI311-16935-18182_18182
	1	0.000483	9 850,3	1	2	10	NLYVFGAVWKTEDCYQCK	R	C	0.997	23.7	25	23.7	Carbamidomethyl (+57), Carbamidomethyl (+57)	2 280,03	3	6.7e-05	0.029	17	34	20-0914_P20-006_Rehault_Digest_BMSP_ORBI311-17728-19128_19128
	1	0.000483	9 850,3	1	2	10	NLYVFGAVWKTEDCYQCK	R	C	0.997	25.1	25	25.1	Carbamidomethyl (+57), Carbamidomethyl (+57)	2 280,03	3	-0.0014	-0.61	17	34	20-0914_P20-006_Rehault_Digest_BMSP_ORBI311-17482-18820_18820
	1	0.000483	9 850,3	1	2	10	NLYVFGAVWKTEDCYQCK	R	C	0.997	26.2	25	26.2	Carbamidomethyl (+57), Carbamidomethyl (+57)	2 280,03	3	-0.0023	-1	17	34	20-0914_P20-006_Rehault_Digest_BMSP_ORBI311-12563-13476_13476
	1	0.000483	9 850,3	1	2	10	NLYVFGAVWKTEDCYQCK	R	C	0.997	25.3	25	25.3	Carbamidomethyl (+57), Carbamidomethyl (+57)	2 280,03	3	-0.0014	-0.61	17	34	20-0914_P20-006_Rehault_Digest_BMSP_ORBI311-16712-17923_17923
	1	0.000483	9 850,3	1	2	10	NLYVFGAVWKTEDCYQCK	R	C	0.997	27.6	25	27.6	Carbamidomethyl (+57), Carbamidomethyl (+57)	2 280,03	3	-0.003	-1.3	17	34	20-0914_P20-006_Rehault_Digest_BMSP_ORBI311-17692-19080_19080
	1	0.000483	9 850,3	1	2	10	NLYVFGAVWKTEDCYQCK	R	C	0.997	23.6	25	23.6	Carbamidomethyl (+57), Carbamidomethyl (+57)	2 280,03	3	-0.00067	-0.29	17	34	20-0914_P20-006_Rehault_Digest_BMSP_ORBI311-15391-16461_16461
	1	0.000483	9 850,3	1	2	10	NLYVFGAVWKTEDCYQCK	R	C	0.997	24.4	25	24.4	Carbamidomethyl (+57), Carbamidomethyl (+57)	2 280,03	3	6.7e-05	0.029	17	34	20-0914_P20-006_Rehault_Digest_BMSP_ORBI311-17859-19294_19294
	1	0.000483	9 850,3	1	2	10	NLYVFGAVWKTEDCYQCK	R	C	0.997	25.6	25	25.6	Carbamidomethyl (+57), Carbamidomethyl (+57)	2 280,03	3	-0.0012	-0.53	17	34	20-0914_P20-006_Rehault_Digest_BMSP_ORBI311-16612-17806_17806
	1	0.000483	9 850,3	1	2	10	NLYVFGAVWKTEDCYQCK	R	C	0.997	29.4	25	29.4	Carbamidomethyl (+57), Carbamidomethyl (+57)	2 280,03	3	-0.0058	-2.5	17	34	20-0914_P20-006_Rehault_Digest_BMSP_ORBI311-18696-20318_20318
	1	0.000483	9 850,3	1	2	10	NLYVFGAVWKTEDCYQCK	R	C	0.997	24.5	25	24.5	Carbamidomethyl (+57), Carbamidomethyl (+57)	2 280,03	3	0.00025	0.11	17	34	20-0914_P20-006_Rehault_Digest_BMSP_ORBI311-18073-19549_19549
	1	0.000483	9 850,3	1	2	10	NLYVFGAVWKTEDCYQCK	R	C	0.997	23.8	25	23.8	Carbamidomethyl (+57), Carbamidomethyl (+57)	2 280,03	3	-0.00067	-0.29	17	34	20-0914_P20-006_Rehault_Digest_BMSP_ORBI311-18209-19722_19722
	1	0.000483	9 850,3	1	2	10	NLYVFGAVWKTEDCYQCK	R	C	0.997	26.5	25	26.5	Carbamidomethyl (+57), Carbamidomethyl (+57)	2 280,03	3	-0.0018	-0.77	17	34	20-0914_P20-006_Rehault_Digest_BMSP_ORBI311-17968-19422_19422
	1	0.000483	9 850,3	1	2	10	NLYVFGAVWKTEDCYQCK	R	C	0.997	24.3	25	24.3	Carbamidomethyl (+57), Carbamidomethyl (+57)	2 280,03	3	-0.00048	-0.21	17	34	20-0914_P20-006_Rehault_Digest_BMSP_ORBI311-15659-16747_16747
	1	0.000483	9 850,3	1	2	10	NLYVFGAVWKTEDCYQCK	R	C	0.997	24.5	25	24.5	Carbamidomethyl (+57), Carbamidomethyl (+57)	2 280,03	3	-0.0003	-0.13	17	34	20-0914_P20-006_Rehault_Digest_BMSP_ORBI311-15318-16382_16382
	1	0.000483	9 850,3	1	2	10	NLYVFGAVWKTEDCYQCK	R	C	0.997	24.3	25	24.3	Carbamidomethyl (+57), Carbamidomethyl (+57)	2 280,03	3	-0.001	-0.45	17	34	20-0914_P20-006_Rehault_Digest_BMSP_ORBI311-17676-19061_19061
	1	0.000483	9 850,3	1	2	10	NLYVFGAVWKTEDCYQCK	R	C	0.997	27.4	25	27.4	Carbamidomethyl (+57), Carbamidomethyl (+57)	2 280,03	3	-0.0021	-0.93	17	34	20-0914_P20-006_Rehault_Digest_BMSP_ORBI311-16915-18159_18159
	1	0.000483	9 850,3	1	2	10	NLYVFGAVWKTEDCYQCK	R	C	0.997	27	25	27	Carbamidomethyl (+57), Carbamidomethyl (+57)	2 280,03	3	-0.0019	-0.85	17	34	20-0914_P20-006_Rehault_Digest_BMSP_ORBI311-12824-13757_13757
	1	0.000483	9 850,3	1	2	10	NLYVFGAVWKTEDCYQCK	R	C	0.997	24.5	25	24.5	Carbamidomethyl (+57), Carbamidomethyl (+57)	2 280,03	3	-0.001	-0.45	17	34	20-0914_P20-006_Rehault_Digest_BMSP_ORBI311-18191-19700_19700
	1	0.000483	9 850,3	1	2	10	NLYVFGAVWKTEDCYQCK	R	C	0.997	24.8	25	24.8	Carbamidomethyl (+57), Carbamidomethyl (+57)	2 280,03	3	-0.0003	-0.13	17	34	20-0914_P20-006_Rehault_Digest_BMSP_ORBI311-16001-17122_17122
	1	0.000483	9 850,3	1	2	10	NLYVFGAVWKTEDCYQCK	R	C	0.997	24.6	25	24.6	Carbamidomethyl (+57), Carbamidomethyl (+57)	2 280,03	3	-0.00085	-0.37	17	34	20-0914_P20-006_Rehault_Digest_BMSP_ORBI311-15241-16299_16299
	1	0.000483	9 850,3	1	2	10	NLYVFGAVWKTEDCYQCK	R	C	0.997	27	25	27	Carbamidomethyl (+57), Carbamidomethyl (+57)	2 280,03	3	-0.0012	-0.53	17	34	20-0914_P20-006_Rehault_Digest_BMSP_ORBI311-16629-17827_17827
	1	0.000483	9 850,3	1	2	10	NLYVFGAVWKTEDCYQCK	R	C	0.997	26.6	25	26.6	Carbamidomethyl (+57), Carbamidomethyl (+57)	2 280,04	3	0.00098	0.43	17	34	20-0914_P20-006_Rehault_Digest_BMSP_ORBI311-18931-20618_20618
	1	0.000483	9 850,3	1	2	10	NLYVFGAVWKTEDCYQCK	R	C	0.997	25.3	25	25.3	Carbamidomethyl (+57), Carbamidomethyl (+57)	2 280,03	3	-0.00012	-0.051	17	34	20-0914_P20-006_Rehault_Digest_BMSP_ORBI311-17770-19182_19182
	1	0.000483	9 850,3	1	2	10	NLYVFGAVWKTEDCYQCK	R	C	0.997	25.5	25	25.5	Carbamidomethyl (+57), Carbamidomethyl (+57)	2 280,03	3	-0.0003	-0.13	17	34	20-0914_P20-006_Rehault_Digest_BMSP_ORBI311-16399-17558_17558
	1	0.000483	9 850,3	1	2	10	NLYVFGAVWKTEDCYQCK	R	C	0.997	26	25	26	Carbamidomethyl (+57), Carbamidomethyl (+57)	2 280,03	3	6.7e-05	0.029	17	34	20-0914_P20-006_Rehault_Digest_BMSP_ORBI311-18429-19998_19998
	1	0.000483	9 850,3	1	2	10	NLYVFGAVWKTEDCYQCK	R	C	0.997	25.5	25	25.5	Carbamidomethyl (+57), Carbamidomethyl (+57)	2 280,03	3	-0.0003	-0.13	17	34	20-0914_P20-006_Rehault_Digest_BMSP_ORBI311-18815-20463_20463
	1	0.000483	9 850,3	1	2	10	NLYVFGAVWKTEDCYQCK	R	C	0.997	26.6	25	26.6	Carbamidomethyl (+57), Carbamidomethyl (+57)	2 280,03	3	0.00043	0.19	17	34	20-0914_P20-006_Rehault_Digest_BMSP_ORBI311-16436-17601_17601
	1	0.000483	9 850,3	1	2	10	NLYVFGAVWKTEDCYQCK	R	C	0.997	27.4	25	27.4	Carbamidomethyl (+57), Carbamidomethyl (+57)	2 280,04	3	0.0015	0.67	17	34	20-0914_P20-006_Rehault_Digest_BMSP_ORBI311-17363-18682_18682
	1	0.000483	9 850,3	1	2	10	NLYVFGAVWKTEDCYQCK	R	C	0.997	25.4	25	25.4	Carbamidomethyl (+57), Carbamidomethyl (+57)	2 280,03	3	-0.00067	-0.29	17	34	20-0914_P20-006_Rehault_Digest_BMSP_ORBI311-16452-17621_17621
	1	0.000483	9 850,3	1	2	10	NLYVFGAVWKTEDCYQCK	R	C	0.997	29.8	25	29.8	Carbamidomethyl (+57), Carbamidomethyl (+57)	2 280,03	3	-0.003	-1.3	17	34	20-0914_P20-006_Rehault_Digest_BMSP_ORBI311-18490-20082_20082
	1	0.000483	9 850,3	1	2	10	NLYVFGAVWKTEDCYQCK	R	C	0.997	26.8	25	26.8	Carbamidomethyl (+57), Carbamidomethyl (+57)	2 280,04	3	0.00062	0.27	17	34	20-0914_P20-006_Rehault_Digest_BMSP_ORBI311-17718-19114_19114
	1	0.000483	9 850,3	1	2	10	NLYVFGAVWKTEDCYQCK	R	C	0.997	25.9	25	25.9	Carbamidomethyl (+57), Carbamidomethyl (+57)	2 280,03	3	-0.00012	-0.051	17	34	20-0914_P20-006_Rehault_Digest_BMSP_ORBI311-17519-18864_18864
	1	0.000483	9 850,3	1	2	10	NLYVFGAVWKTEDCYQCK	R	C	0.997	25.9	25	25.9	Carbamidomethyl (+57), Carbamidomethyl (+57)	2 280,03	3	-0.0003	-0.13	17	34	20-0914_P20-006_Rehault_Digest_BMSP_ORBI311-17348-18663_18663
	1	0.000483	9 850,3	1	2	10	NLYVFGAVWKTEDCYQCK	R	C	0.997	25.8	25	25.8	Carbamidomethyl (+57), Carbamidomethyl (+57)	2 280,03	3	-0.001	-0.45	17	34	20-0914_P20-006_Rehault_Digest_BMSP_ORBI311-15013-16059_16059
	1	0.000483	9 850,3	1	2	10	NLYVFGAVWKTEDCYQCK	R	C	0.997	26.2	25	26.2	Carbamidomethyl (+57), Carbamidomethyl (+57)	2 280,03	3	-0.00012	-0.051	17	34	20-0914_P20-006_Rehault_Digest_BMSP_ORBI311-18864-20528_20528
	1	0.000483	9 850,3	1	2	10	NLYVFGAVWKTEDCYQCK	R	C	0.997	27.4	25	27.4	Carbamidomethyl (+57), Carbamidomethyl (+57)	2 280,03	3	0.00043	0.19	17	34	20-0914_P20-006_Rehault_Digest_BMSP_ORBI311-15343-16409_16409
	1	0.000483	9 850,3	1	2	10	NLYVFGAVWKTEDCYQCK	R	C	0.997	26.9	25	26.9	Carbamidomethyl (+57), Carbamidomethyl (+57)	2 280,03	3	6.7e-05	0.029	17	34	20-0914_P20-006_Rehault_Digest_BMSP_ORBI311-17326-18638_18638
	1	0.000483	9 850,3	1	2	10	NLYVFGAVWKTEDCYQCK	R	C	0.997	26.5	25	26.5	Carbamidomethyl (+57), Carbamidomethyl (+57)	2 280,03	3	-0.00012	-0.051	17	34	20-0914_P20-006_Rehault_Digest_BMSP_ORBI311-16274-17422_17422
	1	0.000483	9 850,3	1	2	10	NLYVFGAVWKTEDCYQCK	R	C	0.997	27.6	25	27.6	Carbamidomethyl (+57), Carbamidomethyl (+57)	2 280,03	3	0.00043	0.19	17	34	20-0914_P20-006_Rehault_Digest_BMSP_ORBI311-17263-18566_18566
	1	0.000483	9 850,3	1	2	10	NLYVFGAVWKTEDCYQCK	R	C	0.997	27.6	25	27.6	Carbamidomethyl (+57), Carbamidomethyl (+57)	2 280,03	3	0.00043	0.19	17	34	20-0914_P20-006_Rehault_Digest_BMSP_ORBI311-17913-19357_19357
	1	0.000483	9 850,3	1	2	10	NLYVFGAVWKTEDCYQCK	R	C	0.997	29.5	25	29.5	Carbamidomethyl (+57), Carbamidomethyl (+57)	2 280,03	3	-0.0021	-0.93	17	34	20-0914_P20-006_Rehault_Digest_BMSP_ORBI311-16025-17148_17148
	1	0.000483	9 850,3	1	2	10	NLYVFGAVWKTEDCYQCK	R	C	0.997	30	25	30	Carbamidomethyl (+57), Carbamidomethyl (+57)	2 280,03	3	-0.0025	-1.1	17	34	20-0914_P20-006_Rehault_Digest_BMSP_ORBI311-12742-13669_13669
	1	0.000483	9 850,3	1	2	10	NLYVFGAVWKTEDCYQCK	R	C	0.997	26.6	25	26.6	Carbamidomethyl (+57), Carbamidomethyl (+57)	2 280,03	3	-0.00085	-0.37	17	34	20-0914_P20-006_Rehault_Digest_BMSP_ORBI311-16595-17786_17786
	1	0.000483	9 850,3	1	2	10	NLYVFGAVWKTEDCYQCK	R	C	0.997	26.9	25	26.9	Carbamidomethyl (+57), Carbamidomethyl (+57)	2 280,03	3	-0.0003	-0.13	17	34	20-0914_P20-006_Rehault_Digest_BMSP_ORBI311-15570-16652_16652
	1	0.000483	9 850,3	1	2	10	NLYVFGAVWKTEDCYQCK	R	C	0.997	29.5	25	29.5	Carbamidomethyl (+57), Carbamidomethyl (+57)	2 280,03	3	-0.0018	-0.77	17	34	20-0914_P20-006_Rehault_Digest_BMSP_ORBI311-16418-17580_17580
	1	0.000483	9 850,3	1	2	10	NLYVFGAVWKTEDCYQCK	R	C	0.997	27.3	25	27.3	Carbamidomethyl (+57), Carbamidomethyl (+57)	2 280,03	3	-0.0003	-0.13	17	34	20-0914_P20-006_Rehault_Digest_BMSP_ORBI311-18763-20392_20392
	1	0.000483	9 850,3	1	2	10	NLYVFGAVWKTEDCYQCK	R	C	0.997	32.3	25	32.3	Carbamidomethyl (+57), Carbamidomethyl (+57)	2 280,03	3	-0.004	-1.7	17	34	20-0914_P20-006_Rehault_Digest_BMSP_ORBI311-15447-16521_16521
	1	0.000483	9 850,3	1	2	10	NLYVFGAVWKTEDCYQCK	R	C	0.997	29.4	25	29.4	Carbamidomethyl (+57), Carbamidomethyl (+57)	2 280,04	3	0.0015	0.67	17	34	20-0914_P20-006_Rehault_Digest_BMSP_ORBI311-17702-19094_19094
	1	0.000483	9 850,3	1	2	10	NLYVFGAVWKTEDCYQCK	R	C	0.997	28.6	25	28.6	Carbamidomethyl (+57), Carbamidomethyl (+57)	2 280,03	3	0.00043	0.19	17	34	20-0914_P20-006_Rehault_Digest_BMSP_ORBI311-17038-18304_18304
	1	0.000483	9 850,3	1	2	10	NLYVFGAVWKTEDCYQCK	R	C	0.997	28.6	25	28.6	Carbamidomethyl (+57), Carbamidomethyl (+57)	2 280,04	3	0.0008	0.35	17	34	20-0914_P20-006_Rehault_Digest_BMSP_ORBI311-17385-18707_18707
	1	0.000483	9 850,3	1	2	10	NLYVFGAVWKTEDCYQCK	R	C	0.997	27.6	25	27.6	Carbamidomethyl (+57), Carbamidomethyl (+57)	2 280,03	3	-0.0003	-0.13	17	34	20-0914_P20-006_Rehault_Digest_BMSP_ORBI311-18092-19572_19572
	1	0.000483	9 850,3	1	2	10	NLYVFGAVWKTEDCYQCK	R	C	0.997	27.7	25	27.7	Carbamidomethyl (+57), Carbamidomethyl (+57)	2 280,03	3	-0.00012	-0.051	17	34	20-0914_P20-006_Rehault_Digest_BMSP_ORBI311-18919-20601_20601
	1	0.000483	9 850,3	1	2	10	NLYVFGAVWKTEDCYQCK	R	C	0.997	28.4	25	28.4	Carbamidomethyl (+57), Carbamidomethyl (+57)	2 280,03	3	6.7e-05	0.029	17	34	20-0914_P20-006_Rehault_Digest_BMSP_ORBI311-16575-17763_17763
	1	0.000483	9 850,3	1	2	10	NLYVFGAVWKTEDCYQCK	R	C	0.997	28.4	25	28.4	Carbamidomethyl (+57), Carbamidomethyl (+57)	2 280,03	3	6.7e-05	0.029	17	34	20-0914_P20-006_Rehault_Digest_BMSP_ORBI311-17220-18517_18517
	1	0.000483	9 850,3	1	2	10	NLYVFGAVWKTEDCYQCK	R	C	0.997	28	25	28	Carbamidomethyl (+57), Carbamidomethyl (+57)	2 280,03	3	-0.00048	-0.21	17	34	20-0914_P20-006_Rehault_Digest_BMSP_ORBI311-17144-18429_18429
	1	0.000483	9 850,3	1	2	10	NLYVFGAVWKTEDCYQCK	R	C	0.997	32.2	25	32.2	Carbamidomethyl (+57), Carbamidomethyl (+57)	2 280,03	3	-0.0034	-1.5	17	34	20-0914_P20-006_Rehault_Digest_BMSP_ORBI311-12532-13443_13443
	1	0.000483	9 850,3	1	2	10	NLYVFGAVWKTEDCYQCK	R	C	0.997	27.9	25	27.9	Carbamidomethyl (+57), Carbamidomethyl (+57)	2 280,03	3	-0.001	-0.45	17	34	20-0914_P20-006_Rehault_Digest_BMSP_ORBI311-16246-17392_17392
	1	0.000483	9 850,3	1	2	10	NLYVFGAVWKTEDCYQCK	R	C	0.997	29.3	25	29.3	Carbamidomethyl (+57), Carbamidomethyl (+57)	2 280,03	3	0.00043	0.19	17	34	20-0914_P20-006_Rehault_Digest_BMSP_ORBI311-15597-16681_16681
	1	0.000483	9 850,3	1	2	10	NLYVFGAVWKTEDCYQCK	R	C	0.997	28	25	28	Carbamidomethyl (+57), Carbamidomethyl (+57)	2 280,03	3	-0.00067	-0.29	17	34	20-0914_P20-006_Rehault_Digest_BMSP_ORBI311-14934-15976_15976
	1	0.000483	9 850,3	1	2	10	NLYVFGAVWKTEDCYQCK	R	C	0.997	28.3	25	28.3	Carbamidomethyl (+57), Carbamidomethyl (+57)	2 280,03	3	-0.0003	-0.13	17	34	20-0914_P20-006_Rehault_Digest_BMSP_ORBI311-16173-17311_17311
	1	0.000483	9 850,3	1	2	10	NLYVFGAVWKTEDCYQCK	R	C	0.997	30.2	25	30.2	Carbamidomethyl (+57), Carbamidomethyl (+57)	2 280,03	3	-0.0014	-0.61	17	34	20-0914_P20-006_Rehault_Digest_BMSP_ORBI311-18465-20048_20048
	1	0.000483	9 850,3	1	2	10	NLYVFGAVWKTEDCYQCK	R	C	0.997	28.1	25	28.1	Carbamidomethyl (+57), Carbamidomethyl (+57)	2 280,03	3	-0.001	-0.45	17	34	20-0914_P20-006_Rehault_Digest_BMSP_ORBI311-15688-16778_16778
	1	0.000483	9 850,3	1	2	10	NLYVFGAVWKTEDCYQCK	R	C	0.997	29.5	25	29.5	Carbamidomethyl (+57), Carbamidomethyl (+57)	2 280,04	3	0.00062	0.27	17	34	20-0914_P20-006_Rehault_Digest_BMSP_ORBI311-17109-18387_18387
	1	0.000483	9 850,3	1	2	10	NLYVFGAVWKTEDCYQCK	R	C	0.997	28.5	25	28.5	Carbamidomethyl (+57), Carbamidomethyl (+57)	2 280,03	3	-0.0003	-0.13	17	34	20-0914_P20-006_Rehault_Digest_BMSP_ORBI311-19010-20720_20720
	1	0.000483	9 850,3	1	2	10	NLYVFGAVWKTEDCYQCK	R	C	0.997	28.3	25	28.3	Carbamidomethyl (+57), Carbamidomethyl (+57)	2 280,03	3	-0.00085	-0.37	17	34	20-0914_P20-006_Rehault_Digest_BMSP_ORBI311-15863-16968_16968
	1	0.000483	9 850,3	1	2	10	NLYVFGAVWKTEDCYQCK	R	C	0.997	31.5	25	31.5	Carbamidomethyl (+57), Carbamidomethyl (+57)	2 280,03	3	-0.0016	-0.69	17	34	20-0914_P20-006_Rehault_Digest_BMSP_ORBI311-15716-16808_16808
	1	0.000483	9 850,3	1	2	10	NLYVFGAVWKTEDCYQCK	R	C	0.997	31.7	25	31.7	Carbamidomethyl (+57), Carbamidomethyl (+57)	2 280,03	3	-0.0016	-0.69	17	34	20-0914_P20-006_Rehault_Digest_BMSP_ORBI311-16956-18206_18206
	1	0.000483	9 850,3	1	2	10	NLYVFGAVWKTEDCYQCK	R	C	0.997	29	25	29	Carbamidomethyl (+57), Carbamidomethyl (+57)	2 280,03	3	-0.00067	-0.29	17	34	20-0914_P20-006_Rehault_Digest_BMSP_ORBI311-14854-15892_15892
	1	0.000483	9 850,3	1	2	10	NLYVFGAVWKTEDCYQCK	R	C	0.997	30.5	25	30.5	Carbamidomethyl (+57), Carbamidomethyl (+57)	2 280,04	3	0.00062	0.27	17	34	20-0914_P20-006_Rehault_Digest_BMSP_ORBI311-14774-15808_15808
	1	0.000483	9 850,3	1	2	10	NLYVFGAVWKTEDCYQCK	R	C	0.997	29.3	25	29.3	Carbamidomethyl (+57), Carbamidomethyl (+57)	2 280,03	3	-0.00067	-0.29	17	34	20-0914_P20-006_Rehault_Digest_BMSP_ORBI311-15882-16990_16990
	1	0.000483	9 850,3	1	2	10	NLYVFGAVWKTEDCYQCK	R	C	0.997	31.4	25	31.4	Carbamidomethyl (+57), Carbamidomethyl (+57)	2 280,03	3	-0.0012	-0.53	17	34	20-0914_P20-006_Rehault_Digest_BMSP_ORBI311-15167-16221_16221
	1	0.000483	9 850,3	1	2	10	NLYVFGAVWKTEDCYQCK	R	C	0.997	33.9	25	33.9	Carbamidomethyl (+57), Carbamidomethyl (+57)	2 280,03	3	-0.003	-1.3	17	34	20-0914_P20-006_Rehault_Digest_BMSP_ORBI311-12630-13547_13547
	1	0.000483	9 850,3	1	2	10	NLYVFGAVWKTEDCYQCK	R	C	0.997	30.3	25	30.3	Carbamidomethyl (+57), Carbamidomethyl (+57)	2 280,03	3	-0.00048	-0.21	17	34	20-0914_P20-006_Rehault_Digest_BMSP_ORBI311-12469-13376_13376
	1	0.000483	9 850,3	1	2	10	NLYVFGAVWKTEDCYQCK	R	C	0.997	30.9	25	30.9	Carbamidomethyl (+57), Carbamidomethyl (+57)	2 280,03	3	6.7e-05	0.029	17	34	20-0914_P20-006_Rehault_Digest_BMSP_ORBI311-17634-19007_19007
	1	0.000483	9 850,3	1	2	10	NLYVFGAVWKTEDCYQCK	R	C	0.997	32.9	25	32.9	Carbamidomethyl (+57), Carbamidomethyl (+57)	2 280,03	3	-0.0019	-0.85	17	34	20-0914_P20-006_Rehault_Digest_BMSP_ORBI311-15090-16140_16140
	1	0.000483	9 850,3	1	2	10	NLYVFGAVWKTEDCYQCK	R	C	0.997	30.6	25	30.6	Carbamidomethyl (+57), Carbamidomethyl (+57)	2 280,03	3	-0.00012	-0.051	17	34	20-0914_P20-006_Rehault_Digest_BMSP_ORBI311-15417-16489_16489
	1	0.000483	9 850,3	1	2	10	NLYVFGAVWKTEDCYQCK	R	C	0.997	31.2	25	31.2	Carbamidomethyl (+57), Carbamidomethyl (+57)	2 280,03	3	6.7e-05	0.029	17	34	20-0914_P20-006_Rehault_Digest_BMSP_ORBI311-16154-17289_17289
	1	0.000483	9 850,3	1	2	10	NLYVFGAVWKTEDCYQCK	R	C	0.997	30.8	25	30.8	Carbamidomethyl (+57), Carbamidomethyl (+57)	2 280,03	3	-0.0003	-0.13	17	34	20-0914_P20-006_Rehault_Digest_BMSP_ORBI311-15977-17096_17096
	1	0.000483	9 850,3	1	2	10	NLYVFGAVWKTEDCYQCK	R	C	0.997	30.9	25	30.9	Carbamidomethyl (+57), Carbamidomethyl (+57)	2 280,03	3	-0.0003	-0.13	17	34	20-0914_P20-006_Rehault_Digest_BMSP_ORBI311-15904-17015_17015
	1	0.000483	9 850,3	1	2	10	NLYVFGAVWKTEDCYQCK	R	C	0.997	30.6	25	30.6	Carbamidomethyl (+57), Carbamidomethyl (+57)	2 280,03	3	-0.00085	-0.37	17	34	20-0914_P20-006_Rehault_Digest_BMSP_ORBI311-18895-20567_20567
	1	0.000483	9 850,3	1	2	10	NLYVFGAVWKTEDCYQCK	R	C	0.997	31	25	31	Carbamidomethyl (+57), Carbamidomethyl (+57)	2 280,03	3	-0.00048	-0.21	17	34	20-0914_P20-006_Rehault_Digest_BMSP_ORBI311-15130-16182_16182
	1	0.000483	9 850,3	1	2	10	NLYVFGAVWKTEDCYQCK	R	C	0.997	31.6	25	31.6	Carbamidomethyl (+57), Carbamidomethyl (+57)	2 280,03	3	0.00025	0.11	17	34	20-0914_P20-006_Rehault_Digest_BMSP_ORBI311-12797-13728_13728
	1	0.000483	9 850,3	1	2	10	NLYVFGAVWKTEDCYQCK	R	C	0.997	31.2	25	31.2	Carbamidomethyl (+57), Carbamidomethyl (+57)	2 280,03	3	-0.0003	-0.13	17	34	20-0914_P20-006_Rehault_Digest_BMSP_ORBI311-15535-16615_16615
	1	0.000483	9 850,3	1	2	10	NLYVFGAVWKTEDCYQCK	R	C	0.997	30.9	25	30.9	Carbamidomethyl (+57), Carbamidomethyl (+57)	2 280,03	3	-0.00067	-0.29	17	34	20-0914_P20-006_Rehault_Digest_BMSP_ORBI311-19040-20758_20758
	1	0.000483	9 850,3	1	2	10	NLYVFGAVWKTEDCYQCK	R	C	0.997	34.2	25	34.2	Carbamidomethyl (+57), Carbamidomethyl (+57)	2 280,03	3	-0.0023	-1	17	34	20-0914_P20-006_Rehault_Digest_BMSP_ORBI311-19193-20942_20942
	1	0.000483	9 850,3	1	2	10	NLYVFGAVWKTEDCYQCK	R	C	0.997	34.3	25	34.3	Carbamidomethyl (+57), Carbamidomethyl (+57)	2 280,04	3	0.0041	1.8	17	34	20-0914_P20-006_Rehault_Digest_BMSP_ORBI311-14115-15116_15116
	1	0.000483	9 850,3	1	2	10	NLYVFGAVWKTEDCYQCK	R	C	0.997	32.7	25	32.7	Carbamidomethyl (+57), Carbamidomethyl (+57)	2 280,03	3	0.00043	0.19	17	34	20-0914_P20-006_Rehault_Digest_BMSP_ORBI311-17499-18840_18840
	1	0.000483	9 850,3	1	2	10	NLYVFGAVWKTEDCYQCK	R	C	0.997	33	25	33	Carbamidomethyl (+57), Carbamidomethyl (+57)	2 280,04	3	0.0008	0.35	17	34	20-0914_P20-006_Rehault_Digest_BMSP_ORBI311-15811-16912_16912
	1	0.000483	9 850,3	1	2	10	NLYVFGAVWKTEDCYQCK	R	C	0.997	34.1	25	34.1	Carbamidomethyl (+57), Carbamidomethyl (+57)	2 280,03	3	-0.0012	-0.53	17	34	20-0914_P20-006_Rehault_Digest_BMSP_ORBI311-17437-18769_18769
	1	0.000483	9 850,3	1	2	10	NLYVFGAVWKTEDCYQCK	R	C	0.997	34.9	25	34.9	Carbamidomethyl (+57), Carbamidomethyl (+57)	2 280,03	3	-0.0016	-0.69	17	34	20-0914_P20-006_Rehault_Digest_BMSP_ORBI311-16852-18086_18086
	1	0.000483	9 850,3	1	2	10	NLYVFGAVWKTEDCYQCK	R	C	0.997	34	25	34	Carbamidomethyl (+57), Carbamidomethyl (+57)	2 280,04	3	0.00098	0.43	17	34	20-0914_P20-006_Rehault_Digest_BMSP_ORBI311-17181-18472_18472
	1	0.000483	9 850,3	1	2	10	NLYVFGAVWKTEDCYQCK	R	C	0.997	35.8	25	35.8	Carbamidomethyl (+57), Carbamidomethyl (+57)	2 280,03	3	-0.0016	-0.69	17	34	20-0914_P20-006_Rehault_Digest_BMSP_ORBI311-15474-16550_16550
	1	0.000483	9 850,3	1	2	10	NLYVFGAVWKTEDCYQCK	R	C	0.997	36.8	25	36.8	Carbamidomethyl (+57), Carbamidomethyl (+57)	2 280,03	3	-0.0027	-1.2	17	34	20-0914_P20-006_Rehault_Digest_BMSP_ORBI311-15204-16260_16260
	1	0.000483	9 850,3	1	2	10	NLYVFGAVWKTEDCYQCK	R	C	0.997	33.4	25	33.4	Carbamidomethyl (+57), Carbamidomethyl (+57)	2 280,03	3	-0.0003	-0.13	17	34	20-0914_P20-006_Rehault_Digest_BMSP_ORBI311-14814-15850_15850
	1	0.000483	9 850,3	1	2	10	NLYVFGAVWKTEDCYQCK	R	C	0.997	39.5	25	39.5	Carbamidomethyl (+57), Carbamidomethyl (+57)	2 280,04	3	0.0052	2.3	17	34	20-0914_P20-006_Rehault_Digest_BMSP_ORBI311-13118-14069_14069
	1	0.000483	9 850,3	1	2	10	NLYVFGAVWKTEDCYQCK	R	C	0.997	34.6	25	34.6	Carbamidomethyl (+57), Carbamidomethyl (+57)	2 280,04	3	0.00062	0.27	17	34	20-0914_P20-006_Rehault_Digest_BMSP_ORBI311-16894-18135_18135
	1	0.000483	9 850,3	1	2	10	NLYVFGAVWKTEDCYQCK	R	C	0.997	35	25	35	Carbamidomethyl (+57), Carbamidomethyl (+57)	2 280,03	3	0.00043	0.19	17	34	20-0914_P20-006_Rehault_Digest_BMSP_ORBI311-15502-16580_16580
	1	0.000483	9 850,3	1	2	10	NLYVFGAVWKTEDCYQCK	R	C	0.997	34.5	25	34.5	Carbamidomethyl (+57), Carbamidomethyl (+57)	2 280,03	3	6.7e-05	0.029	17	34	20-0914_P20-006_Rehault_Digest_BMSP_ORBI311-18838-20493_20493
	1	0.000483	9 850,3	1	2	10	NLYVFGAVWKTEDCYQCK	R	C	0.997	36.4	25	36.4	Carbamidomethyl (+57), Carbamidomethyl (+57)	2 280,04	3	0.0023	0.99	17	34	20-0914_P20-006_Rehault_Digest_BMSP_ORBI311-14155-15158_15158
	1	0.000483	9 850,3	1	2	10	NLYVFGAVWKTEDCYQCK	R	C	0.997	36.7	25	36.7	Carbamidomethyl (+57), Carbamidomethyl (+57)	2 280,04	3	0.0021	0.91	17	34	20-0914_P20-006_Rehault_Digest_BMSP_ORBI311-14235-15242_15242
	1	0.000483	9 850,3	1	2	10	NLYVFGAVWKTEDCYQCK	R	C	0.997	36.8	25	36.8	Carbamidomethyl (+57), Carbamidomethyl (+57)	2 280,03	3	-0.0016	-0.69	17	34	20-0914_P20-006_Rehault_Digest_BMSP_ORBI311-16083-17210_17210
	1	0.000483	9 850,3	1	2	10	NLYVFGAVWKTEDCYQCK	R	C	0.997	35.8	25	35.8	Carbamidomethyl (+57), Carbamidomethyl (+57)	2 280,04	3	0.00098	0.43	17	34	20-0914_P20-006_Rehault_Digest_BMSP_ORBI311-19086-20822_20822
	1	0.000483	9 850,3	1	2	10	NLYVFGAVWKTEDCYQCK	R	C	0.997	35.1	25	35.1	Carbamidomethyl (+57), Carbamidomethyl (+57)	2 280,03	3	6.7e-05	0.029	17	34	20-0914_P20-006_Rehault_Digest_BMSP_ORBI311-12940-13881_13881
	1	0.000483	9 850,3	1	2	10	NLYVFGAVWKTEDCYQCK	R	C	0.997	34.3	25	34.3	Carbamidomethyl (+57), Carbamidomethyl (+57)	2 280,03	3	-0.00085	-0.37	17	34	20-0914_P20-006_Rehault_Digest_BMSP_ORBI311-15268-16328_16328
	1	0.000483	9 850,3	1	2	10	NLYVFGAVWKTEDCYQCK	R	C	0.997	48.9	25	48.9	Carbamidomethyl (+57), Carbamidomethyl (+57)	2 280,04	3	0.007	3.1	17	34	20-0914_P20-006_Rehault_Digest_BMSP_ORBI311-13156-14109_14109
	1	0.000483	9 850,3	1	2	10	NLYVFGAVWKTEDCYQCK	R	C	0.997	34.8	25	34.8	Carbamidomethyl (+57), Carbamidomethyl (+57)	2 280,03	3	-0.00012	-0.051	17	34	20-0914_P20-006_Rehault_Digest_BMSP_ORBI311-15051-16099_16099
	1	0.000483	9 850,3	1	2	10	NLYVFGAVWKTEDCYQCK	R	C	0.997	34.8	25	34.8	Carbamidomethyl (+57), Carbamidomethyl (+57)	2 280,03	3	-0.0003	-0.13	17	34	20-0914_P20-006_Rehault_Digest_BMSP_ORBI311-16473-17645_17645
	1	0.000483	9 850,3	1	2	10	NLYVFGAVWKTEDCYQCK	R	C	0.997	34.6	25	34.6	Carbamidomethyl (+57), Carbamidomethyl (+57)	2 280,03	3	-0.00085	-0.37	17	34	20-0914_P20-006_Rehault_Digest_BMSP_ORBI311-15624-16710_16710
	1	0.000483	9 850,3	1	2	10	NLYVFGAVWKTEDCYQCK	R	C	0.997	36.4	25	36.4	Carbamidomethyl (+57), Carbamidomethyl (+57)	2 280,04	3	0.0013	0.59	17	34	20-0914_P20-006_Rehault_Digest_BMSP_ORBI311-16111-17240_17240
	1	0.000483	9 850,3	1	2	10	NLYVFGAVWKTEDCYQCK	R	C	0.997	36.9	25	36.9	Carbamidomethyl (+57), Carbamidomethyl (+57)	2 280,03	3	0.00043	0.19	17	34	20-0914_P20-006_Rehault_Digest_BMSP_ORBI311-19172-20918_20918
	1	0.000483	9 850,3	1	2	10	NLYVFGAVWKTEDCYQCK	R	C	0.997	38	25	38	Carbamidomethyl (+57), Carbamidomethyl (+57)	2 280,04	3	0.0017	0.75	17	34	20-0914_P20-006_Rehault_Digest_BMSP_ORBI311-14654-15682_15682
	1	0.000483	9 850,3	1	2	10	NLYVFGAVWKTEDCYQCK	R	C	0.997	36.1	25	36.1	Carbamidomethyl (+57), Carbamidomethyl (+57)	2 280,03	3	-0.0003	-0.13	17	34	20-0914_P20-006_Rehault_Digest_BMSP_ORBI311-18520-20120_20120
	1	0.000483	9 850,3	1	2	10	NLYVFGAVWKTEDCYQCK	R	C	0.997	37.3	25	37.3	Carbamidomethyl (+57), Carbamidomethyl (+57)	2 280,04	3	0.00062	0.27	17	34	20-0914_P20-006_Rehault_Digest_BMSP_ORBI311-17988-19446_19446
	1	0.000483	9 850,3	1	2	10	NLYVFGAVWKTEDCYQCK	R	C	0.997	40	25	40	Carbamidomethyl (+57), Carbamidomethyl (+57)	2 280,03	3	-0.0021	-0.93	17	34	20-0914_P20-006_Rehault_Digest_BMSP_ORBI311-15758-16855_16855
	1	0.000483	9 850,3	1	2	10	NLYVFGAVWKTEDCYQCK	R	C	0.997	38.5	25	38.5	Carbamidomethyl (+57), Carbamidomethyl (+57)	2 280,04	3	0.0013	0.59	17	34	20-0914_P20-006_Rehault_Digest_BMSP_ORBI311-14314-15325_15325
	1	0.000483	9 850,3	1	2	10	NLYVFGAVWKTEDCYQCK	R	C	0.997	37.3	25	37.3	Carbamidomethyl (+57), Carbamidomethyl (+57)	2 280,03	3	-0.0003	-0.13	17	34	20-0914_P20-006_Rehault_Digest_BMSP_ORBI311-19151-20895_20895
	1	0.000483	9 850,3	1	2	10	NLYVFGAVWKTEDCYQCK	R	C	0.997	39.1	25	39.1	Carbamidomethyl (+57), Carbamidomethyl (+57)	2 280,04	3	0.0034	1.5	17	34	20-0914_P20-006_Rehault_Digest_BMSP_ORBI311-14275-15284_15284
	1	0.000483	9 850,3	1	2	10	NLYVFGAVWKTEDCYQCK	R	C	0.997	40	25	40	Carbamidomethyl (+57), Carbamidomethyl (+57)	2 280,04	3	0.0028	1.2	17	34	20-0914_P20-006_Rehault_Digest_BMSP_ORBI311-13595-14570_14570
	1	0.000483	9 850,3	1	2	10	NLYVFGAVWKTEDCYQCK	R	C	0.997	38.3	25	38.3	Carbamidomethyl (+57), Carbamidomethyl (+57)	2 280,03	3	6.7e-05	0.029	17	34	20-0914_P20-006_Rehault_Digest_BMSP_ORBI311-13755-14738_14738
	1	0.000483	9 850,3	1	2	10	NLYVFGAVWKTEDCYQCK	R	C	0.997	40.2	25	40.2	Carbamidomethyl (+57), Carbamidomethyl (+57)	2 280,04	3	0.0028	1.2	17	34	20-0914_P20-006_Rehault_Digest_BMSP_ORBI311-14454-15472_15472
	1	0.000483	9 850,3	1	2	10	NLYVFGAVWKTEDCYQCK	R	C	0.997	37.9	25	37.9	Carbamidomethyl (+57), Carbamidomethyl (+57)	2 280,03	3	-0.0003	-0.13	17	34	20-0914_P20-006_Rehault_Digest_BMSP_ORBI311-12879-13816_13816
	1	0.000483	9 850,3	1	2	10	NLYVFGAVWKTEDCYQCK	R	C	0.997	37.6	25	37.6	Carbamidomethyl (+57), Carbamidomethyl (+57)	2 280,03	3	-0.00067	-0.29	17	34	20-0914_P20-006_Rehault_Digest_BMSP_ORBI311-19131-20873_20873
	1	0.000483	9 850,3	1	2	10	NLYVFGAVWKTEDCYQCK	R	C	0.997	44.2	25	44.2	Carbamidomethyl (+57), Carbamidomethyl (+57)	2 280,04	3	0.0052	2.3	17	34	20-0914_P20-006_Rehault_Digest_BMSP_ORBI311-13955-14948_14948
	1	0.000483	9 850,3	1	2	10	NLYVFGAVWKTEDCYQCK	R	C	0.997	42.2	25	42.2	Carbamidomethyl (+57), Carbamidomethyl (+57)	2 280,03	3	-0.0025	-1.1	17	34	20-0914_P20-006_Rehault_Digest_BMSP_ORBI311-13715-14696_14696
	1	0.000483	9 850,3	1	2	10	NLYVFGAVWKTEDCYQCK	R	C	0.997	41.5	25	41.5	Carbamidomethyl (+57), Carbamidomethyl (+57)	2 280,04	3	0.0041	1.8	17	34	20-0914_P20-006_Rehault_Digest_BMSP_ORBI311-13394-14359_14359
	1	0.000483	9 850,3	1	2	10	NLYVFGAVWKTEDCYQCK	R	C	0.997	38.9	25	38.9	Carbamidomethyl (+57), Carbamidomethyl (+57)	2 280,03	3	-0.001	-0.45	17	34	20-0914_P20-006_Rehault_Digest_BMSP_ORBI311-18881-20549_20549
	1	0.000483	9 850,3	1	2	10	NLYVFGAVWKTEDCYQCK	R	C	0.997	40.9	25	40.9	Carbamidomethyl (+57), Carbamidomethyl (+57)	2 280,04	3	0.0035	1.6	17	34	20-0914_P20-006_Rehault_Digest_BMSP_ORBI311-13555-14528_14528
	1	0.000483	9 850,3	1	2	10	NLYVFGAVWKTEDCYQCK	R	C	0.997	39.7	25	39.7	Carbamidomethyl (+57), Carbamidomethyl (+57)	2 280,03	3	-0.00012	-0.051	17	34	20-0914_P20-006_Rehault_Digest_BMSP_ORBI311-12854-13789_13789
	1	0.000483	9 850,3	1	2	10	NLYVFGAVWKTEDCYQCK	R	C	0.997	43.7	25	43.7	Carbamidomethyl (+57), Carbamidomethyl (+57)	2 280,03	3	-0.0029	-1.3	17	34	20-0914_P20-006_Rehault_Digest_BMSP_ORBI311-14896-15936_15936
	1	0.000483	9 850,3	1	2	10	NLYVFGAVWKTEDCYQCK	R	C	0.997	40	25	40	Carbamidomethyl (+57), Carbamidomethyl (+57)	2 280,03	3	-0.00048	-0.21	17	34	20-0914_P20-006_Rehault_Digest_BMSP_ORBI311-14734-15766_15766
	1	0.000483	9 850,3	1	2	10	NLYVFGAVWKTEDCYQCK	R	C	0.997	41.1	25	41.1	Carbamidomethyl (+57), Carbamidomethyl (+57)	2 280,03	3	6.7e-05	0.029	17	34	20-0914_P20-006_Rehault_Digest_BMSP_ORBI311-15365-16433_16433
	1	0.000483	9 850,3	1	2	10	NLYVFGAVWKTEDCYQCK	R	C	0.997	40.2	25	40.2	Carbamidomethyl (+57), Carbamidomethyl (+57)	2 280,03	3	-0.001	-0.45	17	34	20-0914_P20-006_Rehault_Digest_BMSP_ORBI311-14974-16018_16018
	1	0.000483	9 850,3	1	2	10	NLYVFGAVWKTEDCYQCK	R	C	0.997	41.6	25	41.6	Carbamidomethyl (+57), Carbamidomethyl (+57)	2 280,03	3	6.7e-05	0.029	17	34	20-0914_P20-006_Rehault_Digest_BMSP_ORBI311-16750-17969_17969
	1	0.000483	9 850,3	1	2	10	NLYVFGAVWKTEDCYQCK	R	C	0.997	42.8	25	42.8	Carbamidomethyl (+57), Carbamidomethyl (+57)	2 280,04	3	0.0032	1.4	17	34	20-0914_P20-006_Rehault_Digest_BMSP_ORBI311-13835-14822_14822
	1	0.000483	9 850,3	1	2	10	NLYVFGAVWKTEDCYQCK	R	C	0.997	41.2	25	41.2	Carbamidomethyl (+57), Carbamidomethyl (+57)	2 280,03	3	-0.0003	-0.13	17	34	20-0914_P20-006_Rehault_Digest_BMSP_ORBI311-16491-17666_17666
	1	0.000483	9 850,3	1	2	10	NLYVFGAVWKTEDCYQCK	R	C	0.997	40.9	25	40.9	Carbamidomethyl (+57), Carbamidomethyl (+57)	2 280,03	3	-0.00067	-0.29	17	34	20-0914_P20-006_Rehault_Digest_BMSP_ORBI311-14575-15599_15599
	1	0.000483	9 850,3	1	2	10	NLYVFGAVWKTEDCYQCK	R	C	0.997	42.4	25	42.4	Carbamidomethyl (+57), Carbamidomethyl (+57)	2 280,04	3	0.00062	0.27	17	34	20-0914_P20-006_Rehault_Digest_BMSP_ORBI311-14694-15724_15724
	1	0.000483	9 850,3	1	2	10	NLYVFGAVWKTEDCYQCK	R	C	0.997	43.2	25	43.2	Carbamidomethyl (+57), Carbamidomethyl (+57)	2 280,04	3	0.0032	1.4	17	34	20-0914_P20-006_Rehault_Digest_BMSP_ORBI311-13041-13988_13988
	1	0.000483	9 850,3	1	2	10	NLYVFGAVWKTEDCYQCK	R	C	0.997	42.2	25	42.2	Carbamidomethyl (+57), Carbamidomethyl (+57)	2 280,03	3	0.00025	0.11	17	34	20-0914_P20-006_Rehault_Digest_BMSP_ORBI311-18179-19684_19684
	1	0.000483	9 850,3	1	2	10	NLYVFGAVWKTEDCYQCK	R	C	0.997	44.4	25	44.4	Carbamidomethyl (+57), Carbamidomethyl (+57)	2 280,04	3	0.0023	0.99	17	34	20-0914_P20-006_Rehault_Digest_BMSP_ORBI311-18272-19802_19802
	1	0.000483	9 850,3	1	2	10	NLYVFGAVWKTEDCYQCK	R	C	0.997	44.6	25	44.6	Carbamidomethyl (+57), Carbamidomethyl (+57)	2 280,03	3	-0.0018	-0.77	17	34	20-0914_P20-006_Rehault_Digest_BMSP_ORBI311-15296-16358_16358
	1	0.000483	9 850,3	1	2	10	NLYVFGAVWKTEDCYQCK	R	C	0.997	45.2	25	45.2	Carbamidomethyl (+57), Carbamidomethyl (+57)	2 280,04	3	0.0039	1.7	17	34	20-0914_P20-006_Rehault_Digest_BMSP_ORBI311-13434-14401_14401
	1	0.000483	9 850,3	1	2	10	NLYVFGAVWKTEDCYQCK	R	C	0.997	43.7	25	43.7	Carbamidomethyl (+57), Carbamidomethyl (+57)	2 280,04	3	0.00062	0.27	17	34	20-0914_P20-006_Rehault_Digest_BMSP_ORBI311-14494-15514_15514
	1	0.000483	9 850,3	1	2	10	NLYVFGAVWKTEDCYQCK	R	C	0.997	44.2	25	44.2	Carbamidomethyl (+57), Carbamidomethyl (+57)	2 280,04	3	0.0013	0.59	17	34	20-0914_P20-006_Rehault_Digest_BMSP_ORBI311-14414-15430_15430
	1	0.000483	9 850,3	1	2	10	NLYVFGAVWKTEDCYQCK	R	C	0.997	45.4	25	45.4	Carbamidomethyl (+57), Carbamidomethyl (+57)	2 280,03	3	-0.0018	-0.77	17	34	20-0914_P20-006_Rehault_Digest_BMSP_ORBI311-12501-13410_13410
	1	0.000483	9 850,3	1	2	10	NLYVFGAVWKTEDCYQCK	R	C	0.997	47.8	25	47.8	Carbamidomethyl (+57), Carbamidomethyl (+57)	2 280,04	3	0.0045	2	17	34	20-0914_P20-006_Rehault_Digest_BMSP_ORBI311-13354-14317_14317
	1	0.000483	9 850,3	1	2	10	NLYVFGAVWKTEDCYQCK	R	C	0.997	46.1	25	46.1	Carbamidomethyl (+57), Carbamidomethyl (+57)	2 280,04	3	0.0021	0.91	17	34	20-0914_P20-006_Rehault_Digest_BMSP_ORBI311-13995-14990_14990
	1	0.000483	9 850,3	1	2	10	NLYVFGAVWKTEDCYQCK	R	C	0.997	46.2	25	46.2	Carbamidomethyl (+57), Carbamidomethyl (+57)	2 280,03	3	-0.0019	-0.85	17	34	20-0914_P20-006_Rehault_Digest_BMSP_ORBI311-12702-13625_13625
	1	0.000483	9 850,3	1	2	10	NLYVFGAVWKTEDCYQCK	R	C	0.997	45.8	25	45.8	Carbamidomethyl (+57), Carbamidomethyl (+57)	2 280,03	3	-0.0014	-0.61	17	34	20-0914_P20-006_Rehault_Digest_BMSP_ORBI311-12431-13336_13336
	1	0.000483	9 850,3	1	2	10	NLYVFGAVWKTEDCYQCK	R	C	0.997	49.6	25	49.6	Carbamidomethyl (+57), Carbamidomethyl (+57)	2 280,04	3	0.0045	2	17	34	20-0914_P20-006_Rehault_Digest_BMSP_ORBI311-13274-14233_14233
	1	0.000483	9 850,3	1	2	10	NLYVFGAVWKTEDCYQCK	R	C	0.997	46.5	25	46.5	Carbamidomethyl (+57), Carbamidomethyl (+57)	2 280,03	3	0.00043	0.19	17	34	20-0914_P20-006_Rehault_Digest_BMSP_ORBI311-14535-15557_15557
	1	0.000483	9 850,3	1	2	10	NLYVFGAVWKTEDCYQCK	R	C	0.997	45	25	45	Carbamidomethyl (+57), Carbamidomethyl (+57)	2 280,03	3	-0.00085	-0.37	17	34	20-0914_P20-006_Rehault_Digest_BMSP_ORBI311-17613-18982_18982
	1	0.000483	9 850,3	1	2	10	NLYVFGAVWKTEDCYQCK	R	C	0.997	54.4	25	54.4	Carbamidomethyl (+57), Carbamidomethyl (+57)	2 280,04	3	0.0059	2.6	17	34	20-0914_P20-006_Rehault_Digest_BMSP_ORBI311-13234-14191_14191
	1	0.000483	9 850,3	1	2	10	NLYVFGAVWKTEDCYQCK	R	C	0.997	48.8	25	48.8	Carbamidomethyl (+57), Carbamidomethyl (+57)	2 280,04	3	0.0024	1.1	17	34	20-0914_P20-006_Rehault_Digest_BMSP_ORBI311-14075-15074_15074
	1	0.000483	9 850,3	1	2	10	NLYVFGAVWKTEDCYQCK	R	C	0.997	46.1	25	46.1	Carbamidomethyl (+57), Carbamidomethyl (+57)	2 280,03	3	-0.00085	-0.37	17	34	20-0914_P20-006_Rehault_Digest_BMSP_ORBI311-13675-14654_14654
	1	0.000483	9 850,3	1	2	10	NLYVFGAVWKTEDCYQCK	R	C	0.997	48.8	25	48.8	Carbamidomethyl (+57), Carbamidomethyl (+57)	2 280,04	3	0.0035	1.6	17	34	20-0914_P20-006_Rehault_Digest_BMSP_ORBI311-13080-14029_14029
	1	0.000483	9 850,3	1	2	10	NLYVFGAVWKTEDCYQCK	R	C	0.997	49.5	25	49.5	Carbamidomethyl (+57), Carbamidomethyl (+57)	2 280,04	3	0.0028	1.2	17	34	20-0914_P20-006_Rehault_Digest_BMSP_ORBI311-13003-13948_13948
	1	0.000483	9 850,3	1	2	10	NLYVFGAVWKTEDCYQCK	R	C	0.997	57.3	25	57.3	Carbamidomethyl (+57), Carbamidomethyl (+57)	2 280,04	3	0.0059	2.6	17	34	20-0914_P20-006_Rehault_Digest_BMSP_ORBI311-13474-14443_14443
	1	0.000483	9 850,3	1	2	10	NLYVFGAVWKTEDCYQCK	R	C	0.997	50.2	25	50.2	Carbamidomethyl (+57), Carbamidomethyl (+57)	2 280,04	3	0.0017	0.75	17	34	20-0914_P20-006_Rehault_Digest_BMSP_ORBI311-12970-13913_13913
	1	0.000483	9 850,3	1	2	10	NLYVFGAVWKTEDCYQCK	R	C	0.997	52.3	25	52.3	Carbamidomethyl (+57), Carbamidomethyl (+57)	2 280,04	3	0.0021	0.91	17	34	20-0914_P20-006_Rehault_Digest_BMSP_ORBI311-13915-14906_14906
	1	0.000483	9 850,3	1	2	10	NLYVFGAVWKTEDCYQCK	R	C	0.997	52.3	25	52.3	Carbamidomethyl (+57), Carbamidomethyl (+57)	2 280,04	3	0.0026	1.2	17	34	20-0914_P20-006_Rehault_Digest_BMSP_ORBI311-13795-14780_14780
	1	0.000483	9 850,3	1	2	10	NLYVFGAVWKTEDCYQCK	R	C	0.997	50	25	50	Carbamidomethyl (+57), Carbamidomethyl (+57)	2 280,03	3	-0.0003	-0.13	17	34	20-0914_P20-006_Rehault_Digest_BMSP_ORBI311-19108-20848_20848
	1	0.000483	9 850,3	1	2	10	NLYVFGAVWKTEDCYQCK	R	C	0.997	52.8	25	52.8	Carbamidomethyl (+57), Carbamidomethyl (+57)	2 280,04	3	0.0035	1.6	17	34	20-0914_P20-006_Rehault_Digest_BMSP_ORBI311-13515-14486_14486
	1	0.000483	9 850,3	1	2	10	NLYVFGAVWKTEDCYQCK	R	C	0.997	54.5	25	54.5	Carbamidomethyl (+57), Carbamidomethyl (+57)	2 280,04	3	0.0019	0.83	17	34	20-0914_P20-006_Rehault_Digest_BMSP_ORBI311-14195-15200_15200
	1	0.000483	9 850,3	1	2	10	NLYVFGAVWKTEDCYQCK	R	C	0.997	53.8	25	53.8	Carbamidomethyl (+57), Carbamidomethyl (+57)	2 280,04	3	0.0032	1.4	17	34	20-0914_P20-006_Rehault_Digest_BMSP_ORBI311-13314-14275_14275
	1	0.000483	9 850,3	1	2	10	NLYVFGAVWKTEDCYQCK	R	C	0.997	54.2	25	54.2	Carbamidomethyl (+57), Carbamidomethyl (+57)	2 280,03	3	-0.00085	-0.37	17	34	20-0914_P20-006_Rehault_Digest_BMSP_ORBI311-14614-15640_15640
	1	0.000483	9 850,3	1	2	10	NLYVFGAVWKTEDCYQCK	R	C	0.997	54.5	25	54.5	Carbamidomethyl (+57), Carbamidomethyl (+57)	2 280,03	3	-0.00085	-0.37	17	34	20-0914_P20-006_Rehault_Digest_BMSP_ORBI311-12908-13847_13847
	1	0.000483	9 850,3	1	2	10	NLYVFGAVWKTEDCYQCK	R	C	0.997	55.7	25	55.7	Carbamidomethyl (+57), Carbamidomethyl (+57)	2 280,04	3	0.0035	1.6	17	34	20-0914_P20-006_Rehault_Digest_BMSP_ORBI311-13196-14151_14151
	1	0.000483	9 850,3	1	2	10	NLYVFGAVWKTEDCYQCK	R	C	0.997	56.9	25	56.9	Carbamidomethyl (+57), Carbamidomethyl (+57)	2 280,04	3	0.0035	1.6	17	34	20-0914_P20-006_Rehault_Digest_BMSP_ORBI311-13875-14864_14864
	1	0.000483	9 850,3	1	2	10	NLYVFGAVWKTEDCYQCK	R	C	0.997	57.4	25	57.4	Carbamidomethyl (+57), Carbamidomethyl (+57)	2 280,03	3	-0.00085	-0.37	17	34	20-0914_P20-006_Rehault_Digest_BMSP_ORBI311-13635-14612_14612
	1	0.000483	9 850,3	1	2	10	NLYVFGAVWKTEDCYQCK	R	C	0.997	60.9	25	60.9	Carbamidomethyl (+57), Carbamidomethyl (+57)	2 280,04	3	0.0023	0.99	17	34	20-0914_P20-006_Rehault_Digest_BMSP_ORBI311-14035-15032_15032
	1	0.000483	9 850,3	1	2	10	NLYVFGAVWKTEDCYQCK	R	C	0.997	64.1	25	64.1	Carbamidomethyl (+57), Carbamidomethyl (+57)	2 280,04	3	0.0048	2.1	17	34	20-0914_P20-006_Rehault_Digest_BMSP_ORBI311-14354-15367_15367
	1	0.000483	9 850,3	1	2	10	NLYVFGAVWKTEDCYQCKCK	R	M	0.985	17.9	25	15.8	Carbamidomethyl (+57), Carbamidomethyl (+57), Carbamidomethyl (+57)	2 568,16	3	-0.0033	-1.3	17	36	20-0914_P20-006_Rehault_Digest_BMSP_ORBI311-13568-14541_14541
	1	0.000483	9 850,3	1	2	10	NLYVFGAVWKTEDCYQCKCK	R	M	0.986	17.5	25	17.5	Carbamidomethyl (+57), Carbamidomethyl (+57), Carbamidomethyl (+57)	2 568,16	3	-0.0026	-0.99	17	36	20-0914_P20-006_Rehault_Digest_BMSP_ORBI311-12831-13764_13764
	1	0.000483	9 850,3	1	2	10	NLYVFGAVWKTEDCYQCKCK	R	M	0.99	17.8	25	17.8	Carbamidomethyl (+57), Carbamidomethyl (+57), Carbamidomethyl (+57)	2 568,16	3	-0.0015	-0.57	17	36	20-0914_P20-006_Rehault_Digest_BMSP_ORBI311-12758-13686_13686
	1	0.000483	9 850,3	1	2	10	NLYVFGAVWKTEDCYQCKCK	R	M	0.996	22.6	25	21.7	Carbamidomethyl (+57), Carbamidomethyl (+57), Carbamidomethyl (+57)	2 568,16	3	-0.0038	-1.5	17	36	20-0914_P20-006_Rehault_Digest_BMSP_ORBI311-13011-13956_13956
	1	0.000483	9 850,3	1	2	10	NLYVFGAVWKTEDCYQCKCK	R	M	0.997	20.8	25	10.3	Carbamidomethyl (+57), Carbamidomethyl (+57), Carbamidomethyl (+57)	2 568,16	3	0.00093	0.36	17	36	20-0914_P20-006_Rehault_Digest_BMSP_ORBI311-13826-14812_14812
	1	0.000483	9 850,3	1	2	10	NLYVFGAVWKTEDCYQCKCK	R	M	0.997	20	25	18.3	Carbamidomethyl (+57), Carbamidomethyl (+57), Carbamidomethyl (+57)	2 568,16	3	-0.00054	-0.21	17	36	20-0914_P20-006_Rehault_Digest_BMSP_ORBI311-13166-14119_14119
	1	0.000483	9 850,3	1	2	10	NLYVFGAVWKTEDCYQCKCK	R	M	0.997	23	25	20.8	Carbamidomethyl (+57), Carbamidomethyl (+57), Carbamidomethyl (+57)	2 568,16	3	-0.0029	-1.1	17	36	20-0914_P20-006_Rehault_Digest_BMSP_ORBI311-13442-14409_14409
	1	0.000483	9 850,3	1	2	10	NLYVFGAVWKTEDCYQCKCK	R	M	0.997	22.7	25	22.7	Carbamidomethyl (+57), Carbamidomethyl (+57), Carbamidomethyl (+57)	2 568,16	3	-0.0018	-0.71	17	36	20-0914_P20-006_Rehault_Digest_BMSP_ORBI311-13484-14453_14453
	1	0.000483	9 850,3	1	2	10	NLYVFGAVWKTEDCYQCKCK	R	M	0.997	25.7	25	25	Carbamidomethyl (+57), Carbamidomethyl (+57), Carbamidomethyl (+57)	2 568,15	3	-0.0082	-3.2	17	36	20-0914_P20-006_Rehault_Digest_BMSP_ORBI311-13688-14667_14667
	1	0.000483	9 850,3	1	2	10	NLYVFGAVWKTEDCYQCKCK	R	M	0.997	25.8	25	25.2	Carbamidomethyl (+57), Carbamidomethyl (+57), Carbamidomethyl (+57)	2 568,16	3	-0.0044	-1.7	17	36	20-0914_P20-006_Rehault_Digest_BMSP_ORBI311-13650-14627_14627
	1	0.000483	9 850,3	1	2	10	NLYVFGAVWKTEDCYQCKCK	R	M	0.997	26.7	25	25.5	Carbamidomethyl (+57), Carbamidomethyl (+57), Carbamidomethyl (+57)	2 568,16	3	-0.0042	-1.6	17	36	20-0914_P20-006_Rehault_Digest_BMSP_ORBI311-13402-14367_14367
	1	0.000483	9 850,3	1	2	10	NLYVFGAVWKTEDCYQCKCK	R	M	0.997	27	25	24.6	Carbamidomethyl (+57), Carbamidomethyl (+57), Carbamidomethyl (+57)	2 568,16	3	-0.0042	-1.6	17	36	20-0914_P20-006_Rehault_Digest_BMSP_ORBI311-12948-13889_13889
	1	0.000483	9 850,3	1	2	10	NLYVFGAVWKTEDCYQCKCK	R	M	0.997	26.2	25	26.2	Carbamidomethyl (+57), Carbamidomethyl (+57), Carbamidomethyl (+57)	2 568,16	3	-0.0018	-0.71	17	36	20-0914_P20-006_Rehault_Digest_BMSP_ORBI311-13204-14159_14159
	1	0.000483	9 850,3	1	2	10	NLYVFGAVWKTEDCYQCKCK	R	M	0.997	28.8	25	28.8	Carbamidomethyl (+57), Carbamidomethyl (+57), Carbamidomethyl (+57)	2 568,15	3	-0.008	-3.1	17	36	20-0914_P20-006_Rehault_Digest_BMSP_ORBI311-13728-14709_14709
	1	0.000483	9 850,3	1	2	10	NLYVFGAVWKTEDCYQCKCK	R	M	0.997	26	25	24.7	Carbamidomethyl (+57), Carbamidomethyl (+57), Carbamidomethyl (+57)	2 568,16	3	-0.0016	-0.64	17	36	20-0914_P20-006_Rehault_Digest_BMSP_ORBI311-13048-13995_13995
	1	0.000483	9 850,3	1	2	10	NLYVFGAVWKTEDCYQCKCK	R	M	0.997	25.7	25	12.8	Carbamidomethyl (+57), Carbamidomethyl (+57), Carbamidomethyl (+57)	2 568,16	3	-0.0009	-0.35	17	36	20-0914_P20-006_Rehault_Digest_BMSP_ORBI311-13242-14199_14199
	1	0.000483	9 850,3	1	2	10	NLYVFGAVWKTEDCYQCKCK	R	M	0.997	26.2	25	26.2	Carbamidomethyl (+57), Carbamidomethyl (+57), Carbamidomethyl (+57)	2 568,16	3	-0.00072	-0.28	17	36	20-0914_P20-006_Rehault_Digest_BMSP_ORBI311-13607-14582_14582
	1	0.000483	9 850,3	1	2	10	NLYVFGAVWKTEDCYQCKCK	R	M	0.997	27.5	25	27.5	Carbamidomethyl (+57), Carbamidomethyl (+57), Carbamidomethyl (+57)	2 568,16	3	0.00056	0.22	17	36	20-0914_P20-006_Rehault_Digest_BMSP_ORBI311-12860-13795_13795
	1	0.000483	9 850,3	1	2	10	NLYVFGAVWKTEDCYQCKCK	R	M	0.997	30.7	25	29.6	Carbamidomethyl (+57), Carbamidomethyl (+57), Carbamidomethyl (+57)	2 568,16	3	-0.0026	-0.99	17	36	20-0914_P20-006_Rehault_Digest_BMSP_ORBI311-13283-14242_14242
	1	0.000483	9 850,3	1	2	10	NLYVFGAVWKTEDCYQCKCK	R	M	0.997	35.9	25	35.9	Carbamidomethyl (+57), Carbamidomethyl (+57), Carbamidomethyl (+57)	2 568,16	3	-0.0011	-0.42	17	36	20-0914_P20-006_Rehault_Digest_BMSP_ORBI311-13867-14855_14855
	1	0.000483	9 850,3	1	2	10	NYDRVNCVGLFHK	K	K	0.986	18.7	25	18.7	Carbamidomethyl (+57)	1 620,78	3	-0.0022	-1.4	51	63	20-0914_P20-006_Rehault_Digest_BMSP_ORBI311-11730-12575_12575
	1	0.000483	9 850,3	1	2	10	NYDRVNCVGLFHK	K	K	0.987	16.8	25	16.8	Carbamidomethyl (+57)	1 620,78	3	0.00088	0.54	51	63	20-0914_P20-006_Rehault_Digest_BMSP_ORBI311-10826-11597_11597
	1	0.000483	9 850,3	1	2	10	NYDRVNCVGLFHK	K	K	0.987	15.7	25	15.7	Carbamidomethyl (+57)	1 620,78	3	-0.00022	-0.13	51	63	20-0914_P20-006_Rehault_Digest_BMSP_ORBI311-20551-22971_22971
	1	0.000483	9 850,3	1	2	10	NYDRVNCVGLFHK	K	K	0.989	16.5	25	16.5	Carbamidomethyl (+57)	1 620,78	3	0.00015	0.093	51	63	20-0914_P20-006_Rehault_Digest_BMSP_ORBI311-20677-23146_23146
	1	0.000483	9 850,3	1	2	10	NYDRVNCVGLFHK	K	K	0.989	18	25	18	Carbamidomethyl (+57)	1 620,78	3	-0.0011	-0.7	51	63	20-0914_P20-006_Rehault_Digest_BMSP_ORBI311-20190-22518_22518
	1	0.000483	9 850,3	1	2	10	NYDRVNCVGLFHK	K	K	0.99	18.2	25	18.2	Carbamidomethyl (+57)	1 620,79	3	0.002	1.2	51	63	20-0914_P20-006_Rehault_Digest_BMSP_ORBI311-20017-22326_22326
	1	0.000483	9 850,3	1	2	10	NYDRVNCVGLFHK	K	K	0.991	19.3	25	19.3	Carbamidomethyl (+57)	1 620,78	3	-0.002	-1.3	51	63	20-0914_P20-006_Rehault_Digest_BMSP_ORBI311-20260-22603_22603
	1	0.000483	9 850,3	1	2	10	NYDRVNCVGLFHK	K	K	0.991	21.1	25	21.1	Carbamidomethyl (+57)	1 620,78	3	-0.0048	-3	51	63	20-0914_P20-006_Rehault_Digest_BMSP_ORBI311-6581-7132_7132
	1	0.000483	9 850,3	1	2	10	NYDRVNCVGLFHK	K	K	0.993	17.2	25	17.2	Carbamidomethyl (+57)	1 620,78	3	-0.00058	-0.36	51	63	20-0914_P20-006_Rehault_Digest_BMSP_ORBI311-20071-22384_22384
	1	0.000483	9 850,3	1	2	10	NYDRVNCVGLFHK	K	K	0.995	19.6	25	19.6	Carbamidomethyl (+57)	1 620,78	3	-0.00095	-0.58	51	63	20-0914_P20-006_Rehault_Digest_BMSP_ORBI311-10722-11486_11486
	1	0.000483	9 850,3	1	2	10	NYDRVNCVGLFHK	K	K	0.995	19.7	25	19.7	Carbamidomethyl (+57)	1 620,79	3	0.0025	1.6	51	63	20-0914_P20-006_Rehault_Digest_BMSP_ORBI311-8415-9061_9061
	1	0.000483	9 850,3	1	2	10	NYDRVNCVGLFHK	K	K	0.996	18.9	25	18.9	Carbamidomethyl (+57)	1 620,78	3	-0.00022	-0.13	51	63	20-0914_P20-006_Rehault_Digest_BMSP_ORBI311-20706-23189_23189
	1	0.000483	9 850,3	1	2	10	NYDRVNCVGLFHK	K	K	0.996	21.4	25	21.4	Carbamidomethyl (+57)	1 620,78	3	-0.0015	-0.92	51	63	20-0914_P20-006_Rehault_Digest_BMSP_ORBI311-20315-22670_22670
	1	0.000483	9 850,3	1	2	10	NYDRVNCVGLFHK	K	K	0.996	19.7	25	19.7	Carbamidomethyl (+57)	1 620,78	3	-3.3e-05	-0.02	51	63	20-0914_P20-006_Rehault_Digest_BMSP_ORBI311-11298-12103_12103
	1	0.000483	9 850,3	1	2	10	NYDRVNCVGLFHK	K	K	0.997	21	25	21	Carbamidomethyl (+57)	1 620,78	3	0.00015	0.093	51	63	20-0914_P20-006_Rehault_Digest_BMSP_ORBI311-7319-7907_7907
	1	0.000483	9 850,3	1	2	10	NYDRVNCVGLFHK	K	K	0.997	21.8	25	21.8	Carbamidomethyl (+57)	1 620,78	3	-0.00022	-0.13	51	63	20-0914_P20-006_Rehault_Digest_BMSP_ORBI311-20137-22456_22456
	1	0.000483	9 850,3	1	2	10	NYDRVNCVGLFHK	K	K	0.997	26.9	25	26.9	Carbamidomethyl (+57)	1 620,78	3	-0.0022	-1.4	51	63	20-0914_P20-006_Rehault_Digest_BMSP_ORBI311-3058-3433_3433
	1	0.000483	9 850,3	1	2	10	NYDRVNCVGLFHK	K	K	0.997	28.3	25	28.3	Carbamidomethyl (+57)	1 620,78	3	-0.0046	-2.8	51	63	20-0914_P20-006_Rehault_Digest_BMSP_ORBI311-3800-4212_4212
	1	0.000483	9 850,3	1	2	10	NYDRVNCVGLFHK	K	K	0.997	27.4	25	27.4	Carbamidomethyl (+57)	1 620,78	3	-0.00095	-0.58	51	63	20-0914_P20-006_Rehault_Digest_BMSP_ORBI311-3175-3556_3556
	1	0.000483	9 850,3	1	2	10	NYDRVNCVGLFHK	K	K	0.997	31.1	25	31.1	Carbamidomethyl (+57)	1 620,78	3	-0.0013	-0.81	51	63	20-0914_P20-006_Rehault_Digest_BMSP_ORBI311-3474-3870_3870
	1	0.000483	9 850,3	1	2	10	NYDRVNCVGLFHK	K	K	0.997	34.4	25	34.4	Carbamidomethyl (+57)	1 620,78	3	-0.0035	-2.2	51	63	20-0914_P20-006_Rehault_Digest_BMSP_ORBI311-3874-4290_4290
	1	0.000483	9 850,3	1	2	10	NYDRVNCVGLFHK	K	K	0.997	34.3	25	34.3	Carbamidomethyl (+57)	1 620,78	3	-0.0013	-0.81	51	63	20-0914_P20-006_Rehault_Digest_BMSP_ORBI311-3254-3639_3639
	1	0.000483	9 850,3	1	2	10	NYDRVNCVGLFHK	K	K	0.997	34.8	25	34.8	Carbamidomethyl (+57)	1 620,78	3	-0.0017	-1	51	63	20-0914_P20-006_Rehault_Digest_BMSP_ORBI311-3294-3681_3681
	1	0.000483	9 850,3	1	2	10	NYDRVNCVGLFHK	K	K	0.997	33.2	25	33.2	Carbamidomethyl (+57)	1 620,78	3	0.00015	0.093	51	63	20-0914_P20-006_Rehault_Digest_BMSP_ORBI311-3614-4017_4017
	1	0.000483	9 850,3	1	2	10	NYDRVNCVGLFHK	K	K	0.997	38.6	25	38.6	Carbamidomethyl (+57)	1 620,78	3	-0.0039	-2.4	51	63	20-0914_P20-006_Rehault_Digest_BMSP_ORBI311-3654-4059_4059
	1	0.000483	9 850,3	1	2	10	NYDRVNCVGLFHK	K	K	0.997	36.8	25	36.8	Carbamidomethyl (+57)	1 620,78	3	0.0018	1.1	51	63	20-0914_P20-006_Rehault_Digest_BMSP_ORBI311-10453-11203_11203
	1	0.000483	9 850,3	1	2	10	NYDRVNCVGLFHK	K	K	0.997	41.5	25	41.5	Carbamidomethyl (+57)	1 620,78	3	-0.0037	-2.3	51	63	20-0914_P20-006_Rehault_Digest_BMSP_ORBI311-3838-4252_4252
	1	0.000483	9 850,3	1	2	10	NYDRVNCVGLFHK	K	K	0.997	38.1	25	38.1	Carbamidomethyl (+57)	1 620,78	3	-0.00095	-0.58	51	63	20-0914_P20-006_Rehault_Digest_BMSP_ORBI311-3334-3723_3723
	1	0.000483	9 850,3	1	2	10	NYDRVNCVGLFHK	K	K	0.997	37.2	25	37.2	Carbamidomethyl (+57)	1 620,78	3	0.00015	0.093	51	63	20-0914_P20-006_Rehault_Digest_BMSP_ORBI311-3214-3597_3597
	1	0.000483	9 850,3	1	2	10	NYDRVNCVGLFHK	K	K	0.997	37.9	25	37.9	Carbamidomethyl (+57)	1 620,78	3	-0.00022	-0.13	51	63	20-0914_P20-006_Rehault_Digest_BMSP_ORBI311-3514-3912_3912
	1	0.000483	9 850,3	1	2	10	NYDRVNCVGLFHK	K	K	0.997	42.7	25	42.7	Carbamidomethyl (+57)	1 620,78	3	-0.0017	-1	51	63	20-0914_P20-006_Rehault_Digest_BMSP_ORBI311-3374-3765_3765
	1	0.000483	9 850,3	1	2	10	NYDRVNCVGLFHK	K	K	0.997	39.4	25	39.4	Carbamidomethyl (+57)	1 620,78	3	-0.00058	-0.36	51	63	20-0914_P20-006_Rehault_Digest_BMSP_ORBI311-3574-3975_3975
	1	0.000483	9 850,3	1	2	10	NYDRVNCVGLFHKK	K	S	0.987	51.2	25	51.2	Carbamidomethyl (+57)	1 748,87	2	-0.004	-2.3	51	64	20-0914_P20-006_Rehault_Digest_BMSP_ORBI311-1433-1726_1726
	1	0.000483	9 850,3	1	2	10	NYDRVNCVGLFHKK	K	S	0.987	17	25	17	Carbamidomethyl (+57)	1 748,88	3	-0.001	-0.59	51	64	20-0914_P20-006_Rehault_Digest_BMSP_ORBI311-20244-22584_22584
	1	0.000483	9 850,3	1	2	10	NYDRVNCVGLFHKK	K	S	0.987	57.1	25	57.1	Carbamidomethyl (+57)	1 748,87	2	-0.005	-2.9	51	64	20-0914_P20-006_Rehault_Digest_BMSP_ORBI311-1739-2048_2048
	1	0.000483	9 850,3	1	2	10	NYDRVNCVGLFHKK	K	S	0.987	17.9	25	17.9	Carbamidomethyl (+57)	1 748,88	3	-0.0016	-0.91	51	64	20-0914_P20-006_Rehault_Digest_BMSP_ORBI311-6997-7569_7569
	1	0.000483	9 850,3	1	2	10	NYDRVNCVGLFHKK	K	S	0.988	16.4	25	16.4	Carbamidomethyl (+57)	1 748,88	3	0.00024	0.14	51	64	20-0914_P20-006_Rehault_Digest_BMSP_ORBI311-8242-8878_8878
	1	0.000483	9 850,3	1	2	10	NYDRVNCVGLFHKK	K	S	0.989	18.2	25	18.2	Carbamidomethyl (+57)	1 748,88	3	-0.0018	-1	51	64	20-0914_P20-006_Rehault_Digest_BMSP_ORBI311-20188-22516_22516
	1	0.000483	9 850,3	1	2	10	NYDRVNCVGLFHKK	K	S	0.989	20	25	20	Carbamidomethyl (+57)	1 748,87	3	-0.0056	-3.2	51	64	20-0914_P20-006_Rehault_Digest_BMSP_ORBI311-3841-4255_4255
	1	0.000483	9 850,3	1	2	10	NYDRVNCVGLFHKK	K	S	0.989	16.1	25	16.1	Carbamidomethyl (+57)	1 748,88	3	-0.00012	-0.07	51	64	20-0914_P20-006_Rehault_Digest_BMSP_ORBI311-20363-22733_22733
	1	0.000483	9 850,3	1	2	10	NYDRVNCVGLFHKK	K	S	0.989	20.1	25	20.1	Carbamidomethyl (+57)	1 748,87	3	-0.0063	-3.6	51	64	20-0914_P20-006_Rehault_Digest_BMSP_ORBI311-4543-4992_4992
	1	0.000483	9 850,3	1	2	10	NYDRVNCVGLFHKK	K	S	0.99	18.1	25	18.1	Carbamidomethyl (+57)	1 748,88	3	0.0015	0.87	51	64	20-0914_P20-006_Rehault_Digest_BMSP_ORBI311-12175-13060_13060
	1	0.000483	9 850,3	1	2	10	NYDRVNCVGLFHKK	K	S	0.99	19.8	25	19.8	Carbamidomethyl (+57)	1 748,87	3	-0.0067	-3.8	51	64	20-0914_P20-006_Rehault_Digest_BMSP_ORBI311-3964-4384_4384
	1	0.000483	9 850,3	1	2	10	NYDRVNCVGLFHKK	K	S	0.99	19.1	25	19.1	Carbamidomethyl (+57)	1 748,88	3	-0.002	-1.1	51	64	20-0914_P20-006_Rehault_Digest_BMSP_ORBI311-20457-22848_22848
	1	0.000483	9 850,3	1	2	10	NYDRVNCVGLFHKK	K	S	0.992	18.1	25	18.1	Carbamidomethyl (+57)	1 748,88	3	0.00079	0.45	51	64	20-0914_P20-006_Rehault_Digest_BMSP_ORBI311-20385-22763_22763
	1	0.000483	9 850,3	1	2	10	NYDRVNCVGLFHKK	K	S	0.992	20.6	25	20.6	Carbamidomethyl (+57)	1 748,87	3	-0.0073	-4.2	51	64	20-0914_P20-006_Rehault_Digest_BMSP_ORBI311-4424-4867_4867
	1	0.000483	9 850,3	1	2	10	NYDRVNCVGLFHKK	K	S	0.992	18.1	25	18.1	Carbamidomethyl (+57)	1 748,88	3	0.00098	0.56	51	64	20-0914_P20-006_Rehault_Digest_BMSP_ORBI311-11838-12689_12689
	1	0.000483	9 850,3	1	2	10	NYDRVNCVGLFHKK	K	S	0.993	19.8	25	19.8	Carbamidomethyl (+57)	1 748,88	3	-0.0018	-1	51	64	20-0914_P20-006_Rehault_Digest_BMSP_ORBI311-20218-22552_22552
	1	0.000483	9 850,3	1	2	10	NYDRVNCVGLFHKK	K	S	0.995	20.2	25	20.2	Carbamidomethyl (+57)	1 748,88	3	-0.0012	-0.7	51	64	20-0914_P20-006_Rehault_Digest_BMSP_ORBI311-11871-12724_12724
	1	0.000483	9 850,3	1	2	10	NYDRVNCVGLFHKK	K	S	0.995	23	25	23	Carbamidomethyl (+57)	1 748,87	3	-0.0047	-2.7	51	64	20-0914_P20-006_Rehault_Digest_BMSP_ORBI311-5709-6216_6216
	1	0.000483	9 850,3	1	2	10	NYDRVNCVGLFHKK	K	S	0.995	20.9	25	20.9	Carbamidomethyl (+57)	1 748,88	3	-0.0018	-1	51	64	20-0914_P20-006_Rehault_Digest_BMSP_ORBI311-7036-7610_7610
	1	0.000483	9 850,3	1	2	10	NYDRVNCVGLFHKK	K	S	0.996	20.6	25	20.6	Carbamidomethyl (+57)	1 748,88	3	-0.0014	-0.8	51	64	20-0914_P20-006_Rehault_Digest_BMSP_ORBI311-7534-8133_8133
	1	0.000483	9 850,3	1	2	10	NYDRVNCVGLFHKK	K	S	0.996	23.7	25	23.7	Carbamidomethyl (+57)	1 748,88	3	0.0039	2.2	51	64	20-0914_P20-006_Rehault_Digest_BMSP_ORBI311-20398-22780_22780
	1	0.000483	9 850,3	1	2	10	NYDRVNCVGLFHKK	K	S	0.997	19.4	25	19.4	Carbamidomethyl (+57)	1 748,88	3	-0.00067	-0.38	51	64	20-0914_P20-006_Rehault_Digest_BMSP_ORBI311-7376-7967_7967
	1	0.000483	9 850,3	1	2	10	NYDRVNCVGLFHKK	K	S	0.997	24.2	25	24.2	Carbamidomethyl (+57)	1 748,87	3	-0.0036	-2.1	51	64	20-0914_P20-006_Rehault_Digest_BMSP_ORBI311-5382-5873_5873
	1	0.000483	9 850,3	1	2	10	NYDRVNCVGLFHKK	K	S	0.997	21.3	25	21.3	Carbamidomethyl (+57)	1 748,88	3	-0.00086	-0.49	51	64	20-0914_P20-006_Rehault_Digest_BMSP_ORBI311-19875-22122_22122
	1	0.000483	9 850,3	1	2	10	NYDRVNCVGLFHKK	K	S	0.997	20.3	25	20.3	Carbamidomethyl (+57)	1 748,88	3	6e-05	0.034	51	64	20-0914_P20-006_Rehault_Digest_BMSP_ORBI311-20471-22866_22866
	1	0.000483	9 850,3	1	2	10	NYDRVNCVGLFHKK	K	S	0.997	22	25	22	Carbamidomethyl (+57)	1 748,88	3	-0.00086	-0.49	51	64	20-0914_P20-006_Rehault_Digest_BMSP_ORBI311-20203-22534_22534
	1	0.000483	9 850,3	1	2	10	NYDRVNCVGLFHKK	K	S	0.997	24.4	25	24.4	Carbamidomethyl (+57)	1 748,87	3	-0.0078	-4.5	51	64	20-0914_P20-006_Rehault_Digest_BMSP_ORBI311-4465-4910_4910
	1	0.000483	9 850,3	1	2	10	NYDRVNCVGLFHKK	K	S	0.997	25.3	25	25.3	Carbamidomethyl (+57)	1 748,87	3	-0.0051	-2.9	51	64	20-0914_P20-006_Rehault_Digest_BMSP_ORBI311-4040-4464_4464
	1	0.000483	9 850,3	1	2	10	NYDRVNCVGLFHKK	K	S	0.997	23.5	25	23.5	Carbamidomethyl (+57)	1 748,88	3	-0.0021	-1.2	51	64	20-0914_P20-006_Rehault_Digest_BMSP_ORBI311-7504-8101_8101
	1	0.000483	9 850,3	1	2	10	NYDRVNCVGLFHKK	K	S	0.997	24.6	25	24.6	Carbamidomethyl (+57)	1 748,87	3	-0.0067	-3.8	51	64	20-0914_P20-006_Rehault_Digest_BMSP_ORBI311-4120-4548_4548
	1	0.000483	9 850,3	1	2	10	NYDRVNCVGLFHKK	K	S	0.997	25	25	25	Carbamidomethyl (+57)	1 748,87	3	-0.0032	-1.8	51	64	20-0914_P20-006_Rehault_Digest_BMSP_ORBI311-4850-5314_5314
	1	0.000483	9 850,3	1	2	10	NYDRVNCVGLFHKK	K	S	0.997	21.7	25	21.7	Carbamidomethyl (+57)	1 748,88	3	0.00061	0.35	51	64	20-0914_P20-006_Rehault_Digest_BMSP_ORBI311-20288-22637_22637
	1	0.000483	9 850,3	1	2	10	NYDRVNCVGLFHKK	K	S	0.997	25.6	25	25.6	Carbamidomethyl (+57)	1 748,87	3	-0.0078	-4.5	51	64	20-0914_P20-006_Rehault_Digest_BMSP_ORBI311-3918-4336_4336
	1	0.000483	9 850,3	1	2	10	NYDRVNCVGLFHKK	K	S	0.997	26.2	25	26.2	Carbamidomethyl (+57)	1 748,88	3	-0.0031	-1.7	51	64	20-0914_P20-006_Rehault_Digest_BMSP_ORBI311-6546-7095_7095
	1	0.000483	9 850,3	1	2	10	NYDRVNCVGLFHKK	K	S	0.997	24.2	25	24.2	Carbamidomethyl (+57)	1 748,88	3	-0.0012	-0.7	51	64	20-0914_P20-006_Rehault_Digest_BMSP_ORBI311-20115-22432_22432
	1	0.000483	9 850,3	1	2	10	NYDRVNCVGLFHKK	K	S	0.997	25.2	25	25.2	Carbamidomethyl (+57)	1 748,88	3	-0.002	-1.1	51	64	20-0914_P20-006_Rehault_Digest_BMSP_ORBI311-20261-22604_22604
	1	0.000483	9 850,3	1	2	10	NYDRVNCVGLFHKK	K	S	0.997	23.7	25	23.7	Carbamidomethyl (+57)	1 748,88	3	0.00061	0.35	51	64	20-0914_P20-006_Rehault_Digest_BMSP_ORBI311-9454-10152_10152
	1	0.000483	9 850,3	1	2	10	NYDRVNCVGLFHKK	K	S	0.997	22.7	25	22.7	Carbamidomethyl (+57)	1 748,88	3	-0.00049	-0.28	51	64	20-0914_P20-006_Rehault_Digest_BMSP_ORBI311-20719-23206_23206
	1	0.000483	9 850,3	1	2	10	NYDRVNCVGLFHKK	K	S	0.997	23	25	23	Carbamidomethyl (+57)	1 748,88	3	-0.00031	-0.18	51	64	20-0914_P20-006_Rehault_Digest_BMSP_ORBI311-20353-22719_22719
	1	0.000483	9 850,3	1	2	10	NYDRVNCVGLFHKK	K	S	0.997	28.3	25	28.3	Carbamidomethyl (+57)	1 748,87	3	-0.0069	-3.9	51	64	20-0914_P20-006_Rehault_Digest_BMSP_ORBI311-4080-4506_4506
	1	0.000483	9 850,3	1	2	10	NYDRVNCVGLFHKK	K	S	0.997	24.6	25	24.6	Carbamidomethyl (+57)	1 748,88	3	0.00024	0.14	51	64	20-0914_P20-006_Rehault_Digest_BMSP_ORBI311-20270-22616_22616
	1	0.000483	9 850,3	1	2	10	NYDRVNCVGLFHKK	K	S	0.997	29.9	25	29.9	Carbamidomethyl (+57)	1 748,88	3	-0.0031	-1.7	51	64	20-0914_P20-006_Rehault_Digest_BMSP_ORBI311-5781-6292_6292
	1	0.000483	9 850,3	1	2	10	NYDRVNCVGLFHKK	K	S	0.997	27.2	25	27.2	Carbamidomethyl (+57)	1 748,88	3	-0.00086	-0.49	51	64	20-0914_P20-006_Rehault_Digest_BMSP_ORBI311-8860-9528_9528
	1	0.000483	9 850,3	1	2	10	NYDRVNCVGLFHKK	K	S	0.997	25.3	25	25.3	Carbamidomethyl (+57)	1 748,88	3	-0.00049	-0.28	51	64	20-0914_P20-006_Rehault_Digest_BMSP_ORBI311-20229-22566_22566
	1	0.000483	9 850,3	1	2	10	NYDRVNCVGLFHKK	K	S	0.997	30.3	25	30.3	Carbamidomethyl (+57)	1 748,88	3	-0.0027	-1.5	51	64	20-0914_P20-006_Rehault_Digest_BMSP_ORBI311-3628-4031_4031
	1	0.000483	9 850,3	1	2	10	NYDRVNCVGLFHKK	K	S	0.997	26.5	25	26.5	Carbamidomethyl (+57)	1 748,88	3	6e-05	0.034	51	64	20-0914_P20-006_Rehault_Digest_BMSP_ORBI311-20172-22497_22497
	1	0.000483	9 850,3	1	2	10	NYDRVNCVGLFHKK	K	S	0.997	30.4	25	30.4	Carbamidomethyl (+57)	1 748,87	3	-0.0065	-3.7	51	64	20-0914_P20-006_Rehault_Digest_BMSP_ORBI311-4622-5075_5075
	1	0.000483	9 850,3	1	2	10	NYDRVNCVGLFHKK	K	S	0.997	31.5	25	31.5	Carbamidomethyl (+57)	1 748,87	3	-0.0056	-3.2	51	64	20-0914_P20-006_Rehault_Digest_BMSP_ORBI311-5264-5749_5749
	1	0.000483	9 850,3	1	2	10	NYDRVNCVGLFHKK	K	S	0.997	27.1	25	27.1	Carbamidomethyl (+57)	1 748,88	3	0.00024	0.14	51	64	20-0914_P20-006_Rehault_Digest_BMSP_ORBI311-20540-22957_22957
	1	0.000483	9 850,3	1	2	10	NYDRVNCVGLFHKK	K	S	0.997	29.8	25	29.8	Carbamidomethyl (+57)	1 748,88	3	-0.0016	-0.91	51	64	20-0914_P20-006_Rehault_Digest_BMSP_ORBI311-20303-22655_22655
	1	0.000483	9 850,3	1	2	10	NYDRVNCVGLFHKK	K	S	0.997	27.1	25	27.1	Carbamidomethyl (+57)	1 748,88	3	-0.00049	-0.28	51	64	20-0914_P20-006_Rehault_Digest_BMSP_ORBI311-20090-22405_22405
	1	0.000483	9 850,3	1	2	10	NYDRVNCVGLFHKK	K	S	0.997	30.8	25	30.8	Carbamidomethyl (+57)	1 748,88	3	0.0021	1.2	51	64	20-0914_P20-006_Rehault_Digest_BMSP_ORBI311-20422-22806_22806
	1	0.000483	9 850,3	1	2	10	NYDRVNCVGLFHKK	K	S	0.997	35.1	25	35.1	Carbamidomethyl (+57)	1 748,87	3	-0.0036	-2.1	51	64	20-0914_P20-006_Rehault_Digest_BMSP_ORBI311-2120-2448_2448
	1	0.000483	9 850,3	1	2	10	NYDRVNCVGLFHKK	K	S	0.997	34.4	25	34.4	Carbamidomethyl (+57)	1 748,87	3	-0.0069	-3.9	51	64	20-0914_P20-006_Rehault_Digest_BMSP_ORBI311-5188-5669_5669
	1	0.000483	9 850,3	1	2	10	NYDRVNCVGLFHKK	K	S	0.997	35.1	25	35.1	Carbamidomethyl (+57)	1 748,87	3	-0.0067	-3.8	51	64	20-0914_P20-006_Rehault_Digest_BMSP_ORBI311-3138-3517_3517
	1	0.000483	9 850,3	1	2	10	NYDRVNCVGLFHKK	K	S	0.997	36.7	25	36.7	Carbamidomethyl (+57)	1 748,87	3	-0.0036	-2.1	51	64	20-0914_P20-006_Rehault_Digest_BMSP_ORBI311-5320-5808_5808
	1	0.000483	9 850,3	1	2	10	NYDRVNCVGLFHKK	K	S	0.997	37.4	25	37.4	Carbamidomethyl (+57)	1 748,87	3	-0.0056	-3.2	51	64	20-0914_P20-006_Rehault_Digest_BMSP_ORBI311-2457-2802_2802
	1	0.000483	9 850,3	1	2	10	NYDRVNCVGLFHKK	K	S	0.997	32.9	25	32.9	Carbamidomethyl (+57)	1 748,88	3	-0.00049	-0.28	51	64	20-0914_P20-006_Rehault_Digest_BMSP_ORBI311-20135-22454_22454
	1	0.000483	9 850,3	1	2	10	NYDRVNCVGLFHKK	K	S	0.997	36.5	25	36.5	Carbamidomethyl (+57)	1 748,88	3	-0.0016	-0.91	51	64	20-0914_P20-006_Rehault_Digest_BMSP_ORBI311-20153-22475_22475
	1	0.000483	9 850,3	1	2	10	NYDRVNCVGLFHKK	K	S	0.997	43.1	25	43.1	Carbamidomethyl (+57)	1 748,87	3	-0.0056	-3.2	51	64	20-0914_P20-006_Rehault_Digest_BMSP_ORBI311-1796-2108_2108
	1	0.000483	9 850,3	1	2	10	NYDRVNCVGLFHKK	K	S	0.997	44.3	25	44.3	Carbamidomethyl (+57)	1 748,88	3	0.0019	1.1	51	64	20-0914_P20-006_Rehault_Digest_BMSP_ORBI311-20015-22324_22324
	1	0.000483	9 850,3	1	2	10	NYDRVNCVGLFHKK	K	S	0.997	47	25	47	Carbamidomethyl (+57)	1 748,88	3	-0.0027	-1.5	51	64	20-0914_P20-006_Rehault_Digest_BMSP_ORBI311-1995-2317_2317
	1	0.000483	9 850,3	1	2	10	NYDRVNCVGLFHKK	K	S	0.997	49.9	25	49.9	Carbamidomethyl (+57)	1 748,87	3	-0.0045	-2.6	51	64	20-0914_P20-006_Rehault_Digest_BMSP_ORBI311-1756-2066_2066
	1	0.000483	9 850,3	1	2	10	NYDRVNCVGLFHKK	K	S	0.997	45	25	45	Carbamidomethyl (+57)	1 748,88	3	0.00061	0.35	51	64	20-0914_P20-006_Rehault_Digest_BMSP_ORBI311-1474-1770_1770
	1	0.000483	9 850,3	1	2	10	NYDRVNCVGLFHKK	K	S	0.997	49.5	25	49.5	Carbamidomethyl (+57)	1 748,87	3	-0.0053	-3	51	64	20-0914_P20-006_Rehault_Digest_BMSP_ORBI311-1675-1981_1981
	1	0.000483	9 850,3	1	2	10	NYDRVNCVGLFHKK	K	S	0.997	47.7	25	47.7	Carbamidomethyl (+57)	1 748,88	3	0.00079	0.45	51	64	20-0914_P20-006_Rehault_Digest_BMSP_ORBI311-20041-22352_22352
	1	0.000483	9 850,3	1	2	10	NYDRVNCVGLFHKK	K	S	0.997	50.8	25	50.8	Carbamidomethyl (+57)	1 748,88	3	-0.0021	-1.2	51	64	20-0914_P20-006_Rehault_Digest_BMSP_ORBI311-1914-2232_2232
	1	0.000483	9 850,3	1	2	10	NYDRVNCVGLFHKK	K	S	0.997	53.3	25	53.3	Carbamidomethyl (+57)	1 748,87	3	-0.0038	-2.2	51	64	20-0914_P20-006_Rehault_Digest_BMSP_ORBI311-1397-1689_1689
	1	0.000483	9 850,3	1	2	10	NYDRVNCVGLFHKK	K	S	0.997	47.5	25	47.5	Carbamidomethyl (+57)	1 748,88	3	-0.00031	-0.18	51	64	20-0914_P20-006_Rehault_Digest_BMSP_ORBI311-20069-22382_22382
	1	0.000483	9 850,3	1	2	10	NYDRVNCVGLFHKK	K	S	0.997	50.5	25	50.5	Carbamidomethyl (+57)	1 748,88	3	-0.00086	-0.49	51	64	20-0914_P20-006_Rehault_Digest_BMSP_ORBI311-1554-1854_1854
	1	0.000483	9 850,3	1	2	10	NYDRVNCVGLFHKK	K	S	0.997	54.8	25	54.8	Carbamidomethyl (+57)	1 748,87	3	-0.0043	-2.5	51	64	20-0914_P20-006_Rehault_Digest_BMSP_ORBI311-1635-1939_1939
	1	0.000483	9 850,3	1	2	10	NYDRVNCVGLFHKK	K	S	0.997	51.8	25	51.8	Carbamidomethyl (+57)	1 748,88	3	-0.0016	-0.91	51	64	20-0914_P20-006_Rehault_Digest_BMSP_ORBI311-1514-1812_1812
	1	0.000483	9 850,3	1	2	10	NYDRVNCVGLFHKK	K	S	0.997	54.2	25	54.2	Carbamidomethyl (+57)	1 748,87	3	-0.0053	-3	51	64	20-0914_P20-006_Rehault_Digest_BMSP_ORBI311-1715-2023_2023
	1	0.000483	9 850,3	1	2	10	NYDRVNCVGLFHKK	K	S	0.997	54.2	25	54.2	Carbamidomethyl (+57)	1 748,88	3	-0.0023	-1.3	51	64	20-0914_P20-006_Rehault_Digest_BMSP_ORBI311-1955-2275_2275
	1	0.000483	9 850,3	1	2	10	NYDRVNCVGLFHKK	K	S	0.997	55.7	25	55.7	Carbamidomethyl (+57)	1 748,87	3	-0.0063	-3.6	51	64	20-0914_P20-006_Rehault_Digest_BMSP_ORBI311-1836-2150_2150
	1	0.000483	9 850,3	1	2	10	NYDRVNCVGLFHKK	K	S	0.997	53.7	25	53.7	Carbamidomethyl (+57)	1 748,88	3	-0.0012	-0.7	51	64	20-0914_P20-006_Rehault_Digest_BMSP_ORBI311-1594-1896_1896
	1	0.000483	9 850,3	1	2	10	NYDRVNCVGLFHKK	K	S	0.997	55.3	25	55.3	Carbamidomethyl (+57)	1 748,88	3	-0.0027	-1.5	51	64	20-0914_P20-006_Rehault_Digest_BMSP_ORBI311-2075-2401_2401
	1	0.000483	9 850,3	1	2	10	NYDRVNCVGLFHKK	K	S	0.997	60.3	25	60.3	Carbamidomethyl (+57)	1 748,88	3	-0.0012	-0.7	51	64	20-0914_P20-006_Rehault_Digest_BMSP_ORBI311-1434-1728_1728
	1	0.000483	9 850,3	1	2	10	NYDRVNCVGLFHKK	K	S	0.997	58.5	25	58.5	Carbamidomethyl (+57)	1 748,88	3	-0.00067	-0.38	51	64	20-0914_P20-006_Rehault_Digest_BMSP_ORBI311-2035-2359_2359
	1	0.000483	9 850,3	1	2	10	NYDRVNCVGLFHKK	K	S	0.997	72.9	25	72.9	Carbamidomethyl (+57)	1 748,87	3	-0.0034	-2	51	64	20-0914_P20-006_Rehault_Digest_BMSP_ORBI311-1875-2191_2191
	1	0.000483	9 850,3	1	2	10	VNCVGLFHK	R	K	0.986	43.7	25	43.7	Carbamidomethyl (+57)	1 072,55	2	-0.00052	-0.49	55	63	20-0914_P20-006_Rehault_Digest_BMSP_ORBI311-19926-22209_22209
	1	0.000483	9 850,3	1	2	10	VNCVGLFHK	R	K	0.986	16.9	25	16.9	Carbamidomethyl (+57)	1 072,55	3	-0.00054	-0.5	55	63	20-0914_P20-006_Rehault_Digest_BMSP_ORBI311-5389-5880_5880
	1	0.000483	9 850,3	1	2	10	VNCVGLFHK	R	K	0.986	43.8	25	43.8	Carbamidomethyl (+57)	1 072,55	2	-0.00077	-0.71	55	63	20-0914_P20-006_Rehault_Digest_BMSP_ORBI311-20311-22665_22665
	1	0.000483	9 850,3	1	2	10	VNCVGLFHK	R	K	0.987	16.7	25	16.7	Carbamidomethyl (+57)	1 072,55	3	0.00047	0.44	55	63	20-0914_P20-006_Rehault_Digest_BMSP_ORBI311-19966-22264_22264
	1	0.000483	9 850,3	1	2	10	VNCVGLFHK	R	K	0.987	47.3	25	47.3	Carbamidomethyl (+57)	1 072,55	2	-0.0015	-1.4	55	63	20-0914_P20-006_Rehault_Digest_BMSP_ORBI311-1874-2190_2190
	1	0.000483	9 850,3	1	2	10	VNCVGLFHK	R	K	0.988	44.2	25	44.2	Carbamidomethyl (+57)	1 072,55	2	-0.00028	-0.26	55	63	20-0914_P20-006_Rehault_Digest_BMSP_ORBI311-20508-22912_22912
	1	0.000483	9 850,3	1	2	10	VNCVGLFHK	R	K	0.988	17.8	25	17.8	Carbamidomethyl (+57)	1 072,55	3	-0.00072	-0.67	55	63	20-0914_P20-006_Rehault_Digest_BMSP_ORBI311-20617-23059_23059
	1	0.000483	9 850,3	1	2	10	VNCVGLFHK	R	K	0.991	17.5	25	17.5	Carbamidomethyl (+57)	1 072,55	3	0.00038	0.35	55	63	20-0914_P20-006_Rehault_Digest_BMSP_ORBI311-7901-8518_8518
	1	0.000483	9 850,3	1	2	10	VNCVGLFHK	R	K	0.992	21.3	25	21.3	Carbamidomethyl (+57)	1 072,55	3	-0.0028	-2.6	55	63	20-0914_P20-006_Rehault_Digest_BMSP_ORBI311-3913-4330_4330
	1	0.000483	9 850,3	1	2	10	VNCVGLFHK	R	K	0.992	53	25	53	Carbamidomethyl (+57)	1 072,55	2	-0.0013	-1.2	55	63	20-0914_P20-006_Rehault_Digest_BMSP_ORBI311-1754-2064_2064
	1	0.000483	9 850,3	1	2	10	VNCVGLFHK	R	K	0.994	17.7	25	17.7	Carbamidomethyl (+57)	1 072,55	3	-7.7e-05	-0.072	55	63	20-0914_P20-006_Rehault_Digest_BMSP_ORBI311-19980-22285_22285
	1	0.000483	9 850,3	1	2	10	VNCVGLFHK	R	K	0.995	17.9	25	17.9	Carbamidomethyl (+57)	1 072,55	3	-0.00044	-0.41	55	63	20-0914_P20-006_Rehault_Digest_BMSP_ORBI311-20623-23069_23069
	1	0.000483	9 850,3	1	2	10	VNCVGLFHK	R	K	0.995	18.2	25	18.2	Carbamidomethyl (+57)	1 072,55	3	-0.00035	-0.33	55	63	20-0914_P20-006_Rehault_Digest_BMSP_ORBI311-20537-22953_22953
	1	0.000483	9 850,3	1	2	10	VNCVGLFHK	R	K	0.996	20.6	25	20.6	Carbamidomethyl (+57)	1 072,55	3	0.0011	1	55	63	20-0914_P20-006_Rehault_Digest_BMSP_ORBI311-20390-22770_22770
	1	0.000483	9 850,3	1	2	10	VNCVGLFHK	R	K	0.996	59	25	59	Carbamidomethyl (+57), Amidated (-1)	1 071,56	2	-0.001	-0.93	55	63	20-0914_P20-006_Rehault_Digest_BMSP_ORBI311-1283-1569_1569
	1	0.000483	9 850,3	1	2	10	VNCVGLFHK	R	K	0.996	22.4	25	22.4	Carbamidomethyl (+57)	1 072,55	3	-0.0015	-1.4	55	63	20-0914_P20-006_Rehault_Digest_BMSP_ORBI311-2241-2575_2575
	1	0.000483	9 850,3	1	2	10	VNCVGLFHK	R	K	0.996	23	25	23	Carbamidomethyl (+57)	1 072,55	3	0.0021	2	55	63	20-0914_P20-006_Rehault_Digest_BMSP_ORBI311-20033-22343_22343
	1	0.000483	9 850,3	1	2	10	VNCVGLFHK	R	K	0.996	20.7	25	20.7	Carbamidomethyl (+57)	1 072,55	3	0.00066	0.61	55	63	20-0914_P20-006_Rehault_Digest_BMSP_ORBI311-20058-22370_22370
	1	0.000483	9 850,3	1	2	10	VNCVGLFHK	R	K	0.996	21.1	25	21.1	Carbamidomethyl (+57)	1 072,55	3	0.0011	1	55	63	20-0914_P20-006_Rehault_Digest_BMSP_ORBI311-19952-22242_22242
	1	0.000483	9 850,3	1	2	10	VNCVGLFHK	R	K	0.997	20.9	25	20.9	Carbamidomethyl (+57)	1 072,55	3	0.00047	0.44	55	63	20-0914_P20-006_Rehault_Digest_BMSP_ORBI311-20281-22629_22629
	1	0.000483	9 850,3	1	2	10	VNCVGLFHK	R	K	0.997	21.4	25	21.4	Carbamidomethyl (+57)	1 072,55	3	-0.00054	-0.5	55	63	20-0914_P20-006_Rehault_Digest_BMSP_ORBI311-20380-22756_22756
	1	0.000483	9 850,3	1	2	10	VNCVGLFHK	R	K	0.997	22.7	25	22.7	Carbamidomethyl (+57)	1 072,55	3	-0.00099	-0.92	55	63	20-0914_P20-006_Rehault_Digest_BMSP_ORBI311-19941-22227_22227
	1	0.000483	9 850,3	1	2	10	VNCVGLFHK	R	K	0.997	22.5	25	22.5	Carbamidomethyl (+57)	1 072,55	3	0.00093	0.87	55	63	20-0914_P20-006_Rehault_Digest_BMSP_ORBI311-20494-22895_22895
	1	0.000483	9 850,3	1	2	10	VNCVGLFHK	R	K	0.997	22.9	25	22.9	Carbamidomethyl (+57)	1 072,55	3	0.0018	1.7	55	63	20-0914_P20-006_Rehault_Digest_BMSP_ORBI311-20664-23127_23127
	1	0.000483	9 850,3	1	2	10	VNCVGLFHK	R	K	0.997	33.2	25	33.2	Carbamidomethyl (+57)	1 072,55	3	0.003	2.8	55	63	20-0914_P20-006_Rehault_Digest_BMSP_ORBI311-20002-22310_22310
	1	0.000483	9 850,3	1	2	10	VNCVGLFHK	R	K	0.997	22.2	25	22.2	Carbamidomethyl (+57)	1 072,55	3	0.0014	1.3	55	63	20-0914_P20-006_Rehault_Digest_BMSP_ORBI311-20440-22826_22826
	1	0.000483	9 850,3	1	2	10	VNCVGLFHK	R	K	0.997	20.7	25	20.7	Carbamidomethyl (+57)	1 072,55	3	-0.00026	-0.24	55	63	20-0914_P20-006_Rehault_Digest_BMSP_ORBI311-20358-22727_22727
	1	0.000483	9 850,3	1	2	10	VNCVGLFHK	R	K	0.997	22.8	25	22.8	Carbamidomethyl (+57)	1 072,55	3	0.00029	0.27	55	63	20-0914_P20-006_Rehault_Digest_BMSP_ORBI311-20255-22597_22597
	1	0.000483	9 850,3	1	2	10	VNCVGLFHK	R	K	0.997	22.4	25	22.4	Carbamidomethyl (+57)	1 072,55	3	0.00011	0.098	55	63	20-0914_P20-006_Rehault_Digest_BMSP_ORBI311-20310-22664_22664
	1	0.000483	9 850,3	1	2	10	VNCVGLFHK	R	K	0.997	22.2	25	22.2	Carbamidomethyl (+57)	1 072,55	3	-0.00044	-0.41	55	63	20-0914_P20-006_Rehault_Digest_BMSP_ORBI311-19927-22210_22210
	1	0.000483	9 850,3	1	2	10	VNCVGLFHK	R	K	0.997	24.5	25	24.5	Carbamidomethyl (+57)	1 072,55	3	-0.00054	-0.5	55	63	20-0914_P20-006_Rehault_Digest_BMSP_ORBI311-2014-2337_2337
	1	0.000483	9 850,3	1	2	10	VNCVGLFHK	R	K	0.997	23.2	25	23.2	Carbamidomethyl (+57)	1 072,55	3	-7.7e-05	-0.072	55	63	20-0914_P20-006_Rehault_Digest_BMSP_ORBI311-1614-1917_1917
	1	0.000483	9 850,3	1	2	10	VNCVGLFHK	R	K	0.997	25.9	25	25.9	Carbamidomethyl (+57)	1 072,55	3	-0.0011	-1	55	63	20-0914_P20-006_Rehault_Digest_BMSP_ORBI311-1654-1959_1959
	1	0.000483	9 850,3	1	2	10	VNCVGLFHK	R	K	0.997	24.6	25	24.6	Carbamidomethyl (+57)	1 072,55	3	0.00029	0.27	55	63	20-0914_P20-006_Rehault_Digest_BMSP_ORBI311-20266-22611_22611
	1	0.000483	9 850,3	1	2	10	VNCVGLFHK	R	K	0.997	27.2	25	27.2	Carbamidomethyl (+57)	1 072,55	3	-0.0012	-1.1	55	63	20-0914_P20-006_Rehault_Digest_BMSP_ORBI311-1814-2127_2127
	1	0.000483	9 850,3	1	2	10	VNCVGLFHK	R	K	0.997	26.3	25	26.3	Carbamidomethyl (+57)	1 072,55	3	0.0011	1	55	63	20-0914_P20-006_Rehault_Digest_BMSP_ORBI311-20528-22940_22940
	1	0.000483	9 850,3	1	2	10	VNCVGLFHK	R	K	0.997	26.4	25	26.4	Carbamidomethyl (+57)	1 072,55	3	0.00066	0.61	55	63	20-0914_P20-006_Rehault_Digest_BMSP_ORBI311-20371-22743_22743
	1	0.000483	9 850,3	1	2	10	VNCVGLFHK	R	K	0.997	25.8	25	25.8	Carbamidomethyl (+57)	1 072,55	3	0.0002	0.18	55	63	20-0914_P20-006_Rehault_Digest_BMSP_ORBI311-2095-2422_2422
	1	0.000483	9 850,3	1	2	10	VNCVGLFHK	R	K	0.997	26.4	25	26.4	Carbamidomethyl (+57)	1 072,55	3	0.00056	0.52	55	63	20-0914_P20-006_Rehault_Digest_BMSP_ORBI311-20336-22697_22697
	1	0.000483	9 850,3	1	2	10	VNCVGLFHK	R	K	0.997	26.1	25	26.1	Carbamidomethyl (+57)	1 072,55	3	0.00029	0.27	55	63	20-0914_P20-006_Rehault_Digest_BMSP_ORBI311-20507-22911_22911
	1	0.000483	9 850,3	1	2	10	VNCVGLFHK	R	K	0.997	26.7	25	26.7	Carbamidomethyl (+57)	1 072,55	3	0.00056	0.52	55	63	20-0914_P20-006_Rehault_Digest_BMSP_ORBI311-20178-22504_22504
	1	0.000483	9 850,3	1	2	10	VNCVGLFHK	R	K	0.997	25.1	25	25.1	Carbamidomethyl (+57)	1 072,55	3	-0.00035	-0.33	55	63	20-0914_P20-006_Rehault_Digest_BMSP_ORBI311-20223-22559_22559
	1	0.000483	9 850,3	1	2	10	VNCVGLFHK	R	K	0.997	28.2	25	28.2	Carbamidomethyl (+57)	1 072,55	3	0.0013	1.2	55	63	20-0914_P20-006_Rehault_Digest_BMSP_ORBI311-20296-22647_22647
	1	0.000483	9 850,3	1	2	10	VNCVGLFHK	R	K	0.997	26.9	25	26.9	Carbamidomethyl (+57)	1 072,55	3	0.00011	0.098	55	63	20-0914_P20-006_Rehault_Digest_BMSP_ORBI311-20239-22578_22578
	1	0.000483	9 850,3	1	2	10	VNCVGLFHK	R	K	0.997	31.3	25	31.3	Carbamidomethyl (+57)	1 072,55	3	-0.0019	-1.8	55	63	20-0914_P20-006_Rehault_Digest_BMSP_ORBI311-1582-1883_1883
	1	0.000483	9 850,3	1	2	10	VNCVGLFHK	R	K	0.997	26.8	25	26.8	Carbamidomethyl (+57)	1 072,55	3	-0.00026	-0.24	55	63	20-0914_P20-006_Rehault_Digest_BMSP_ORBI311-20126-22444_22444
	1	0.000483	9 850,3	1	2	10	VNCVGLFHK	R	K	0.997	32.2	25	32.2	Carbamidomethyl (+57)	1 072,55	3	0.002	1.9	55	63	20-0914_P20-006_Rehault_Digest_BMSP_ORBI311-20413-22796_22796
	1	0.000483	9 850,3	1	2	10	VNCVGLFHK	R	K	0.997	27.6	25	27.6	Carbamidomethyl (+57)	1 072,55	3	-0.00044	-0.41	55	63	20-0914_P20-006_Rehault_Digest_BMSP_ORBI311-1974-2295_2295
	1	0.000483	9 850,3	1	2	10	VNCVGLFHK	R	K	0.997	29.8	25	29.8	Carbamidomethyl (+57)	1 072,55	3	0.00084	0.78	55	63	20-0914_P20-006_Rehault_Digest_BMSP_ORBI311-20547-22967_22967
	1	0.000483	9 850,3	1	2	10	VNCVGLFHK	R	K	0.997	29.6	25	29.6	Carbamidomethyl (+57)	1 072,55	3	0.0002	0.18	55	63	20-0914_P20-006_Rehault_Digest_BMSP_ORBI311-20103-22419_22419
	1	0.000483	9 850,3	1	2	10	VNCVGLFHK	R	K	0.997	30.2	25	30.2	Carbamidomethyl (+57)	1 072,55	3	0.00047	0.44	55	63	20-0914_P20-006_Rehault_Digest_BMSP_ORBI311-20649-23104_23104
	1	0.000483	9 850,3	1	2	10	VNCVGLFHK	R	K	0.997	28.6	25	28.6	Carbamidomethyl (+57)	1 072,55	3	-0.00026	-0.24	55	63	20-0914_P20-006_Rehault_Digest_BMSP_ORBI311-1934-2253_2253
	1	0.000483	9 850,3	1	2	10	VNCVGLFHK	R	K	0.997	30.1	25	30.1	Carbamidomethyl (+57)	1 072,55	3	-0.00035	-0.33	55	63	20-0914_P20-006_Rehault_Digest_BMSP_ORBI311-1854-2169_2169
	1	0.000483	9 850,3	1	2	10	VNCVGLFHK	R	K	0.997	32.8	25	32.8	Carbamidomethyl (+57)	1 072,55	3	0.00056	0.52	55	63	20-0914_P20-006_Rehault_Digest_BMSP_ORBI311-20079-22393_22393
	1	0.000483	9 850,3	1	2	10	VNCVGLFHK	R	K	0.997	35.1	25	35.1	Carbamidomethyl (+57)	1 072,55	3	-0.0012	-1.1	55	63	20-0914_P20-006_Rehault_Digest_BMSP_ORBI311-1774-2085_2085
	1	0.000483	9 850,3	1	2	10	VNCVGLFHK	R	K	0.997	32.9	25	32.9	Carbamidomethyl (+57)	1 072,55	3	-0.00035	-0.33	55	63	20-0914_P20-006_Rehault_Digest_BMSP_ORBI311-1734-2043_2043
	1	0.000483	9 850,3	1	2	10	VNCVGLFHK	R	K	0.997	35.9	25	35.9	Carbamidomethyl (+57)	1 072,55	3	-0.00072	-0.67	55	63	20-0914_P20-006_Rehault_Digest_BMSP_ORBI311-1694-2001_2001
	1	0.000483	9 850,3	1	2	10	VNCVGLFHK	R	K	0.997	35.2	25	35.2	Carbamidomethyl (+57)	1 072,55	3	0.00056	0.52	55	63	20-0914_P20-006_Rehault_Digest_BMSP_ORBI311-20161-22484_22484
	1	0.000483	9 850,3	1	2	10	VNCVGLFHK	R	K	0.997	35.7	25	35.7	Carbamidomethyl (+57)	1 072,55	3	-7.7e-05	-0.072	55	63	20-0914_P20-006_Rehault_Digest_BMSP_ORBI311-20656-23115_23115
	1	0.000483	9 850,3	1	2	10	VNCVGLFHK	R	K	0.997	36.2	25	36.2	Carbamidomethyl (+57), Amidated (-1)	1 071,56	3	-0.00016	-0.15	55	63	20-0914_P20-006_Rehault_Digest_BMSP_ORBI311-1327-1615_1615
	1	0.000483	9 850,3	1	2	10	VNCVGLFHK	R	K	0.997	36.1	25	36.1	Carbamidomethyl (+57)	1 072,55	3	-0.00044	-0.41	55	63	20-0914_P20-006_Rehault_Digest_BMSP_ORBI311-2054-2379_2379
	1	0.000483	9 850,3	1	2	10	VNCVGLFHK	R	K	0.997	38.7	25	38.7	Carbamidomethyl (+57), Amidated (-1)	1 071,57	3	0.00048	0.45	55	63	20-0914_P20-006_Rehault_Digest_BMSP_ORBI311-1275-1561_1561
	1	0.000483	9 850,3	1	2	10	VNCVGLFHK	R	K	0.997	39.9	25	39.9	Carbamidomethyl (+57)	1 072,55	3	-0.0009	-0.84	55	63	20-0914_P20-006_Rehault_Digest_BMSP_ORBI311-1894-2211_2211
	1	0.000483	9 850,3	1	2	10	VNCVGLFHKK	R	S	0.985	16.1	25	16.1	Carbamidomethyl (+57)	1 200,64	3	0.00038	0.32	55	64	20-0914_P20-006_Rehault_Digest_BMSP_ORBI311-20150-22471_22471
	1	0.000483	9 850,3	1	2	10	VNCVGLFHKK	R	S	0.986	16.9	25	16.9	Carbamidomethyl (+57)	1 200,64	3	-0.00063	-0.52	55	64	20-0914_P20-006_Rehault_Digest_BMSP_ORBI311-20169-22493_22493
	1	0.000483	9 850,3	1	2	10	VNCVGLFHKK	R	S	0.987	15.4	25	15.4	Carbamidomethyl (+57)	1 200,64	3	-0.00053	-0.44	55	64	20-0914_P20-006_Rehault_Digest_BMSP_ORBI311-19946-22234_22234
	1	0.000483	9 850,3	1	2	10	VNCVGLFHKK	R	S	0.987	15.4	25	15.4	Carbamidomethyl (+57)	1 200,64	3	-0.00035	-0.29	55	64	20-0914_P20-006_Rehault_Digest_BMSP_ORBI311-19970-22269_22269
	1	0.000483	9 850,3	1	2	10	VNCVGLFHKK	R	S	0.989	53.1	25	53.1	Carbamidomethyl (+57)	1 200,65	2	0.0023	1.9	55	64	20-0914_P20-006_Rehault_Digest_BMSP_ORBI311-1117-1395_1395
	1	0.000483	9 850,3	1	2	10	VNCVGLFHKK	R	S	0.989	49.4	25	49.4	Carbamidomethyl (+57)	1 200,64	2	-0.0014	-1.2	55	64	20-0914_P20-006_Rehault_Digest_BMSP_ORBI311-1076-1352_1352
	1	0.000483	9 850,3	1	2	10	VNCVGLFHKK	R	S	0.991	51.1	25	51.1	Carbamidomethyl (+57)	1 200,64	2	-0.0018	-1.5	55	64	20-0914_P20-006_Rehault_Digest_BMSP_ORBI311-795-1057_1057
	1	0.000483	9 850,3	1	2	10	VNCVGLFHKK	R	S	0.991	16.4	25	16.4	Carbamidomethyl (+57)	1 200,64	3	-0.00053	-0.44	55	64	20-0914_P20-006_Rehault_Digest_BMSP_ORBI311-20200-22530_22530
	1	0.000483	9 850,3	1	2	10	VNCVGLFHKK	R	S	0.991	18.9	25	18.9	Carbamidomethyl (+57)	1 200,64	3	-0.0012	-0.98	55	64	20-0914_P20-006_Rehault_Digest_BMSP_ORBI311-20486-22883_22883
	1	0.000483	9 850,3	1	2	10	VNCVGLFHKK	R	S	0.991	51.7	25	51.7	Carbamidomethyl (+57)	1 200,64	2	-0.0016	-1.4	55	64	20-0914_P20-006_Rehault_Digest_BMSP_ORBI311-1035-1309_1309
	1	0.000483	9 850,3	1	2	10	VNCVGLFHKK	R	S	0.992	50.9	25	50.9	Carbamidomethyl (+57)	1 200,64	2	-0.001	-0.86	55	64	20-0914_P20-006_Rehault_Digest_BMSP_ORBI311-875-1141_1141
	1	0.000483	9 850,3	1	2	10	VNCVGLFHKK	R	S	0.992	18	25	18	Carbamidomethyl (+57)	1 200,64	3	0.00056	0.47	55	64	20-0914_P20-006_Rehault_Digest_BMSP_ORBI311-20130-22448_22448
	1	0.000483	9 850,3	1	2	10	VNCVGLFHKK	R	S	0.992	18	25	18	Carbamidomethyl (+57)	1 200,64	3	0.00056	0.47	55	64	20-0914_P20-006_Rehault_Digest_BMSP_ORBI311-20498-22899_22899
	1	0.000483	9 850,3	1	2	10	VNCVGLFHKK	R	S	0.992	17.4	25	17.4	Carbamidomethyl (+57)	1 200,64	3	0.0002	0.17	55	64	20-0914_P20-006_Rehault_Digest_BMSP_ORBI311-20186-22513_22513
	1	0.000483	9 850,3	1	2	10	VNCVGLFHKK	R	S	0.992	17.1	25	17.1	Carbamidomethyl (+57)	1 200,64	3	-7.6e-05	-0.063	55	64	20-0914_P20-006_Rehault_Digest_BMSP_ORBI311-20509-22913_22913
	1	0.000483	9 850,3	1	2	10	VNCVGLFHKK	R	S	0.993	19	25	19	Carbamidomethyl (+57)	1 200,64	3	0.001	0.85	55	64	20-0914_P20-006_Rehault_Digest_BMSP_ORBI311-20284-22632_22632
	1	0.000483	9 850,3	1	2	10	VNCVGLFHKK	R	S	0.993	52.4	25	52.4	Carbamidomethyl (+57)	1 200,64	2	-0.001	-0.86	55	64	20-0914_P20-006_Rehault_Digest_BMSP_ORBI311-955-1225_1225
	1	0.000483	9 850,3	1	2	10	VNCVGLFHKK	R	S	0.993	17.4	25	17.4	Carbamidomethyl (+57)	1 200,64	3	-0.00026	-0.22	55	64	20-0914_P20-006_Rehault_Digest_BMSP_ORBI311-20467-22861_22861
	1	0.000483	9 850,3	1	2	10	VNCVGLFHKK	R	S	0.993	51.9	25	51.9	Carbamidomethyl (+57)	1 200,64	2	-0.00092	-0.76	55	64	20-0914_P20-006_Rehault_Digest_BMSP_ORBI311-915-1183_1183
	1	0.000483	9 850,3	1	2	10	VNCVGLFHKK	R	S	0.994	54.4	25	54.4	Carbamidomethyl (+57)	1 200,64	2	-0.0013	-1.1	55	64	20-0914_P20-006_Rehault_Digest_BMSP_ORBI311-995-1267_1267
	1	0.000483	9 850,3	1	2	10	VNCVGLFHKK	R	S	0.994	20.5	25	20.5	Carbamidomethyl (+57)	1 200,64	3	-0.0014	-1.2	55	64	20-0914_P20-006_Rehault_Digest_BMSP_ORBI311-20214-22547_22547
	1	0.000483	9 850,3	1	2	10	VNCVGLFHKK	R	S	0.994	19.7	25	19.7	Carbamidomethyl (+57)	1 200,64	3	-0.00099	-0.83	55	64	20-0914_P20-006_Rehault_Digest_BMSP_ORBI311-20378-22753_22753
	1	0.000483	9 850,3	1	2	10	VNCVGLFHKK	R	S	0.994	57	25	57	Carbamidomethyl (+57)	1 200,64	2	-0.0014	-1.2	55	64	20-0914_P20-006_Rehault_Digest_BMSP_ORBI311-758-1018_1018
	1	0.000483	9 850,3	1	2	10	VNCVGLFHKK	R	S	0.995	30	25	30	Carbamidomethyl (+57)	1 200,65	3	0.004	3.3	55	64	20-0914_P20-006_Rehault_Digest_BMSP_ORBI311-1115-1393_1393
	1	0.000483	9 850,3	1	2	10	VNCVGLFHKK	R	S	0.996	18.9	25	18.9	Carbamidomethyl (+57)	1 200,64	3	-0.00026	-0.22	55	64	20-0914_P20-006_Rehault_Digest_BMSP_ORBI311-19956-22248_22248
	1	0.000483	9 850,3	1	2	10	VNCVGLFHKK	R	S	0.996	18.9	25	18.9	Carbamidomethyl (+57)	1 200,64	3	-0.00017	-0.14	55	64	20-0914_P20-006_Rehault_Digest_BMSP_ORBI311-20625-23071_23071
	1	0.000483	9 850,3	1	2	10	VNCVGLFHKK	R	S	0.996	19.2	25	19.2	Carbamidomethyl (+57)	1 200,64	3	-0.00026	-0.22	55	64	20-0914_P20-006_Rehault_Digest_BMSP_ORBI311-20339-22700_22700
	1	0.000483	9 850,3	1	2	10	VNCVGLFHKK	R	S	0.997	23.8	25	23.8	Carbamidomethyl (+57)	1 200,64	3	-0.0021	-1.7	55	64	20-0914_P20-006_Rehault_Digest_BMSP_ORBI311-2953-3322_3322
	1	0.000483	9 850,3	1	2	10	VNCVGLFHKK	R	S	0.997	21.9	25	21.9	Carbamidomethyl (+57)	1 200,64	3	0.001	0.85	55	64	20-0914_P20-006_Rehault_Digest_BMSP_ORBI311-20548-22968_22968
	1	0.000483	9 850,3	1	2	10	VNCVGLFHKK	R	S	0.997	21.9	25	21.9	Carbamidomethyl (+57)	1 200,65	3	0.0015	1.2	55	64	20-0914_P20-006_Rehault_Digest_BMSP_ORBI311-20018-22327_22327
	1	0.000483	9 850,3	1	2	10	VNCVGLFHKK	R	S	0.997	21.4	25	21.4	Carbamidomethyl (+57)	1 200,64	3	-7.6e-05	-0.063	55	64	20-0914_P20-006_Rehault_Digest_BMSP_ORBI311-19988-22294_22294
	1	0.000483	9 850,3	1	2	10	VNCVGLFHKK	R	S	0.997	24.2	25	24.2	Carbamidomethyl (+57)	1 200,64	3	-0.0009	-0.75	55	64	20-0914_P20-006_Rehault_Digest_BMSP_ORBI311-20520-22928_22928
	1	0.000483	9 850,3	1	2	10	VNCVGLFHKK	R	S	0.997	23.3	25	23.3	Carbamidomethyl (+57)	1 200,64	3	0.00038	0.32	55	64	20-0914_P20-006_Rehault_Digest_BMSP_ORBI311-20349-22714_22714
	1	0.000483	9 850,3	1	2	10	VNCVGLFHKK	R	S	0.997	24.5	25	24.5	Carbamidomethyl (+57)	1 200,64	3	0.00056	0.47	55	64	20-0914_P20-006_Rehault_Digest_BMSP_ORBI311-20105-22421_22421
	1	0.000483	9 850,3	1	2	10	VNCVGLFHKK	R	S	0.997	27.9	25	27.9	Carbamidomethyl (+57)	1 200,64	3	0.001	0.85	55	64	20-0914_P20-006_Rehault_Digest_BMSP_ORBI311-20081-22395_22395
	1	0.000483	9 850,3	1	2	10	VNCVGLFHKK	R	S	0.997	29.4	25	29.4	Carbamidomethyl (+57)	1 200,64	3	0.00084	0.7	55	64	20-0914_P20-006_Rehault_Digest_BMSP_ORBI311-20594-23026_23026
	1	0.000483	9 850,3	1	2	10	VNCVGLFHKK	R	S	0.997	29	25	29	Carbamidomethyl (+57)	1 200,65	3	0.0018	1.5	55	64	20-0914_P20-006_Rehault_Digest_BMSP_ORBI311-20415-22798_22798
	1	0.000483	9 850,3	1	2	10	VNCVGLFHKK	R	S	0.997	30	25	30	Carbamidomethyl (+57)	1 200,64	3	1.5e-05	0.013	55	64	20-0914_P20-006_Rehault_Digest_BMSP_ORBI311-20268-22613_22613
	1	0.000483	9 850,3	1	2	10	VNCVGLFHKK	R	S	0.997	35	25	35	Carbamidomethyl (+57)	1 200,64	3	-0.00072	-0.6	55	64	20-0914_P20-006_Rehault_Digest_BMSP_ORBI311-994-1266_1266
	1	0.000483	9 850,3	1	2	10	VNCVGLFHKK	R	S	0.997	36	25	36	Carbamidomethyl (+57)	1 200,64	3	-0.00063	-0.52	55	64	20-0914_P20-006_Rehault_Digest_BMSP_ORBI311-1034-1308_1308
	1	0.000483	9 850,3	1	2	10	VNCVGLFHKK	R	S	0.997	36.7	25	36.7	Carbamidomethyl (+57)	1 200,64	3	-0.00099	-0.83	55	64	20-0914_P20-006_Rehault_Digest_BMSP_ORBI311-834-1098_1098
	1	0.000483	9 850,3	1	2	10	VNCVGLFHKK	R	S	0.997	34.1	25	34.1	Carbamidomethyl (+57)	1 200,64	3	-7.6e-05	-0.063	55	64	20-0914_P20-006_Rehault_Digest_BMSP_ORBI311-754-1014_1014
	1	0.000483	9 850,3	1	2	10	VNCVGLFHKK	R	S	0.997	35.9	25	35.9	Carbamidomethyl (+57)	1 200,64	3	-0.00026	-0.22	55	64	20-0914_P20-006_Rehault_Digest_BMSP_ORBI311-914-1182_1182
	1	0.000483	9 850,3	1	2	10	VNCVGLFHKK	R	S	0.997	37	25	37	Carbamidomethyl (+57)	1 200,64	3	-0.00017	-0.14	55	64	20-0914_P20-006_Rehault_Digest_BMSP_ORBI311-1075-1351_1351
	1	0.000483	9 850,3	1	2	10	VNCVGLFHKK	R	S	0.997	37.7	25	37.7	Carbamidomethyl (+57)	1 200,64	3	-0.00035	-0.29	55	64	20-0914_P20-006_Rehault_Digest_BMSP_ORBI311-954-1224_1224
	1	0.000483	9 850,3	1	2	10	VNCVGLFHKK	R	S	0.997	38.1	25	38.1	Carbamidomethyl (+57)	1 200,64	3	-0.00026	-0.22	55	64	20-0914_P20-006_Rehault_Digest_BMSP_ORBI311-874-1140_1140
	1	0.000483	9 850,3	1	2	10	VNCVGLFHKK	R	S	0.997	40.8	25	40.8	Carbamidomethyl (+57)	1 200,64	3	-0.0009	-0.75	55	64	20-0914_P20-006_Rehault_Digest_BMSP_ORBI311-794-1056_1056
	1	0.000483	9 850,3	1	2	10	VVKKTDPDISCK	R	V	0.992	49.7	25	49.7	Carbamidomethyl (+57)	1 388,73	2	-0.00014	-0.1	70	81	20-0914_P20-006_Rehault_Digest_BMSP_ORBI311-238-472_472
	1	0.000483	9 850,3	1	2	10	VVKKTDPDISCK	R	V	0.993	55.8	25	55.8	Carbamidomethyl (+57)	1 388,73	2	-0.0023	-1.7	70	81	20-0914_P20-006_Rehault_Digest_BMSP_ORBI311-317-555_555
	1	0.000483	9 850,3	1	2	10	VVKKTDPDISCK	R	V	0.997	40.2	25	40.2	Carbamidomethyl (+57)	1 388,73	3	-0.0039	-2.8	70	81	20-0914_P20-006_Rehault_Digest_BMSP_ORBI311-474-720_720
	1	0.000483	9 850,3	1	2	10	VVKKTDPDISCK	R	V	0.997	44	25	44	Carbamidomethyl (+57)	1 388,73	3	-0.00046	-0.33	70	81	20-0914_P20-006_Rehault_Digest_BMSP_ORBI311-354-594_594
	1	0.000483	9 850,3	1	2	10	VVKKTDPDISCK	R	V	0.997	46.5	25	46.5	Carbamidomethyl (+57)	1 388,73	3	0.00091	0.66	70	81	20-0914_P20-006_Rehault_Digest_BMSP_ORBI311-274-510_510
	1	0.000483	9 850,3	1	2	10	VVKKTDPDISCK	R	V	0.997	55.8	25	55.8	Carbamidomethyl (+57)	1 388,74	3	0.0014	0.99	70	81	20-0914_P20-006_Rehault_Digest_BMSP_ORBI311-234-468_468
	1	0.000483	9 850,3	1	2	10	VVKKTDPDISCK	R	V	0.997	55.8	25	55.8	Carbamidomethyl (+57)	1 388,73	3	0.00018	0.13	70	81	20-0914_P20-006_Rehault_Digest_BMSP_ORBI311-314-552_552
	1	0.000927	9 850,3	2	3	16	CKMNAMVCCSLVSIPK	K	N	0.986	16.9	25	16.9	Carbamidomethyl (+57), Oxidation (+16), Carbamidomethyl (+57), Carbamidomethyl (+57)	1 912,87	3	0.0017	0.91	35	50	20-0914_P20-006_Rehault_Digest_BMSP_ORBI312-6991-7575_7575
	1	0.000927	9 850,3	2	3	16	CKMNAMVCCSLVSIPK	K	N	0.986	21.8	25	0	Carbamidomethyl (+57), Oxidation (+16), Carbamidomethyl (+57), Carbamidomethyl (+57)	1 912,87	3	-0.0041	-2.1	35	50	20-0914_P20-006_Rehault_Digest_BMSP_ORBI312-6212-6753_6753
	1	0.000927	9 850,3	2	3	16	CKMNAMVCCSLVSIPK	K	N	0.986	21.8	25	0	Carbamidomethyl (+57), Oxidation (+16), Carbamidomethyl (+57), Carbamidomethyl (+57)	1 912,87	3	-0.0041	-2.1	35	50	20-0914_P20-006_Rehault_Digest_BMSP_ORBI312-6212-6753_6753
	1	0.000927	9 850,3	2	3	16	CKMNAMVCCSLVSIPK	K	N	0.988	18.6	25	18.6	Carbamidomethyl (+57), Oxidation (+16), Carbamidomethyl (+57), Carbamidomethyl (+57)	1 912,87	3	-0.00045	-0.23	35	50	20-0914_P20-006_Rehault_Digest_BMSP_ORBI312-7811-8440_8440
	1	0.000927	9 850,3	2	3	16	CKMNAMVCCSLVSIPK	K	N	0.992	18	25	0	Carbamidomethyl (+57), Oxidation (+16), Carbamidomethyl (+57), Carbamidomethyl (+57)	1 912,87	3	0.0027	1.4	35	50	20-0914_P20-006_Rehault_Digest_BMSP_ORBI312-7030-7616_7616
	1	0.000927	9 850,3	2	3	16	CKMNAMVCCSLVSIPK	K	N	0.992	18	25	0	Carbamidomethyl (+57), Oxidation (+16), Carbamidomethyl (+57), Carbamidomethyl (+57)	1 912,87	3	0.0027	1.4	35	50	20-0914_P20-006_Rehault_Digest_BMSP_ORBI312-7030-7616_7616
	1	0.000927	9 850,3	2	3	16	CKMNAMVCCSLVSIPK	K	N	0.993	19.4	25	19.4	Carbamidomethyl (+57), Oxidation (+16), Carbamidomethyl (+57), Carbamidomethyl (+57)	1 912,87	3	0.0014	0.72	35	50	20-0914_P20-006_Rehault_Digest_BMSP_ORBI312-6760-7332_7332
	1	0.000927	9 850,3	2	3	16	CKMNAMVCCSLVSIPK	K	N	0.994	20.7	25	20.5	Carbamidomethyl (+57), Carbamidomethyl (+57), Carbamidomethyl (+57)	1 896,87	3	-0.0029	-1.5	35	50	20-0914_P20-006_Rehault_Digest_BMSP_ORBI312-8384-9047_9047
	1	0.000927	9 850,3	2	3	16	CKMNAMVCCSLVSIPK	K	N	0.994	18.9	25	18.9	Carbamidomethyl (+57), Oxidation (+16), Carbamidomethyl (+57), Carbamidomethyl (+57)	1 912,87	3	0.0028	1.5	35	50	20-0914_P20-006_Rehault_Digest_BMSP_ORBI312-6707-7275_7275
	1	0.000927	9 850,3	2	3	16	CKMNAMVCCSLVSIPK	K	N	0.995	20.7	25	0.89	Carbamidomethyl (+57), Oxidation (+16), Carbamidomethyl (+57), Carbamidomethyl (+57)	1 912,87	3	-0.0017	-0.9	35	50	20-0914_P20-006_Rehault_Digest_BMSP_ORBI312-6955-7537_7537
	1	0.000927	9 850,3	2	3	16	CKMNAMVCCSLVSIPK	K	N	0.997	23.8	25	23.8	Carbamidomethyl (+57), Carbamidomethyl (+57), Carbamidomethyl (+57)	1 896,87	3	-0.0033	-1.7	35	50	20-0914_P20-006_Rehault_Digest_BMSP_ORBI312-8449-9116_9116
	1	0.000927	9 850,3	2	3	16	CKMNAMVCCSLVSIPK	K	N	0.997	22	25	22	Carbamidomethyl (+57), Oxidation (+16), Carbamidomethyl (+57), Carbamidomethyl (+57)	1 912,87	3	0.00083	0.44	35	50	20-0914_P20-006_Rehault_Digest_BMSP_ORBI312-7282-7881_7881
	1	0.000927	9 850,3	2	3	16	CKMNAMVCCSLVSIPK	K	N	0.997	23.8	25	0	Carbamidomethyl (+57), Oxidation (+16), Carbamidomethyl (+57), Carbamidomethyl (+57)	1 912,87	3	0.001	0.53	35	50	20-0914_P20-006_Rehault_Digest_BMSP_ORBI312-7705-8328_8328
	1	0.000927	9 850,3	2	3	16	CKMNAMVCCSLVSIPK	K	N	0.997	23.8	25	0	Carbamidomethyl (+57), Oxidation (+16), Carbamidomethyl (+57), Carbamidomethyl (+57)	1 912,87	3	0.001	0.53	35	50	20-0914_P20-006_Rehault_Digest_BMSP_ORBI312-7705-8328_8328
	1	0.000927	9 850,3	2	3	16	CKMNAMVCCSLVSIPK	K	N	0.997	24.6	25	24.6	Carbamidomethyl (+57), Oxidation (+16), Carbamidomethyl (+57), Carbamidomethyl (+57)	1 912,87	3	0.00047	0.24	35	50	20-0914_P20-006_Rehault_Digest_BMSP_ORBI312-6683-7249_7249
	1	0.000927	9 850,3	2	3	16	CKMNAMVCCSLVSIPK	K	N	0.997	24.6	25	24.6	Carbamidomethyl (+57), Oxidation (+16), Carbamidomethyl (+57), Carbamidomethyl (+57)	1 912,87	3	-0.0014	-0.71	35	50	20-0914_P20-006_Rehault_Digest_BMSP_ORBI312-8060-8705_8705
	1	0.000927	9 850,3	2	3	16	CKMNAMVCCSLVSIPK	K	N	0.997	49.8	25	49.8	Carbamidomethyl (+57), Carbamidomethyl (+57), Carbamidomethyl (+57)	1 896,88	2	0.0013	0.69	35	50	20-0914_P20-006_Rehault_Digest_BMSP_ORBI312-8232-8887_8887
	1	0.000927	9 850,3	2	3	16	CKMNAMVCCSLVSIPK	K	N	0.997	25.6	25	25.6	Carbamidomethyl (+57), Carbamidomethyl (+57), Carbamidomethyl (+57)	1 896,88	3	0.00057	0.3	35	50	20-0914_P20-006_Rehault_Digest_BMSP_ORBI312-8308-8967_8967
	1	0.000927	9 850,3	2	3	16	CKMNAMVCCSLVSIPK	K	N	0.997	25.5	25	0	Carbamidomethyl (+57), Oxidation (+16), Carbamidomethyl (+57), Carbamidomethyl (+57)	1 912,87	3	0.0019	1	35	50	20-0914_P20-006_Rehault_Digest_BMSP_ORBI312-6118-6655_6655
	1	0.000927	9 850,3	2	3	16	CKMNAMVCCSLVSIPK	K	N	0.997	25.5	25	0	Carbamidomethyl (+57), Oxidation (+16), Carbamidomethyl (+57), Carbamidomethyl (+57)	1 912,87	3	0.0019	1	35	50	20-0914_P20-006_Rehault_Digest_BMSP_ORBI312-6118-6655_6655
	1	0.000927	9 850,3	2	3	16	CKMNAMVCCSLVSIPK	K	N	0.997	26.1	25	26.1	Carbamidomethyl (+57), Oxidation (+16), Carbamidomethyl (+57), Carbamidomethyl (+57)	1 912,87	3	-0.00063	-0.33	35	50	20-0914_P20-006_Rehault_Digest_BMSP_ORBI312-7737-8362_8362
	1	0.000927	9 850,3	2	3	16	CKMNAMVCCSLVSIPK	K	N	0.997	27.9	25	27.9	Carbamidomethyl (+57), Carbamidomethyl (+57), Carbamidomethyl (+57)	1 896,87	3	-0.0029	-1.5	35	50	20-0914_P20-006_Rehault_Digest_BMSP_ORBI312-8417-9082_9082
	1	0.000927	9 850,3	2	3	16	CKMNAMVCCSLVSIPK	K	N	0.997	27.3	25	27.3	Carbamidomethyl (+57), Oxidation (+16), Carbamidomethyl (+57), Carbamidomethyl (+57)	1 912,87	3	0.0001	0.053	35	50	20-0914_P20-006_Rehault_Digest_BMSP_ORBI312-7200-7795_7795
	1	0.000927	9 850,3	2	3	16	CKMNAMVCCSLVSIPK	K	N	0.997	28.9	25	0.01	Carbamidomethyl (+57), Oxidation (+16), Carbamidomethyl (+57), Carbamidomethyl (+57)	1 912,87	3	-8.1e-05	-0.043	35	50	20-0914_P20-006_Rehault_Digest_BMSP_ORBI312-8089-8736_8736
	1	0.000927	9 850,3	2	3	16	CKMNAMVCCSLVSIPK	K	N	0.997	28.9	25	0.42	Carbamidomethyl (+57), Oxidation (+16), Carbamidomethyl (+57), Carbamidomethyl (+57)	1 912,87	3	0.0001	0.053	35	50	20-0914_P20-006_Rehault_Digest_BMSP_ORBI312-7321-7922_7922
	1	0.000927	9 850,3	2	3	16	CKMNAMVCCSLVSIPK	K	N	0.997	29	25	29	Carbamidomethyl (+57), Oxidation (+16), Carbamidomethyl (+57), Carbamidomethyl (+57)	1 912,87	3	0.0021	1.1	35	50	20-0914_P20-006_Rehault_Digest_BMSP_ORBI312-6826-7402_7402
	1	0.000927	9 850,3	2	3	16	CKMNAMVCCSLVSIPK	K	N	0.997	29.4	25	29.4	Carbamidomethyl (+57), Oxidation (+16), Carbamidomethyl (+57), Carbamidomethyl (+57)	1 912,87	3	0.003	1.6	35	50	20-0914_P20-006_Rehault_Digest_BMSP_ORBI312-6871-7449_7449
	1	0.000927	9 850,3	2	3	16	CKMNAMVCCSLVSIPK	K	N	0.997	32.4	25	32.4	Carbamidomethyl (+57), Oxidation (+16), Carbamidomethyl (+57), Carbamidomethyl (+57)	1 912,87	3	-0.00026	-0.14	35	50	20-0914_P20-006_Rehault_Digest_BMSP_ORBI312-7163-7756_7756
	1	0.000927	9 850,3	2	3	16	CKMNAMVCCSLVSIPK	K	N	0.997	31.7	25	0	Carbamidomethyl (+57), Oxidation (+16), Carbamidomethyl (+57), Carbamidomethyl (+57)	1 912,87	3	-0.001	-0.52	35	50	20-0914_P20-006_Rehault_Digest_BMSP_ORBI312-7974-8613_8613
	1	0.000927	9 850,3	2	3	16	CKMNAMVCCSLVSIPK	K	N	0.997	31.7	25	0	Carbamidomethyl (+57), Oxidation (+16), Carbamidomethyl (+57), Carbamidomethyl (+57)	1 912,87	3	-0.001	-0.52	35	50	20-0914_P20-006_Rehault_Digest_BMSP_ORBI312-7974-8613_8613
	1	0.000927	9 850,3	2	3	16	CKMNAMVCCSLVSIPK	K	N	0.997	31.9	25	0	Carbamidomethyl (+57), Oxidation (+16), Carbamidomethyl (+57), Carbamidomethyl (+57)	1 912,87	3	0.00065	0.34	35	50	20-0914_P20-006_Rehault_Digest_BMSP_ORBI312-7499-8110_8110
	1	0.000927	9 850,3	2	3	16	CKMNAMVCCSLVSIPK	K	N	0.997	31.9	25	0	Carbamidomethyl (+57), Oxidation (+16), Carbamidomethyl (+57), Carbamidomethyl (+57)	1 912,87	3	0.00065	0.34	35	50	20-0914_P20-006_Rehault_Digest_BMSP_ORBI312-7499-8110_8110
	1	0.000927	9 850,3	2	3	16	CKMNAMVCCSLVSIPK	K	N	0.997	33.7	25	0	Carbamidomethyl (+57), Oxidation (+16), Carbamidomethyl (+57), Carbamidomethyl (+57)	1 912,87	3	-0.0025	-1.3	35	50	20-0914_P20-006_Rehault_Digest_BMSP_ORBI312-7354-7957_7957
	1	0.000927	9 850,3	2	3	16	CKMNAMVCCSLVSIPK	K	N	0.997	33.7	25	0	Carbamidomethyl (+57), Oxidation (+16), Carbamidomethyl (+57), Carbamidomethyl (+57)	1 912,87	3	-0.0025	-1.3	35	50	20-0914_P20-006_Rehault_Digest_BMSP_ORBI312-7354-7957_7957
	1	0.000927	9 850,3	2	3	16	CKMNAMVCCSLVSIPK	K	N	0.997	33	25	0.18	Carbamidomethyl (+57), Oxidation (+16), Carbamidomethyl (+57), Carbamidomethyl (+57)	1 912,87	3	0.0021	1.1	35	50	20-0914_P20-006_Rehault_Digest_BMSP_ORBI312-6911-7491_7491
	1	0.000927	9 850,3	2	3	16	CKMNAMVCCSLVSIPK	K	N	0.997	34.9	25	34.9	Carbamidomethyl (+57), Oxidation (+16), Carbamidomethyl (+57), Carbamidomethyl (+57)	1 912,87	3	0.00028	0.15	35	50	20-0914_P20-006_Rehault_Digest_BMSP_ORBI312-5971-6500_6500
	1	0.000927	9 850,3	2	3	16	CKMNAMVCCSLVSIPK	K	N	0.997	35	25	32.4	Carbamidomethyl (+57), Oxidation (+16), Carbamidomethyl (+57), Carbamidomethyl (+57)	1 912,87	3	0.00047	0.24	35	50	20-0914_P20-006_Rehault_Digest_BMSP_ORBI312-7091-7680_7680
	1	0.000927	9 850,3	2	3	16	CKMNAMVCCSLVSIPK	K	N	0.997	35.2	25	35.2	Carbamidomethyl (+57), Carbamidomethyl (+57), Carbamidomethyl (+57)	1 896,87	3	-0.0013	-0.66	35	50	20-0914_P20-006_Rehault_Digest_BMSP_ORBI312-8153-8804_8804
	1	0.000927	9 850,3	2	3	16	CKMNAMVCCSLVSIPK	K	N	0.997	36.4	25	36.4	Carbamidomethyl (+57), Oxidation (+16), Carbamidomethyl (+57), Carbamidomethyl (+57)	1 912,87	3	0.0021	1.1	35	50	20-0914_P20-006_Rehault_Digest_BMSP_ORBI312-5997-6528_6528
	1	0.000927	9 850,3	2	3	16	CKMNAMVCCSLVSIPK	K	N	0.997	45.5	25	45.5	Carbamidomethyl (+57), Carbamidomethyl (+57), Carbamidomethyl (+57)	1 896,87	3	-0.00089	-0.47	35	50	20-0914_P20-006_Rehault_Digest_BMSP_ORBI312-8348-9009_9009
	1	0.000927	9 850,3	2	3	16	CKMNAMVCCSLVSIPK	K	N	0.997	50.4	25	50.4	Carbamidomethyl (+57), Carbamidomethyl (+57), Carbamidomethyl (+57)	1 896,88	3	0.005	2.6	35	50	20-0914_P20-006_Rehault_Digest_BMSP_ORBI312-8229-8884_8884
	1	0.000927	9 850,3	2	3	16	CKMNAMVCCSLVSIPK	K	N	0.997	48.1	25	48.1	Carbamidomethyl (+57), Carbamidomethyl (+57), Carbamidomethyl (+57)	1 896,88	3	0.0031	1.7	35	50	20-0914_P20-006_Rehault_Digest_BMSP_ORBI312-8269-8926_8926
	1	0.000927	9 850,3	2	3	16	CKMNAMVCCSLVSIPK	K	N	0.997	49.2	25	49.2	Carbamidomethyl (+57), Carbamidomethyl (+57), Carbamidomethyl (+57)	1 896,88	3	0.0013	0.69	35	50	20-0914_P20-006_Rehault_Digest_BMSP_ORBI312-8188-8841_8841
	1	0.000927	9 850,3	2	3	16	CKMNAMVCCSLVSIPK	K	N	0.997	55.3	25	55.3	Carbamidomethyl (+57), Oxidation (+16), Carbamidomethyl (+57), Carbamidomethyl (+57)	1 912,87	3	0.0021	1.1	35	50	20-0914_P20-006_Rehault_Digest_BMSP_ORBI312-6078-6613_6613
	1	0.000927	9 850,3	2	3	16	CKMNAMVCCSLVSIPK	K	N	0.997	58.7	25	58.7	Carbamidomethyl (+57), Oxidation (+16), Carbamidomethyl (+57), Carbamidomethyl (+57)	1 912,87	3	0.0043	2.3	35	50	20-0914_P20-006_Rehault_Digest_BMSP_ORBI312-6036-6569_6569
	1	0.000927	9 850,3	2	3	16	KTDPDISCK	K	V	0.985	32.8	25	32.8	Carbamidomethyl (+57)	1 062,50	2	-0.0004	-0.37	73	81	20-0914_P20-006_Rehault_Digest_BMSP_ORBI312-268-494_494
	1	0.000927	9 850,3	2	3	16	KTDPDISCK	K	V	0.994	38.7	25	38.7	Carbamidomethyl (+57)	1 062,50	2	-0.00052	-0.49	73	81	20-0914_P20-006_Rehault_Digest_BMSP_ORBI312-271-501_501
	1	0.000927	9 850,3	2	3	16	KTDPDISCK	K	V	0.997	43.8	25	43.8	Carbamidomethyl (+57)	1 062,50	2	-0.00015	-0.14	73	81	20-0914_P20-006_Rehault_Digest_BMSP_ORBI312-264-486_486
	1	0.000927	9 850,3	2	3	16	KTDPDISCKVYNGV	K	-	0.997	41.7	25	41.7	Carbamidomethyl (+57)	1 594,77	2	0.00012	0.074	73	86	20-0914_P20-006_Rehault_Digest_BMSP_ORBI312-1325-1622_1622
	1	0.000927	9 850,3	2	3	16	KTDPDISCKVYNGV	K	-	0.997	45.5	25	45.5	Carbamidomethyl (+57)	1 594,77	2	-0.00074	-0.46	73	86	20-0914_P20-006_Rehault_Digest_BMSP_ORBI312-1399-1700_1700
	1	0.000927	9 850,3	2	3	16	KTDPDISCKVYNGV	K	-	0.997	23	25	20.9	Carbamidomethyl (+57)	1 594,77	3	0.0019	1.2	73	86	20-0914_P20-006_Rehault_Digest_BMSP_ORBI312-1502-1808_1808
	1	0.000927	9 850,3	2	3	16	KTDPDISCKVYNGV	K	-	0.997	48.5	25	48.5	Carbamidomethyl (+57)	1 594,77	2	0.00073	0.46	73	86	20-0914_P20-006_Rehault_Digest_BMSP_ORBI312-1486-1791_1791
	1	0.000927	9 850,3	2	3	16	KTDPDISCKVYNGV	K	-	0.997	56.7	25	56.7	Carbamidomethyl (+57)	1 594,77	2	0.00061	0.38	73	86	20-0914_P20-006_Rehault_Digest_BMSP_ORBI312-1440-1743_1743
	1	0.000927	9 850,3	2	3	16	KTDPDISCKVYNGV	K	-	0.997	30.2	25	30.2	Carbamidomethyl (+57)	1 594,77	3	-0.00051	-0.32	73	86	20-0914_P20-006_Rehault_Digest_BMSP_ORBI312-1310-1606_1606
	1	0.000927	9 850,3	2	3	16	KTDPDISCKVYNGV	K	-	0.997	67.5	25	67.5	Carbamidomethyl (+57)	1 594,76	2	-0.0022	-1.4	73	86	20-0914_P20-006_Rehault_Digest_BMSP_ORBI312-1360-1659_1659
	1	0.000927	9 850,3	2	3	16	KTDPDISCKVYNGV	K	-	0.997	31.4	25	28.8	Carbamidomethyl (+57)	1 594,77	3	-0.00087	-0.55	73	86	20-0914_P20-006_Rehault_Digest_BMSP_ORBI312-1340-1638_1638
	1	0.000927	9 850,3	2	3	16	KTDPDISCKVYNGV	K	-	0.997	33.3	25	33.3	Carbamidomethyl (+57)	1 594,77	3	0.0015	0.95	73	86	20-0914_P20-006_Rehault_Digest_BMSP_ORBI312-1416-1718_1718
	1	0.000927	9 850,3	2	3	16	KTDPDISCKVYNGV	K	-	0.997	34.6	25	34.6	Carbamidomethyl (+57)	1 594,77	3	0.0035	2.2	73	86	20-0914_P20-006_Rehault_Digest_BMSP_ORBI312-1457-1761_1761
	1	0.000927	9 850,3	2	3	16	KTDPDISCKVYNGV	K	-	0.997	33.4	25	33.4	Carbamidomethyl (+57)	1 594,77	3	0.0026	1.6	73	86	20-0914_P20-006_Rehault_Digest_BMSP_ORBI312-1376-1676_1676
	1	0.000927	9 850,3	2	3	16	MNAMVCCSLVSIPK	K	N	0.989	40.8	25	40.8	Carbamidomethyl (+57), Carbamidomethyl (+57)	1 608,75	2	-0.0029	-1.8	37	50	20-0914_P20-006_Rehault_Digest_BMSP_ORBI312-9962-10716_10716
	1	0.000927	9 850,3	2	3	16	MNAMVCCSLVSIPK	K	N	0.991	36.2	25	36.2	Oxidation (+16), Oxidation (+16), Carbamidomethyl (+57), Carbamidomethyl (+57)	1 640,74	2	0.0012	0.71	37	50	20-0914_P20-006_Rehault_Digest_BMSP_ORBI312-7027-7613_7613
	1	0.000927	9 850,3	2	3	16	MNAMVCCSLVSIPK	K	N	0.992	19.4	25	19.4	Oxidation (+16), Carbamidomethyl (+57), Carbamidomethyl (+57)	1 624,74	3	0.00034	0.21	37	50	20-0914_P20-006_Rehault_Digest_BMSP_ORBI312-9444-10166_10166
	1	0.000927	9 850,3	2	3	16	MNAMVCCSLVSIPK	K	N	0.992	34.3	25	34.3	Oxidation (+16), Oxidation (+16), Carbamidomethyl (+57), Carbamidomethyl (+57)	1 640,74	2	-0.00018	-0.11	37	50	20-0914_P20-006_Rehault_Digest_BMSP_ORBI312-7303-7903_7903
	1	0.000927	9 850,3	2	3	16	MNAMVCCSLVSIPK	K	N	0.992	59.2	25	59.2	Oxidation (+16), Carbamidomethyl (+57), Carbamidomethyl (+57)	1 624,74	2	-0.004	-2.5	37	50	20-0914_P20-006_Rehault_Digest_BMSP_ORBI312-8720-9403_9403
	1	0.000927	9 850,3	2	3	16	MNAMVCCSLVSIPK	K	N	0.992	19	25	19	Oxidation (+16), Carbamidomethyl (+57), Carbamidomethyl (+57)	1 624,75	3	0.00089	0.55	37	50	20-0914_P20-006_Rehault_Digest_BMSP_ORBI312-7740-8365_8365
	1	0.000927	9 850,3	2	3	16	MNAMVCCSLVSIPK	K	N	0.993	38.6	25	38.6	Oxidation (+16), Oxidation (+16), Carbamidomethyl (+57), Carbamidomethyl (+57)	1 640,74	2	0.0018	1.1	37	50	20-0914_P20-006_Rehault_Digest_BMSP_ORBI312-6988-7572_7572
	1	0.000927	9 850,3	2	3	16	MNAMVCCSLVSIPK	K	N	0.994	43.5	25	43.5	Oxidation (+16), Carbamidomethyl (+57), Carbamidomethyl (+57)	1 624,74	2	-0.0025	-1.5	37	50	20-0914_P20-006_Rehault_Digest_BMSP_ORBI312-7847-8478_8478
	1	0.000927	9 850,3	2	3	16	MNAMVCCSLVSIPK	K	N	0.995	40.9	25	40.9	Oxidation (+16), Carbamidomethyl (+57), Carbamidomethyl (+57)	1 624,74	2	-0.0014	-0.83	37	50	20-0914_P20-006_Rehault_Digest_BMSP_ORBI312-8349-9010_9010
	1	0.000927	9 850,3	2	3	16	MNAMVCCSLVSIPK	K	N	0.995	39.5	25	39.5	Oxidation (+16), Oxidation (+16), Carbamidomethyl (+57), Carbamidomethyl (+57)	1 640,74	2	0.00031	0.19	37	50	20-0914_P20-006_Rehault_Digest_BMSP_ORBI312-7145-7737_7737
	1	0.000927	9 850,3	2	3	16	MNAMVCCSLVSIPK	K	N	0.995	49.8	25	49.8	Oxidation (+16), Carbamidomethyl (+57), Carbamidomethyl (+57)	1 624,74	2	-0.0034	-2.1	37	50	20-0914_P20-006_Rehault_Digest_BMSP_ORBI312-8686-9367_9367
	1	0.000927	9 850,3	2	3	16	MNAMVCCSLVSIPK	K	N	0.996	44.2	25	2.66	Oxidation (+16), Carbamidomethyl (+57), Carbamidomethyl (+57)	1 624,74	2	-0.0018	-1.1	37	50	20-0914_P20-006_Rehault_Digest_BMSP_ORBI312-8624-9301_9301
	1	0.000927	9 850,3	2	3	16	MNAMVCCSLVSIPK	K	N	0.996	44.3	25	0.92	Oxidation (+16), Carbamidomethyl (+57), Carbamidomethyl (+57)	1 624,74	2	-0.0017	-1.1	37	50	20-0914_P20-006_Rehault_Digest_BMSP_ORBI312-7880-8513_8513
	1	0.000927	9 850,3	2	3	16	MNAMVCCSLVSIPK	K	N	0.996	46.6	25	46.6	Oxidation (+16), Carbamidomethyl (+57), Carbamidomethyl (+57)	1 624,74	2	-0.0027	-1.7	37	50	20-0914_P20-006_Rehault_Digest_BMSP_ORBI312-9363-10080_10080
	1	0.000927	9 850,3	2	3	16	MNAMVCCSLVSIPK	K	N	0.997	48.9	25	48.9	Oxidation (+16), Carbamidomethyl (+57), Carbamidomethyl (+57)	1 624,74	2	-0.0033	-2	37	50	20-0914_P20-006_Rehault_Digest_BMSP_ORBI312-9715-10452_10452
	1	0.000927	9 850,3	2	3	16	MNAMVCCSLVSIPK	K	N	0.997	48.5	25	48.5	Carbamidomethyl (+57), Carbamidomethyl (+57)	1 608,75	2	-0.0023	-1.4	37	50	20-0914_P20-006_Rehault_Digest_BMSP_ORBI312-9941-10693_10693
	1	0.000927	9 850,3	2	3	16	MNAMVCCSLVSIPK	K	N	0.997	43.8	25	43.8	Oxidation (+16), Oxidation (+16), Carbamidomethyl (+57), Carbamidomethyl (+57)	1 640,74	2	0.00031	0.19	37	50	20-0914_P20-006_Rehault_Digest_BMSP_ORBI312-7065-7653_7653
	1	0.000927	9 850,3	2	3	16	MNAMVCCSLVSIPK	K	N	0.997	22.6	25	22.6	Oxidation (+16), Carbamidomethyl (+57), Carbamidomethyl (+57)	1 624,75	3	0.00089	0.55	37	50	20-0914_P20-006_Rehault_Digest_BMSP_ORBI312-9583-10313_10313
	1	0.000927	9 850,3	2	3	16	MNAMVCCSLVSIPK	K	N	0.997	51.7	25	1.39	Oxidation (+16), Carbamidomethyl (+57), Carbamidomethyl (+57)	1 624,74	2	-0.0028	-1.7	37	50	20-0914_P20-006_Rehault_Digest_BMSP_ORBI312-8907-9600_9600
	1	0.000927	9 850,3	2	3	16	MNAMVCCSLVSIPK	K	N	0.997	47	25	47	Carbamidomethyl (+57), Carbamidomethyl (+57)	1 608,75	2	-0.0016	-0.97	37	50	20-0914_P20-006_Rehault_Digest_BMSP_ORBI312-10041-10801_10801
	1	0.000927	9 850,3	2	3	16	MNAMVCCSLVSIPK	K	N	0.997	55.9	25	55.9	Oxidation (+16), Carbamidomethyl (+57), Carbamidomethyl (+57)	1 624,74	2	-0.0038	-2.3	37	50	20-0914_P20-006_Rehault_Digest_BMSP_ORBI312-8653-9332_9332
	1	0.000927	9 850,3	2	3	16	MNAMVCCSLVSIPK	K	N	0.997	22.9	25	0	Oxidation (+16), Carbamidomethyl (+57), Carbamidomethyl (+57)	1 624,75	3	0.0014	0.88	37	50	20-0914_P20-006_Rehault_Digest_BMSP_ORBI312-9383-10101_10101
	1	0.000927	9 850,3	2	3	16	MNAMVCCSLVSIPK	K	N	0.997	22.9	25	0	Oxidation (+16), Carbamidomethyl (+57), Carbamidomethyl (+57)	1 624,75	3	0.0014	0.88	37	50	20-0914_P20-006_Rehault_Digest_BMSP_ORBI312-9383-10101_10101
	1	0.000927	9 850,3	2	3	16	MNAMVCCSLVSIPK	K	N	0.997	47.8	25	47.8	Carbamidomethyl (+57), Carbamidomethyl (+57)	1 608,75	2	0.0017	1.1	37	50	20-0914_P20-006_Rehault_Digest_BMSP_ORBI312-9599-10330_10330
	1	0.000927	9 850,3	2	3	16	MNAMVCCSLVSIPK	K	N	0.997	54.2	25	0.13	Oxidation (+16), Carbamidomethyl (+57), Carbamidomethyl (+57)	1 624,74	2	-0.0033	-2	37	50	20-0914_P20-006_Rehault_Digest_BMSP_ORBI312-9755-10494_10494
	1	0.000927	9 850,3	2	3	16	MNAMVCCSLVSIPK	K	N	0.997	53.1	25	53.1	Oxidation (+16), Carbamidomethyl (+57), Carbamidomethyl (+57)	1 624,74	2	-0.0023	-1.4	37	50	20-0914_P20-006_Rehault_Digest_BMSP_ORBI312-8834-9523_9523
	1	0.000927	9 850,3	2	3	16	MNAMVCCSLVSIPK	K	N	0.997	49.2	25	49.2	Oxidation (+16), Oxidation (+16), Carbamidomethyl (+57), Carbamidomethyl (+57)	1 640,74	2	-0.001	-0.63	37	50	20-0914_P20-006_Rehault_Digest_BMSP_ORBI312-7666-8286_8286
	1	0.000927	9 850,3	2	3	16	MNAMVCCSLVSIPK	K	N	0.997	57	25	57	Oxidation (+16), Carbamidomethyl (+57), Carbamidomethyl (+57)	1 624,74	2	-0.0026	-1.6	37	50	20-0914_P20-006_Rehault_Digest_BMSP_ORBI312-8871-9562_9562
	1	0.000927	9 850,3	2	3	16	MNAMVCCSLVSIPK	K	N	0.997	54.1	25	54.1	Oxidation (+16), Carbamidomethyl (+57), Carbamidomethyl (+57)	1 624,74	2	-0.00099	-0.61	37	50	20-0914_P20-006_Rehault_Digest_BMSP_ORBI312-9667-10402_10402
	1	0.000927	9 850,3	2	3	16	MNAMVCCSLVSIPK	K	N	0.997	55.1	25	55.1	Oxidation (+16), Carbamidomethyl (+57), Carbamidomethyl (+57)	1 624,75	2	0.0011	0.67	37	50	20-0914_P20-006_Rehault_Digest_BMSP_ORBI312-9285-9998_9998
	1	0.000927	9 850,3	2	3	16	MNAMVCCSLVSIPK	K	N	0.997	60.1	25	3.47	Oxidation (+16), Carbamidomethyl (+57), Carbamidomethyl (+57)	1 624,74	2	-0.0026	-1.6	37	50	20-0914_P20-006_Rehault_Digest_BMSP_ORBI312-8416-9081_9081
	1	0.000927	9 850,3	2	3	16	MNAMVCCSLVSIPK	K	N	0.997	58.7	25	58.7	Carbamidomethyl (+57), Carbamidomethyl (+57)	1 608,75	2	-0.0018	-1.1	37	50	20-0914_P20-006_Rehault_Digest_BMSP_ORBI312-9895-10643_10643
	1	0.000927	9 850,3	2	3	16	MNAMVCCSLVSIPK	K	N	0.997	56.7	25	1.26	Oxidation (+16), Carbamidomethyl (+57), Carbamidomethyl (+57)	1 624,74	2	-0.0014	-0.83	37	50	20-0914_P20-006_Rehault_Digest_BMSP_ORBI312-9325-10040_10040
	1	0.000927	9 850,3	2	3	16	MNAMVCCSLVSIPK	K	N	0.997	60.4	25	60.4	Oxidation (+16), Carbamidomethyl (+57), Carbamidomethyl (+57)	1 624,74	2	-0.0023	-1.4	37	50	20-0914_P20-006_Rehault_Digest_BMSP_ORBI312-8486-9155_9155
	1	0.000927	9 850,3	2	3	16	MNAMVCCSLVSIPK	K	N	0.997	59	25	59	Oxidation (+16), Carbamidomethyl (+57), Carbamidomethyl (+57)	1 624,74	2	-0.0021	-1.3	37	50	20-0914_P20-006_Rehault_Digest_BMSP_ORBI312-8755-9440_9440
	1	0.000927	9 850,3	2	3	16	MNAMVCCSLVSIPK	K	N	0.997	56.4	25	1	Oxidation (+16), Carbamidomethyl (+57), Carbamidomethyl (+57)	1 624,75	2	0.00084	0.52	37	50	20-0914_P20-006_Rehault_Digest_BMSP_ORBI312-9133-9838_9838
	1	0.000927	9 850,3	2	3	16	MNAMVCCSLVSIPK	K	N	0.997	53	25	53	Carbamidomethyl (+57), Carbamidomethyl (+57)	1 608,75	2	-0.00034	-0.21	37	50	20-0914_P20-006_Rehault_Digest_BMSP_ORBI312-9654-10388_10388
	1	0.000927	9 850,3	2	3	16	MNAMVCCSLVSIPK	K	N	0.997	63.5	25	63.5	Oxidation (+16), Carbamidomethyl (+57), Carbamidomethyl (+57)	1 624,74	2	-0.0022	-1.4	37	50	20-0914_P20-006_Rehault_Digest_BMSP_ORBI312-8527-9198_9198
	1	0.000927	9 850,3	2	3	16	MNAMVCCSLVSIPK	K	N	0.997	59.8	25	59.8	Carbamidomethyl (+57), Carbamidomethyl (+57)	1 608,75	2	-0.0012	-0.74	37	50	20-0914_P20-006_Rehault_Digest_BMSP_ORBI312-9867-10613_10613
	1	0.000927	9 850,3	2	3	16	MNAMVCCSLVSIPK	K	N	0.997	58.8	25	2.07	Oxidation (+16), Carbamidomethyl (+57), Carbamidomethyl (+57)	1 624,75	2	0.0015	0.89	37	50	20-0914_P20-006_Rehault_Digest_BMSP_ORBI312-9169-9876_9876
	1	0.000927	9 850,3	2	3	16	MNAMVCCSLVSIPK	K	N	0.997	30.2	25	30.2	Oxidation (+16), Carbamidomethyl (+57), Carbamidomethyl (+57)	1 624,74	3	-0.00021	-0.13	37	50	20-0914_P20-006_Rehault_Digest_BMSP_ORBI312-9509-10235_10235
	1	0.000927	9 850,3	2	3	16	MNAMVCCSLVSIPK	K	N	0.997	56.2	25	1.51	Oxidation (+16), Carbamidomethyl (+57), Carbamidomethyl (+57)	1 624,74	2	-1.3e-05	-0.008	37	50	20-0914_P20-006_Rehault_Digest_BMSP_ORBI312-7736-8361_8361
	1	0.000927	9 850,3	2	3	16	MNAMVCCSLVSIPK	K	N	0.997	59	25	1.02	Oxidation (+16), Carbamidomethyl (+57), Carbamidomethyl (+57)	1 624,74	2	-0.0005	-0.31	37	50	20-0914_P20-006_Rehault_Digest_BMSP_ORBI312-9018-9717_9717
	1	0.000927	9 850,3	2	3	16	MNAMVCCSLVSIPK	K	N	0.997	67	25	67	Oxidation (+16), Carbamidomethyl (+57), Carbamidomethyl (+57)	1 624,74	2	-0.0022	-1.4	37	50	20-0914_P20-006_Rehault_Digest_BMSP_ORBI312-8385-9048_9048
	1	0.000927	9 850,3	2	3	16	MNAMVCCSLVSIPK	K	N	0.997	61.4	25	61.4	Oxidation (+16), Carbamidomethyl (+57), Carbamidomethyl (+57)	1 624,74	2	-0.00062	-0.38	37	50	20-0914_P20-006_Rehault_Digest_BMSP_ORBI312-9425-10146_10146
	1	0.000927	9 850,3	2	3	16	MNAMVCCSLVSIPK	K	N	0.997	66.5	25	66.5	Carbamidomethyl (+57), Carbamidomethyl (+57)	1 608,75	2	-0.0018	-1.1	37	50	20-0914_P20-006_Rehault_Digest_BMSP_ORBI312-9917-10667_10667
	1	0.000927	9 850,3	2	3	16	MNAMVCCSLVSIPK	K	N	0.997	62.3	25	62.3	Oxidation (+16), Oxidation (+16), Carbamidomethyl (+57), Carbamidomethyl (+57)	1 640,74	2	0.00043	0.26	37	50	20-0914_P20-006_Rehault_Digest_BMSP_ORBI312-6255-6799_6799
	1	0.000927	9 850,3	2	3	16	MNAMVCCSLVSIPK	K	N	0.997	69	25	69	Oxidation (+16), Carbamidomethyl (+57), Carbamidomethyl (+57)	1 624,74	2	-0.0027	-1.7	37	50	20-0914_P20-006_Rehault_Digest_BMSP_ORBI312-8448-9115_9115
	1	0.000927	9 850,3	2	3	16	MNAMVCCSLVSIPK	K	N	0.997	65.7	25	65.7	Oxidation (+16), Carbamidomethyl (+57), Carbamidomethyl (+57)	1 624,74	2	-0.0014	-0.83	37	50	20-0914_P20-006_Rehault_Digest_BMSP_ORBI312-8978-9675_9675
	1	0.000927	9 850,3	2	3	16	MNAMVCCSLVSIPK	K	N	0.997	70	25	70	Oxidation (+16), Carbamidomethyl (+57), Carbamidomethyl (+57)	1 624,74	2	-0.0026	-1.6	37	50	20-0914_P20-006_Rehault_Digest_BMSP_ORBI312-8565-9238_9238
	1	0.000927	9 850,3	2	3	16	MNAMVCCSLVSIPK	K	N	0.997	31.1	25	0	Oxidation (+16), Carbamidomethyl (+57), Carbamidomethyl (+57)	1 624,75	3	0.0018	1.1	37	50	20-0914_P20-006_Rehault_Digest_BMSP_ORBI312-8214-8868_8868
	1	0.000927	9 850,3	2	3	16	MNAMVCCSLVSIPK	K	N	0.997	31.1	25	0	Oxidation (+16), Carbamidomethyl (+57), Carbamidomethyl (+57)	1 624,75	3	0.0018	1.1	37	50	20-0914_P20-006_Rehault_Digest_BMSP_ORBI312-8214-8868_8868
	1	0.000927	9 850,3	2	3	16	MNAMVCCSLVSIPK	K	N	0.997	64.6	25	64.6	Oxidation (+16), Carbamidomethyl (+57), Carbamidomethyl (+57)	1 624,74	2	-0.00075	-0.46	37	50	20-0914_P20-006_Rehault_Digest_BMSP_ORBI312-9096-9799_9799
	1	0.000927	9 850,3	2	3	16	MNAMVCCSLVSIPK	K	N	0.997	61.9	25	61.9	Oxidation (+16), Carbamidomethyl (+57), Carbamidomethyl (+57)	1 624,74	2	0.00011	0.067	37	50	20-0914_P20-006_Rehault_Digest_BMSP_ORBI312-9594-10325_10325
	1	0.000927	9 850,3	2	3	16	MNAMVCCSLVSIPK	K	N	0.997	62.1	25	0.03	Oxidation (+16), Carbamidomethyl (+57), Carbamidomethyl (+57)	1 624,74	2	-0.00038	-0.23	37	50	20-0914_P20-006_Rehault_Digest_BMSP_ORBI312-9205-9914_9914
	1	0.000927	9 850,3	2	3	16	MNAMVCCSLVSIPK	K	N	0.997	66.3	25	66.3	Oxidation (+16), Oxidation (+16), Carbamidomethyl (+57), Carbamidomethyl (+57)	1 640,74	2	0.0018	1.1	37	50	20-0914_P20-006_Rehault_Digest_BMSP_ORBI312-6338-6886_6886
	1	0.000927	9 850,3	2	3	16	MNAMVCCSLVSIPK	K	N	0.997	65.5	25	65.5	Oxidation (+16), Carbamidomethyl (+57), Carbamidomethyl (+57)	1 624,74	2	-0.00038	-0.23	37	50	20-0914_P20-006_Rehault_Digest_BMSP_ORBI312-9630-10363_10363
	1	0.000927	9 850,3	2	3	16	MNAMVCCSLVSIPK	K	N	0.997	69.4	25	69.4	Oxidation (+16), Carbamidomethyl (+57), Carbamidomethyl (+57)	1 624,74	2	-0.00099	-0.61	37	50	20-0914_P20-006_Rehault_Digest_BMSP_ORBI312-8942-9637_9637
	1	0.000927	9 850,3	2	3	16	MNAMVCCSLVSIPK	K	N	0.997	79.1	25	79.1	Oxidation (+16), Carbamidomethyl (+57), Carbamidomethyl (+57)	1 624,74	2	-0.0032	-2	37	50	20-0914_P20-006_Rehault_Digest_BMSP_ORBI312-8594-9269_9269
	1	0.000927	9 850,3	2	3	16	MNAMVCCSLVSIPK	K	N	0.997	36	25	36	Oxidation (+16), Carbamidomethyl (+57), Carbamidomethyl (+57)	1 624,75	3	0.0013	0.77	37	50	20-0914_P20-006_Rehault_Digest_BMSP_ORBI312-8293-8951_8951
	1	0.000927	9 850,3	2	3	16	MNAMVCCSLVSIPK	K	N	0.997	74.6	25	74.6	Oxidation (+16), Carbamidomethyl (+57), Carbamidomethyl (+57)	1 624,74	2	-0.0012	-0.76	37	50	20-0914_P20-006_Rehault_Digest_BMSP_ORBI312-9557-10286_10286
	1	0.000927	9 850,3	2	3	16	MNAMVCCSLVSIPK	K	N	0.997	35.2	25	35.2	Carbamidomethyl (+57), Carbamidomethyl (+57)	1 608,75	3	0.0017	1.1	37	50	20-0914_P20-006_Rehault_Digest_BMSP_ORBI312-9675-10410_10410
	1	0.000927	9 850,3	2	3	16	MNAMVCCSLVSIPK	K	N	0.997	79.1	25	79.1	Carbamidomethyl (+57), Carbamidomethyl (+57)	1 608,75	2	0.0031	1.9	37	50	20-0914_P20-006_Rehault_Digest_BMSP_ORBI312-9687-10423_10423
	1	0.000927	9 850,3	2	3	16	MNAMVCCSLVSIPK	K	N	0.997	75.5	25	75.5	Oxidation (+16), Carbamidomethyl (+57), Carbamidomethyl (+57)	1 624,74	2	-0.0014	-0.83	37	50	20-0914_P20-006_Rehault_Digest_BMSP_ORBI312-9489-10214_10214
	1	0.000927	9 850,3	2	3	16	MNAMVCCSLVSIPK	K	N	0.997	70.7	25	2.18	Oxidation (+16), Carbamidomethyl (+57), Carbamidomethyl (+57)	1 624,74	2	-0.00038	-0.23	37	50	20-0914_P20-006_Rehault_Digest_BMSP_ORBI312-9393-10112_10112
	1	0.000927	9 850,3	2	3	16	MNAMVCCSLVSIPK	K	N	0.997	78.4	25	78.4	Oxidation (+16), Carbamidomethyl (+57), Carbamidomethyl (+57)	1 624,74	2	-0.0012	-0.76	37	50	20-0914_P20-006_Rehault_Digest_BMSP_ORBI312-7808-8437_8437
	1	0.000927	9 850,3	2	3	16	MNAMVCCSLVSIPK	K	N	0.997	37.2	25	37.2	Carbamidomethyl (+57), Carbamidomethyl (+57)	1 608,75	3	0.0023	1.4	37	50	20-0914_P20-006_Rehault_Digest_BMSP_ORBI312-9828-10571_10571
	1	0.000927	9 850,3	2	3	16	MNAMVCCSLVSIPK	K	N	0.997	78.4	25	78.4	Oxidation (+16), Carbamidomethyl (+57), Carbamidomethyl (+57)	1 624,75	2	0.00072	0.44	37	50	20-0914_P20-006_Rehault_Digest_BMSP_ORBI312-9246-9957_9957
	1	0.000927	9 850,3	2	3	16	MNAMVCCSLVSIPK	K	N	0.997	39.8	25	39.8	Carbamidomethyl (+57), Carbamidomethyl (+57)	1 608,75	3	0.0041	2.6	37	50	20-0914_P20-006_Rehault_Digest_BMSP_ORBI312-9752-10491_10491
	1	0.000927	9 850,3	2	3	16	MNAMVCCSLVSIPK	K	N	0.997	75.3	25	75.3	Oxidation (+16), Carbamidomethyl (+57), Carbamidomethyl (+57)	1 624,74	2	0.00011	0.067	37	50	20-0914_P20-006_Rehault_Digest_BMSP_ORBI312-7768-8395_8395
	1	0.000927	9 850,3	2	3	16	MNAMVCCSLVSIPK	K	N	0.997	75.7	25	75.7	Oxidation (+16), Carbamidomethyl (+57), Carbamidomethyl (+57)	1 624,74	2	-0.00026	-0.16	37	50	20-0914_P20-006_Rehault_Digest_BMSP_ORBI312-8795-9482_9482
	1	0.000927	9 850,3	2	3	16	MNAMVCCSLVSIPK	K	N	0.997	78.7	25	78.7	Oxidation (+16), Carbamidomethyl (+57), Carbamidomethyl (+57)	1 624,74	2	-0.00075	-0.46	37	50	20-0914_P20-006_Rehault_Digest_BMSP_ORBI312-9037-9737_9737
	1	0.000927	9 850,3	2	3	16	MNAMVCCSLVSIPK	K	N	0.997	76.2	25	76.2	Carbamidomethyl (+57), Carbamidomethyl (+57)	1 608,75	2	-0.00034	-0.21	37	50	20-0914_P20-006_Rehault_Digest_BMSP_ORBI312-9841-10585_10585
	1	0.000927	9 850,3	2	3	16	MNAMVCCSLVSIPK	K	N	0.997	89.2	25	89.2	Carbamidomethyl (+57), Carbamidomethyl (+57)	1 608,75	2	0.0039	2.4	37	50	20-0914_P20-006_Rehault_Digest_BMSP_ORBI312-9767-10507_10507
	1	0.000927	9 850,3	2	3	16	MNAMVCCSLVSIPK	K	N	0.997	91	25	91	Carbamidomethyl (+57), Carbamidomethyl (+57)	1 608,75	2	0.0039	2.4	37	50	20-0914_P20-006_Rehault_Digest_BMSP_ORBI312-9727-10465_10465
	1	0.000927	9 850,3	2	3	16	MNAMVCCSLVSIPK	K	N	0.997	78.5	25	78.5	Oxidation (+16), Carbamidomethyl (+57), Carbamidomethyl (+57)	1 624,74	2	-0.00038	-0.23	37	50	20-0914_P20-006_Rehault_Digest_BMSP_ORBI312-8190-8843_8843
	1	0.000927	9 850,3	2	3	16	MNAMVCCSLVSIPK	K	N	0.997	44	25	44	Carbamidomethyl (+57), Carbamidomethyl (+57)	1 608,75	3	0.0043	2.7	37	50	20-0914_P20-006_Rehault_Digest_BMSP_ORBI312-9792-10533_10533
	1	0.000927	9 850,3	2	3	16	MNAMVCCSLVSIPK	K	N	0.997	46	25	2.24	Oxidation (+16), Carbamidomethyl (+57), Carbamidomethyl (+57)	1 624,75	3	0.0044	2.7	37	50	20-0914_P20-006_Rehault_Digest_BMSP_ORBI312-8250-8906_8906
	1	0.000927	9 850,3	2	3	16	MNAMVCCSLVSIPK	K	N	0.997	91.2	25	91.2	Carbamidomethyl (+57), Carbamidomethyl (+57)	1 608,75	2	0.0011	0.7	37	50	20-0914_P20-006_Rehault_Digest_BMSP_ORBI312-9807-10549_10549
	1	0.000927	9 850,3	2	3	16	MNAMVCCSLVSIPK	K	N	0.997	93.3	25	93.3	Oxidation (+16), Carbamidomethyl (+57), Carbamidomethyl (+57)	1 624,75	2	0.0011	0.67	37	50	20-0914_P20-006_Rehault_Digest_BMSP_ORBI312-9527-10254_10254
	1	0.000927	9 850,3	2	3	16	MNAMVCCSLVSIPK	K	N	0.997	93.4	25	93.4	Oxidation (+16), Oxidation (+16), Carbamidomethyl (+57), Carbamidomethyl (+57)	1 640,74	2	0.0023	1.4	37	50	20-0914_P20-006_Rehault_Digest_BMSP_ORBI312-6294-6840_6840
	1	0.000927	9 850,3	2	3	16	MNAMVCCSLVSIPK	K	N	0.997	95.2	25	95.2	Oxidation (+16), Carbamidomethyl (+57), Carbamidomethyl (+57)	1 624,75	2	0.0026	1.6	37	50	20-0914_P20-006_Rehault_Digest_BMSP_ORBI312-8268-8925_8925
	1	0.000927	9 850,3	2	3	16	MNAMVCCSLVSIPK	K	N	0.997	93.9	25	93.9	Oxidation (+16), Carbamidomethyl (+57), Carbamidomethyl (+57)	1 624,74	2	-0.00087	-0.53	37	50	20-0914_P20-006_Rehault_Digest_BMSP_ORBI312-9456-10179_10179
	1	0.000927	9 850,3	2	3	16	MNAMVCCSLVSIPK	K	N	0.997	96.8	25	96.8	Oxidation (+16), Carbamidomethyl (+57), Carbamidomethyl (+57)	1 624,74	2	-0.00026	-0.16	37	50	20-0914_P20-006_Rehault_Digest_BMSP_ORBI312-8309-8968_8968
	1	0.000927	9 850,3	2	3	16	MNAMVCCSLVSIPK	K	N	0.997	53.4	25	53.4	Carbamidomethyl (+57), Carbamidomethyl (+57)	1 608,75	3	0.0043	2.7	37	50	20-0914_P20-006_Rehault_Digest_BMSP_ORBI312-9712-10449_10449
	1	0.000927	9 850,3	2	3	16	MNAMVCCSLVSIPK	K	N	0.997	115	25	115	Oxidation (+16), Carbamidomethyl (+57), Carbamidomethyl (+57)	1 624,75	2	0.0032	1.9	37	50	20-0914_P20-006_Rehault_Digest_BMSP_ORBI312-8228-8883_8883
	1	0.000927	9 850,3	2	3	16	MNAMVCCSLVSIPKNYDR	K	V	0.987	17.6	25	17.6	Oxidation (+16), Carbamidomethyl (+57), Carbamidomethyl (+57)	2 172,98	3	-0.0014	-0.62	37	54	20-0914_P20-006_Rehault_Digest_BMSP_ORBI312-8366-9027_9027
	1	0.000927	9 850,3	2	3	16	MNAMVCCSLVSIPKNYDR	K	V	0.99	18.5	25	18.5	Oxidation (+16), Carbamidomethyl (+57), Carbamidomethyl (+57)	2 172,98	3	-0.0019	-0.88	37	54	20-0914_P20-006_Rehault_Digest_BMSP_ORBI312-7977-8616_8616
	1	0.000927	9 850,3	2	3	16	MNAMVCCSLVSIPKNYDR	K	V	0.99	22.8	25	22.8	Oxidation (+16), Carbamidomethyl (+57), Carbamidomethyl (+57)	2 172,97	3	-0.005	-2.3	37	54	20-0914_P20-006_Rehault_Digest_BMSP_ORBI312-7855-8486_8486
	1	0.000927	9 850,3	2	3	16	MNAMVCCSLVSIPKNYDR	K	V	0.991	21.8	25	21.8	Oxidation (+16), Carbamidomethyl (+57), Carbamidomethyl (+57)	2 172,97	3	-0.0041	-1.9	37	54	20-0914_P20-006_Rehault_Digest_BMSP_ORBI312-7886-8519_8519
	1	0.000927	9 850,3	2	3	16	MNAMVCCSLVSIPKNYDR	K	V	0.992	19.9	25	19.9	Oxidation (+16), Carbamidomethyl (+57), Carbamidomethyl (+57)	2 172,98	3	-0.0032	-1.5	37	54	20-0914_P20-006_Rehault_Digest_BMSP_ORBI312-7693-8315_8315
	1	0.000927	9 850,3	2	3	16	MNAMVCCSLVSIPKNYDR	K	V	0.994	18.7	25	18.7	Oxidation (+16), Carbamidomethyl (+57), Carbamidomethyl (+57)	2 172,98	3	0.003	1.4	37	54	20-0914_P20-006_Rehault_Digest_BMSP_ORBI312-7943-8580_8580
	1	0.000927	9 850,3	2	3	16	MNAMVCCSLVSIPKNYDR	K	V	0.995	21.4	25	21.4	Oxidation (+16), Carbamidomethyl (+57), Carbamidomethyl (+57)	2 172,98	3	-0.0034	-1.5	37	54	20-0914_P20-006_Rehault_Digest_BMSP_ORBI312-7632-8250_8250
	1	0.000927	9 850,3	2	3	16	MNAMVCCSLVSIPKNYDR	K	V	0.997	22.1	25	22.1	Carbamidomethyl (+57), Carbamidomethyl (+57)	2 156,98	3	-0.0013	-0.58	37	54	20-0914_P20-006_Rehault_Digest_BMSP_ORBI312-8829-9517_9517
	1	0.000927	9 850,3	2	3	16	MNAMVCCSLVSIPKNYDR	K	V	0.997	23.7	25	23.7	Oxidation (+16), Carbamidomethyl (+57), Carbamidomethyl (+57)	2 172,98	3	-0.00044	-0.2	37	54	20-0914_P20-006_Rehault_Digest_BMSP_ORBI312-7322-7923_7923
	1	0.000927	9 850,3	2	3	16	MNAMVCCSLVSIPKNYDR	K	V	0.997	23.1	25	23.1	Oxidation (+16), Carbamidomethyl (+57), Carbamidomethyl (+57)	2 172,98	3	-0.0017	-0.79	37	54	20-0914_P20-006_Rehault_Digest_BMSP_ORBI312-7293-7892_7892
	1	0.000927	9 850,3	2	3	16	MNAMVCCSLVSIPKNYDR	K	V	0.997	25.7	25	25.7	Carbamidomethyl (+57), Carbamidomethyl (+57)	2 156,98	3	-0.0027	-1.3	37	54	20-0914_P20-006_Rehault_Digest_BMSP_ORBI312-8888-9580_9580
	1	0.000927	9 850,3	2	3	16	MNAMVCCSLVSIPKNYDR	K	V	0.997	26.2	25	26.2	Oxidation (+16), Carbamidomethyl (+57), Carbamidomethyl (+57)	2 172,98	3	-7.3e-05	-0.034	37	54	20-0914_P20-006_Rehault_Digest_BMSP_ORBI312-8195-8848_8848
	1	0.000927	9 850,3	2	3	16	MNAMVCCSLVSIPKNYDR	K	V	0.997	27.5	25	27.5	Oxidation (+16), Carbamidomethyl (+57), Carbamidomethyl (+57)	2 172,98	3	-0.0015	-0.71	37	54	20-0914_P20-006_Rehault_Digest_BMSP_ORBI312-8064-8709_8709
	1	0.000927	9 850,3	2	3	16	MNAMVCCSLVSIPKNYDR	K	V	0.997	30	25	30	Carbamidomethyl (+57), Carbamidomethyl (+57)	2 156,98	3	-0.0016	-0.75	37	54	20-0914_P20-006_Rehault_Digest_BMSP_ORBI312-9038-9738_9738
	1	0.000927	9 850,3	2	3	16	MNAMVCCSLVSIPKNYDR	K	V	0.997	32	25	32	Carbamidomethyl (+57), Carbamidomethyl (+57)	2 156,98	3	0.00076	0.35	37	54	20-0914_P20-006_Rehault_Digest_BMSP_ORBI312-9151-9857_9857
	1	0.000927	9 850,3	2	3	16	MNAMVCCSLVSIPKNYDR	K	V	0.997	33.4	25	33.4	Carbamidomethyl (+57), Carbamidomethyl (+57)	2 156,98	3	-0.00015	-0.071	37	54	20-0914_P20-006_Rehault_Digest_BMSP_ORBI312-9078-9780_9780
	1	0.000927	9 850,3	2	3	16	MNAMVCCSLVSIPKNYDR	K	V	0.997	33.6	25	33.6	Oxidation (+16), Carbamidomethyl (+57), Carbamidomethyl (+57)	2 172,98	3	0.0012	0.56	37	54	20-0914_P20-006_Rehault_Digest_BMSP_ORBI312-7396-8001_8001
	1	0.000927	9 850,3	2	3	16	MNAMVCCSLVSIPKNYDR	K	V	0.997	35	25	35	Carbamidomethyl (+57), Carbamidomethyl (+57)	2 156,98	3	-0.00015	-0.071	37	54	20-0914_P20-006_Rehault_Digest_BMSP_ORBI312-8998-9696_9696
	1	0.000927	9 850,3	2	3	16	MNAMVCCSLVSIPKNYDR	K	V	0.997	37.2	25	37.2	Carbamidomethyl (+57), Carbamidomethyl (+57)	2 156,98	3	-0.0034	-1.6	37	54	20-0914_P20-006_Rehault_Digest_BMSP_ORBI312-8856-9546_9546
	1	0.000927	9 850,3	2	3	16	MNAMVCCSLVSIPKNYDR	K	V	0.997	37	25	37	Oxidation (+16), Carbamidomethyl (+57), Carbamidomethyl (+57)	2 172,98	3	-0.003	-1.4	37	54	20-0914_P20-006_Rehault_Digest_BMSP_ORBI312-7663-8283_8283
	1	0.000927	9 850,3	2	3	16	MNAMVCCSLVSIPKNYDR	K	V	0.997	40.8	25	40.8	Carbamidomethyl (+57), Carbamidomethyl (+57)	2 156,98	3	-0.0029	-1.3	37	54	20-0914_P20-006_Rehault_Digest_BMSP_ORBI312-8960-9656_9656
	1	0.000927	9 850,3	2	3	16	MNAMVCCSLVSIPKNYDR	K	V	0.997	41	25	41	Carbamidomethyl (+57), Carbamidomethyl (+57)	2 156,98	3	-0.0027	-1.3	37	54	20-0914_P20-006_Rehault_Digest_BMSP_ORBI312-8923-9617_9617
	1	0.000927	9 850,3	2	3	16	MNAMVCCSLVSIPKNYDR	K	V	0.997	45.8	25	45.8	Oxidation (+16), Carbamidomethyl (+57), Carbamidomethyl (+57)	2 172,98	3	-0.0032	-1.5	37	54	20-0914_P20-006_Rehault_Digest_BMSP_ORBI312-8401-9064_9064
	1	0.000927	9 850,3	2	3	16	NLYVFGAVWK	R	T	0.988	34.9	25	34.9		1 195,64	2	0.00065	0.55	17	26	20-0914_P20-006_Rehault_Digest_BMSP_ORBI312-14176-15286_15286
	1	0.000927	9 850,3	2	3	16	NLYVFGAVWK	R	T	0.988	34.1	25	34.1		1 195,64	2	-0.00069	-0.58	17	26	20-0914_P20-006_Rehault_Digest_BMSP_ORBI312-15657-17331_17331
	1	0.000927	9 850,3	2	3	16	NLYVFGAVWK	R	T	0.989	34.2	25	34.2		1 195,64	2	-0.00057	-0.48	17	26	20-0914_P20-006_Rehault_Digest_BMSP_ORBI312-14218-15334_15334
	1	0.000927	9 850,3	2	3	16	NLYVFGAVWK	R	T	0.989	32.3	25	32.3		1 195,64	2	-0.00032	-0.27	17	26	20-0914_P20-006_Rehault_Digest_BMSP_ORBI312-14295-15422_15422
	1	0.000927	9 850,3	2	3	16	NLYVFGAVWK	R	T	0.99	32.7	25	32.7		1 195,64	2	-8e-05	-0.067	17	26	20-0914_P20-006_Rehault_Digest_BMSP_ORBI312-14598-15786_15786
	1	0.000927	9 850,3	2	3	16	NLYVFGAVWK	R	T	0.99	35.9	25	35.9		1 195,64	2	0.0013	1.1	17	26	20-0914_P20-006_Rehault_Digest_BMSP_ORBI312-15555-17137_17137
	1	0.000927	9 850,3	2	3	16	NLYVFGAVWK	R	T	0.99	33.1	25	33.1		1 195,64	2	-0.00032	-0.27	17	26	20-0914_P20-006_Rehault_Digest_BMSP_ORBI312-13991-15087_15087
	1	0.000927	9 850,3	2	3	16	NLYVFGAVWK	R	T	0.991	33.5	25	33.5		1 195,64	2	-8e-05	-0.067	17	26	20-0914_P20-006_Rehault_Digest_BMSP_ORBI312-13960-15054_15054
	1	0.000927	9 850,3	2	3	16	NLYVFGAVWK	R	T	0.991	35.7	25	35.7		1 195,64	2	-0.00045	-0.37	17	26	20-0914_P20-006_Rehault_Digest_BMSP_ORBI312-14233-15352_15352
	1	0.000927	9 850,3	2	3	16	NLYVFGAVWK	R	T	0.991	36.8	25	36.8		1 195,64	2	0.00065	0.55	17	26	20-0914_P20-006_Rehault_Digest_BMSP_ORBI312-14741-15958_15958
	1	0.000927	9 850,3	2	3	16	NLYVFGAVWK	R	T	0.992	38.5	25	38.5		1 195,64	2	-0.0011	-0.88	17	26	20-0914_P20-006_Rehault_Digest_BMSP_ORBI312-14556-15735_15735
	1	0.000927	9 850,3	2	3	16	NLYVFGAVWK	R	T	0.994	38.2	25	38.2		1 195,64	2	-0.00069	-0.58	17	26	20-0914_P20-006_Rehault_Digest_BMSP_ORBI312-15294-16708_16708
	1	0.000927	9 850,3	2	3	16	NLYVFGAVWK	R	T	0.995	37.3	25	37.3		1 195,64	2	-0.0002	-0.17	17	26	20-0914_P20-006_Rehault_Digest_BMSP_ORBI312-13882-14969_14969
	1	0.000927	9 850,3	2	3	16	NLYVFGAVWK	R	T	0.995	37.5	25	37.5		1 195,64	2	-0.00032	-0.27	17	26	20-0914_P20-006_Rehault_Digest_BMSP_ORBI312-15137-16477_16477
	1	0.000927	9 850,3	2	3	16	NLYVFGAVWK	R	T	0.996	42.1	25	42.1		1 195,64	2	-0.00093	-0.78	17	26	20-0914_P20-006_Rehault_Digest_BMSP_ORBI312-13704-14768_14768
	1	0.000927	9 850,3	2	3	16	NLYVFGAVWK	R	T	0.996	40.5	25	40.5		1 195,64	2	-0.00069	-0.58	17	26	20-0914_P20-006_Rehault_Digest_BMSP_ORBI312-13823-14903_14903
	1	0.000927	9 850,3	2	3	16	NLYVFGAVWK	R	T	0.996	38.6	25	38.6		1 195,64	2	-0.0002	-0.17	17	26	20-0914_P20-006_Rehault_Digest_BMSP_ORBI312-14276-15401_15401
	1	0.000927	9 850,3	2	3	16	NLYVFGAVWK	R	T	0.996	38.6	25	38.6		1 195,64	2	-0.0002	-0.17	17	26	20-0914_P20-006_Rehault_Digest_BMSP_ORBI312-16406-18444_18444
	1	0.000927	9 850,3	2	3	16	NLYVFGAVWK	R	T	0.996	41.3	25	41.3		1 195,64	2	0.00029	0.24	17	26	20-0914_P20-006_Rehault_Digest_BMSP_ORBI312-13838-14921_14921
	1	0.000927	9 850,3	2	3	16	NLYVFGAVWK	R	T	0.996	41.5	25	41.5		1 195,64	2	0.00016	0.14	17	26	20-0914_P20-006_Rehault_Digest_BMSP_ORBI312-13747-14816_14816
	1	0.000927	9 850,3	2	3	16	NLYVFGAVWK	R	T	0.997	42.1	25	42.1		1 195,64	2	-0.00057	-0.48	17	26	20-0914_P20-006_Rehault_Digest_BMSP_ORBI312-13654-14714_14714
	1	0.000927	9 850,3	2	3	16	NLYVFGAVWK	R	T	0.997	21.9	25	21.9		1 195,64	3	0.0007	0.58	17	26	20-0914_P20-006_Rehault_Digest_BMSP_ORBI312-13185-14214_14214
	1	0.000927	9 850,3	2	3	16	NLYVFGAVWK	R	T	0.997	40.5	25	40.5		1 195,64	2	-0.00032	-0.27	17	26	20-0914_P20-006_Rehault_Digest_BMSP_ORBI312-14486-15646_15646
	1	0.000927	9 850,3	2	3	16	NLYVFGAVWK	R	T	0.997	43.3	25	43.3		1 195,64	2	-0.00069	-0.58	17	26	20-0914_P20-006_Rehault_Digest_BMSP_ORBI312-13768-14840_14840
	1	0.000927	9 850,3	2	3	16	NLYVFGAVWK	R	T	0.997	43.8	25	43.8		1 195,64	2	-0.00057	-0.48	17	26	20-0914_P20-006_Rehault_Digest_BMSP_ORBI312-14104-15208_15208
	1	0.000927	9 850,3	2	3	16	NLYVFGAVWK	R	T	0.997	46.1	25	46.1		1 195,64	2	-0.00093	-0.78	17	26	20-0914_P20-006_Rehault_Digest_BMSP_ORBI312-13555-14607_14607
	1	0.000927	9 850,3	2	3	16	NLYVFGAVWK	R	T	0.997	46.3	25	46.3		1 195,64	2	-0.00093	-0.78	17	26	20-0914_P20-006_Rehault_Digest_BMSP_ORBI312-13791-14865_14865
	1	0.000927	9 850,3	2	3	16	NLYVFGAVWK	R	T	0.997	48.6	25	48.6		1 195,64	2	-0.0013	-1.1	17	26	20-0914_P20-006_Rehault_Digest_BMSP_ORBI312-15237-16619_16619
	1	0.000927	9 850,3	2	3	16	NLYVFGAVWK	R	T	0.997	47.1	25	47.1		1 195,64	2	-0.00093	-0.78	17	26	20-0914_P20-006_Rehault_Digest_BMSP_ORBI312-13859-14944_14944
	1	0.000927	9 850,3	2	3	16	NLYVFGAVWK	R	T	0.997	45.1	25	45.1		1 195,64	2	-0.00069	-0.58	17	26	20-0914_P20-006_Rehault_Digest_BMSP_ORBI312-14071-15173_15173
	1	0.000927	9 850,3	2	3	16	NLYVFGAVWK	R	T	0.997	43.5	25	43.5		1 195,64	2	4.2e-05	0.035	17	26	20-0914_P20-006_Rehault_Digest_BMSP_ORBI312-13913-15002_15002
	1	0.000927	9 850,3	2	3	16	NLYVFGAVWK	R	T	0.997	23.7	25	23.7		1 195,64	3	0.0012	0.97	17	26	20-0914_P20-006_Rehault_Digest_BMSP_ORBI312-13101-14126_14126
	1	0.000927	9 850,3	2	3	16	NLYVFGAVWK	R	T	0.997	47.3	25	47.3		1 195,64	2	-0.00057	-0.48	17	26	20-0914_P20-006_Rehault_Digest_BMSP_ORBI312-13683-14745_14745
	1	0.000927	9 850,3	2	3	16	NLYVFGAVWK	R	T	0.997	47.9	25	47.9		1 195,64	2	0.00029	0.24	17	26	20-0914_P20-006_Rehault_Digest_BMSP_ORBI312-13600-14656_14656
	1	0.000927	9 850,3	2	3	16	NLYVFGAVWK	R	T	0.997	46	25	46		1 195,64	2	-8e-05	-0.067	17	26	20-0914_P20-006_Rehault_Digest_BMSP_ORBI312-13624-14682_14682
	1	0.000927	9 850,3	2	3	16	NLYVFGAVWK	R	T	0.997	46.8	25	46.8		1 195,64	2	-0.0002	-0.17	17	26	20-0914_P20-006_Rehault_Digest_BMSP_ORBI312-13438-14482_14482
	1	0.000927	9 850,3	2	3	16	NLYVFGAVWK	R	T	0.997	50.2	25	50.2		1 195,64	2	0.00041	0.34	17	26	20-0914_P20-006_Rehault_Digest_BMSP_ORBI312-13273-14307_14307
	1	0.000927	9 850,3	2	3	16	NLYVFGAVWK	R	T	0.997	47.9	25	47.9		1 195,64	2	-8e-05	-0.067	17	26	20-0914_P20-006_Rehault_Digest_BMSP_ORBI312-13575-14629_14629
	1	0.000927	9 850,3	2	3	16	NLYVFGAVWK	R	T	0.997	26.4	25	26.4		1 195,64	3	0.0025	2.1	17	26	20-0914_P20-006_Rehault_Digest_BMSP_ORBI312-13022-14043_14043
	1	0.000927	9 850,3	2	3	16	NLYVFGAVWK	R	T	0.997	51.7	25	51.7		1 195,64	2	0.00041	0.34	17	26	20-0914_P20-006_Rehault_Digest_BMSP_ORBI312-13344-14382_14382
	1	0.000927	9 850,3	2	3	16	NLYVFGAVWK	R	T	0.997	61.2	25	61.2		1 195,64	2	0.0041	3.4	17	26	20-0914_P20-006_Rehault_Digest_BMSP_ORBI312-12995-14015_14015
	1	0.000927	9 850,3	2	3	16	NLYVFGAVWK	R	T	0.997	61.3	25	61.3		1 195,64	2	0.0042	3.5	17	26	20-0914_P20-006_Rehault_Digest_BMSP_ORBI312-13035-14057_14057
	1	0.000927	9 850,3	2	3	16	NLYVFGAVWK	R	T	0.997	49.7	25	49.7		1 195,64	2	-8e-05	-0.067	17	26	20-0914_P20-006_Rehault_Digest_BMSP_ORBI312-13467-14513_14513
	1	0.000927	9 850,3	2	3	16	NLYVFGAVWK	R	T	0.997	64.6	25	64.6		1 195,64	2	0.0042	3.5	17	26	20-0914_P20-006_Rehault_Digest_BMSP_ORBI312-13075-14099_14099
	1	0.000927	9 850,3	2	3	16	NLYVFGAVWK	R	T	0.997	54.9	25	54.9		1 195,64	2	-0.00069	-0.58	17	26	20-0914_P20-006_Rehault_Digest_BMSP_ORBI312-13499-14547_14547
	1	0.000927	9 850,3	2	3	16	NLYVFGAVWK	R	T	0.997	58.3	25	58.3		1 195,64	2	0.0016	1.4	17	26	20-0914_P20-006_Rehault_Digest_BMSP_ORBI312-13309-14345_14345
	1	0.000927	9 850,3	2	3	16	NLYVFGAVWK	R	T	0.997	55.1	25	55.1		1 195,64	2	-0.0002	-0.17	17	26	20-0914_P20-006_Rehault_Digest_BMSP_ORBI312-12955-13973_13973
	1	0.000927	9 850,3	2	3	16	NLYVFGAVWK	R	T	0.997	58	25	58		1 195,64	2	0.00041	0.34	17	26	20-0914_P20-006_Rehault_Digest_BMSP_ORBI312-13524-14574_14574
	1	0.000927	9 850,3	2	3	16	NLYVFGAVWK	R	T	0.997	59.8	25	59.8		1 195,64	2	0.00077	0.65	17	26	20-0914_P20-006_Rehault_Digest_BMSP_ORBI312-13404-14446_14446
	1	0.000927	9 850,3	2	3	16	NLYVFGAVWK	R	T	0.997	28.9	25	28.9		1 195,64	3	0.0022	1.8	17	26	20-0914_P20-006_Rehault_Digest_BMSP_ORBI312-13143-14170_14170
	1	0.000927	9 850,3	2	3	16	NLYVFGAVWK	R	T	0.997	59.9	25	59.9		1 195,64	2	0.0016	1.4	17	26	20-0914_P20-006_Rehault_Digest_BMSP_ORBI312-13155-14183_14183
	1	0.000927	9 850,3	2	3	16	NLYVFGAVWK	R	T	0.997	58.4	25	58.4		1 195,64	2	-0.00032	-0.27	17	26	20-0914_P20-006_Rehault_Digest_BMSP_ORBI312-13808-14885_14885
	1	0.000927	9 850,3	2	3	16	NLYVFGAVWK	R	T	0.997	70.9	25	70.9		1 195,64	2	0.0033	2.8	17	26	20-0914_P20-006_Rehault_Digest_BMSP_ORBI312-13115-14141_14141
	1	0.000927	9 850,3	2	3	16	NLYVFGAVWK	R	T	0.997	67.2	25	67.2		1 195,64	2	0.0026	2.2	17	26	20-0914_P20-006_Rehault_Digest_BMSP_ORBI312-13234-14266_14266
	1	0.000927	9 850,3	2	3	16	NLYVFGAVWK	R	T	0.997	30.5	25	30.5		1 195,64	3	0.0018	1.5	17	26	20-0914_P20-006_Rehault_Digest_BMSP_ORBI312-13061-14084_14084
	1	0.000927	9 850,3	2	3	16	NLYVFGAVWK	R	T	0.997	67.1	25	67.1		1 195,64	2	0.0018	1.5	17	26	20-0914_P20-006_Rehault_Digest_BMSP_ORBI312-13195-14225_14225
	1	0.000927	9 850,3	2	3	16	NLYVFGAVWK	R	T	0.997	69.1	25	69.1		1 195,64	2	0.00016	0.14	17	26	20-0914_P20-006_Rehault_Digest_BMSP_ORBI312-13374-14414_14414
	1	0.000927	9 850,3	2	3	16	NLYVFGAVWKTEDCYQCK	R	C	0.986	18.3	25	18.3	Carbamidomethyl (+57), Carbamidomethyl (+57)	2 280,03	3	-0.003	-1.3	17	34	20-0914_P20-006_Rehault_Digest_BMSP_ORBI312-15190-16551_16551
	1	0.000927	9 850,3	2	3	16	NLYVFGAVWKTEDCYQCK	R	C	0.986	17.4	25	17.4	Carbamidomethyl (+57), Carbamidomethyl (+57)	2 280,03	3	-0.0014	-0.61	17	34	20-0914_P20-006_Rehault_Digest_BMSP_ORBI312-15869-17674_17674
	1	0.000927	9 850,3	2	3	16	NLYVFGAVWKTEDCYQCK	R	C	0.986	17.6	25	17.6	Carbamidomethyl (+57), Carbamidomethyl (+57)	2 280,03	3	-0.0021	-0.93	17	34	20-0914_P20-006_Rehault_Digest_BMSP_ORBI312-14166-15275_15275
	1	0.000927	9 850,3	2	3	16	NLYVFGAVWKTEDCYQCK	R	C	0.987	35.2	25	35.2	Carbamidomethyl (+57), Carbamidomethyl (+57)	2 280,03	2	-0.0019	-0.85	17	34	20-0914_P20-006_Rehault_Digest_BMSP_ORBI312-11867-12817_12817
	1	0.000927	9 850,3	2	3	16	NLYVFGAVWKTEDCYQCK	R	C	0.987	20.7	25	20.7	Carbamidomethyl (+57), Carbamidomethyl (+57)	2 280,03	3	-0.0043	-1.9	17	34	20-0914_P20-006_Rehault_Digest_BMSP_ORBI312-14783-16011_16011
	1	0.000927	9 850,3	2	3	16	NLYVFGAVWKTEDCYQCK	R	C	0.987	18.4	25	18.4	Carbamidomethyl (+57), Carbamidomethyl (+57)	2 280,03	3	-0.0003	-0.13	17	34	20-0914_P20-006_Rehault_Digest_BMSP_ORBI312-15309-16733_16733
	1	0.000927	9 850,3	2	3	16	NLYVFGAVWKTEDCYQCK	R	C	0.988	33.8	25	33.8	Carbamidomethyl (+57), Carbamidomethyl (+57)	2 280,03	2	-0.0012	-0.53	17	34	20-0914_P20-006_Rehault_Digest_BMSP_ORBI312-12090-13052_13052
	1	0.000927	9 850,3	2	3	16	NLYVFGAVWKTEDCYQCK	R	C	0.988	17.8	25	17.8	Carbamidomethyl (+57), Carbamidomethyl (+57)	2 280,03	3	-0.0014	-0.61	17	34	20-0914_P20-006_Rehault_Digest_BMSP_ORBI312-14356-15493_15493
	1	0.000927	9 850,3	2	3	16	NLYVFGAVWKTEDCYQCK	R	C	0.988	23.5	25	23.5	Carbamidomethyl (+57), Carbamidomethyl (+57)	2 280,03	3	-0.0054	-2.4	17	34	20-0914_P20-006_Rehault_Digest_BMSP_ORBI312-15345-16789_16789
	1	0.000927	9 850,3	2	3	16	NLYVFGAVWKTEDCYQCK	R	C	0.988	18.8	25	18.8	Carbamidomethyl (+57), Carbamidomethyl (+57)	2 280,03	3	-0.003	-1.3	17	34	20-0914_P20-006_Rehault_Digest_BMSP_ORBI312-15005-16289_16289
	1	0.000927	9 850,3	2	3	16	NLYVFGAVWKTEDCYQCK	R	C	0.988	39	25	39	Carbamidomethyl (+57), Carbamidomethyl (+57)	2 280,03	2	-0.0039	-1.7	17	34	20-0914_P20-006_Rehault_Digest_BMSP_ORBI312-12564-13556_13556
	1	0.000927	9 850,3	2	3	16	NLYVFGAVWKTEDCYQCK	R	C	0.989	18	25	18	Carbamidomethyl (+57), Carbamidomethyl (+57)	2 280,03	3	-0.0018	-0.77	17	34	20-0914_P20-006_Rehault_Digest_BMSP_ORBI312-16328-18321_18321
	1	0.000927	9 850,3	2	3	16	NLYVFGAVWKTEDCYQCK	R	C	0.989	18.5	25	18.5	Carbamidomethyl (+57), Carbamidomethyl (+57)	2 280,03	3	-0.0029	-1.3	17	34	20-0914_P20-006_Rehault_Digest_BMSP_ORBI312-15360-16816_16816
	1	0.000927	9 850,3	2	3	16	NLYVFGAVWKTEDCYQCK	R	C	0.989	17.7	25	17.7	Carbamidomethyl (+57), Carbamidomethyl (+57)	2 280,04	3	0.0019	0.83	17	34	20-0914_P20-006_Rehault_Digest_BMSP_ORBI312-15898-17723_17723
	1	0.000927	9 850,3	2	3	16	NLYVFGAVWKTEDCYQCK	R	C	0.989	18.6	25	18.6	Carbamidomethyl (+57), Carbamidomethyl (+57)	2 280,03	3	-0.0027	-1.2	17	34	20-0914_P20-006_Rehault_Digest_BMSP_ORBI312-15882-17695_17695
	1	0.000927	9 850,3	2	3	16	NLYVFGAVWKTEDCYQCK	R	C	0.99	20.1	25	20.1	Carbamidomethyl (+57), Carbamidomethyl (+57)	2 280,03	3	-0.004	-1.7	17	34	20-0914_P20-006_Rehault_Digest_BMSP_ORBI312-11515-12434_12434
	1	0.000927	9 850,3	2	3	16	NLYVFGAVWKTEDCYQCK	R	C	0.99	36.8	25	36.8	Carbamidomethyl (+57), Carbamidomethyl (+57)	2 280,03	2	-0.0022	-0.95	17	34	20-0914_P20-006_Rehault_Digest_BMSP_ORBI312-11912-12864_12864
	1	0.000927	9 850,3	2	3	16	NLYVFGAVWKTEDCYQCK	R	C	0.99	36.9	25	36.9	Carbamidomethyl (+57), Carbamidomethyl (+57)	2 280,03	2	-0.0019	-0.85	17	34	20-0914_P20-006_Rehault_Digest_BMSP_ORBI312-13353-14391_14391
	1	0.000927	9 850,3	2	3	16	NLYVFGAVWKTEDCYQCK	R	C	0.99	18.9	25	18.9	Carbamidomethyl (+57), Carbamidomethyl (+57)	2 280,03	3	-0.0027	-1.2	17	34	20-0914_P20-006_Rehault_Digest_BMSP_ORBI312-16339-18340_18340
	1	0.000927	9 850,3	2	3	16	NLYVFGAVWKTEDCYQCK	R	C	0.991	19	25	19	Carbamidomethyl (+57), Carbamidomethyl (+57)	2 280,03	3	-0.0027	-1.2	17	34	20-0914_P20-006_Rehault_Digest_BMSP_ORBI312-15535-17108_17108
	1	0.000927	9 850,3	2	3	16	NLYVFGAVWKTEDCYQCK	R	C	0.991	18.5	25	18.5	Carbamidomethyl (+57), Carbamidomethyl (+57)	2 280,04	3	0.0017	0.75	17	34	20-0914_P20-006_Rehault_Digest_BMSP_ORBI312-16280-18236_18236
	1	0.000927	9 850,3	2	3	16	NLYVFGAVWKTEDCYQCK	R	C	0.991	18.8	25	18.8	Carbamidomethyl (+57), Carbamidomethyl (+57)	2 280,03	3	-0.0021	-0.93	17	34	20-0914_P20-006_Rehault_Digest_BMSP_ORBI312-13642-14701_14701
	1	0.000927	9 850,3	2	3	16	NLYVFGAVWKTEDCYQCK	R	C	0.991	19.1	25	19.1	Carbamidomethyl (+57), Carbamidomethyl (+57)	2 280,03	3	6.7e-05	0.029	17	34	20-0914_P20-006_Rehault_Digest_BMSP_ORBI312-15852-17645_17645
	1	0.000927	9 850,3	2	3	16	NLYVFGAVWKTEDCYQCK	R	C	0.992	19.4	25	19.4	Carbamidomethyl (+57), Carbamidomethyl (+57)	2 280,03	3	6.7e-05	0.029	17	34	20-0914_P20-006_Rehault_Digest_BMSP_ORBI312-15969-17855_17855
	1	0.000927	9 850,3	2	3	16	NLYVFGAVWKTEDCYQCK	R	C	0.992	20.8	25	20.8	Carbamidomethyl (+57), Carbamidomethyl (+57)	2 280,03	3	-0.0041	-1.8	17	34	20-0914_P20-006_Rehault_Digest_BMSP_ORBI312-15907-17740_17740
	1	0.000927	9 850,3	2	3	16	NLYVFGAVWKTEDCYQCK	R	C	0.992	19.7	25	19.7	Carbamidomethyl (+57), Carbamidomethyl (+57)	2 280,03	3	-0.00012	-0.051	17	34	20-0914_P20-006_Rehault_Digest_BMSP_ORBI312-15077-16388_16388
	1	0.000927	9 850,3	2	3	16	NLYVFGAVWKTEDCYQCK	R	C	0.992	19.1	25	19.1	Carbamidomethyl (+57), Carbamidomethyl (+57)	2 280,03	3	-0.0021	-0.93	17	34	20-0914_P20-006_Rehault_Digest_BMSP_ORBI312-16380-18407_18407
	1	0.000927	9 850,3	2	3	16	NLYVFGAVWKTEDCYQCK	R	C	0.992	19	25	19	Carbamidomethyl (+57), Carbamidomethyl (+57)	2 280,03	3	-0.0016	-0.69	17	34	20-0914_P20-006_Rehault_Digest_BMSP_ORBI312-14141-15248_15248
	1	0.000927	9 850,3	2	3	16	NLYVFGAVWKTEDCYQCK	R	C	0.992	19	25	19	Carbamidomethyl (+57), Carbamidomethyl (+57)	2 280,03	3	-0.0014	-0.61	17	34	20-0914_P20-006_Rehault_Digest_BMSP_ORBI312-15823-17600_17600
	1	0.000927	9 850,3	2	3	16	NLYVFGAVWKTEDCYQCK	R	C	0.992	19.1	25	19.1	Carbamidomethyl (+57), Carbamidomethyl (+57)	2 280,03	3	-0.0016	-0.69	17	34	20-0914_P20-006_Rehault_Digest_BMSP_ORBI312-11666-12600_12600
	1	0.000927	9 850,3	2	3	16	NLYVFGAVWKTEDCYQCK	R	C	0.993	41	25	41	Carbamidomethyl (+57), Carbamidomethyl (+57)	2 280,03	2	-0.0024	-1.1	17	34	20-0914_P20-006_Rehault_Digest_BMSP_ORBI312-12217-13187_13187
	1	0.000927	9 850,3	2	3	16	NLYVFGAVWKTEDCYQCK	R	C	0.993	22.7	25	22.7	Carbamidomethyl (+57), Carbamidomethyl (+57)	2 280,03	3	-0.0045	-2	17	34	20-0914_P20-006_Rehault_Digest_BMSP_ORBI312-15352-16804_16804
	1	0.000927	9 850,3	2	3	16	NLYVFGAVWKTEDCYQCK	R	C	0.993	19.5	25	19.5	Carbamidomethyl (+57), Carbamidomethyl (+57)	2 280,03	3	-0.0016	-0.69	17	34	20-0914_P20-006_Rehault_Digest_BMSP_ORBI312-15499-17051_17051
	1	0.000927	9 850,3	2	3	16	NLYVFGAVWKTEDCYQCK	R	C	0.993	20.4	25	20.4	Carbamidomethyl (+57), Carbamidomethyl (+57)	2 280,03	3	-0.00048	-0.21	17	34	20-0914_P20-006_Rehault_Digest_BMSP_ORBI312-15839-17624_17624
	1	0.000927	9 850,3	2	3	16	NLYVFGAVWKTEDCYQCK	R	C	0.994	19.8	25	19.8	Carbamidomethyl (+57), Carbamidomethyl (+57)	2 280,03	3	-0.0012	-0.53	17	34	20-0914_P20-006_Rehault_Digest_BMSP_ORBI312-14186-15297_15297
	1	0.000927	9 850,3	2	3	16	NLYVFGAVWKTEDCYQCK	R	C	0.994	19.9	25	19.9	Carbamidomethyl (+57), Carbamidomethyl (+57)	2 280,03	3	-0.0021	-0.93	17	34	20-0914_P20-006_Rehault_Digest_BMSP_ORBI312-14462-15614_15614
	1	0.000927	9 850,3	2	3	16	NLYVFGAVWKTEDCYQCK	R	C	0.994	19.8	25	19.8	Carbamidomethyl (+57), Carbamidomethyl (+57)	2 280,03	3	-0.0014	-0.61	17	34	20-0914_P20-006_Rehault_Digest_BMSP_ORBI312-14769-15994_15994
	1	0.000927	9 850,3	2	3	16	NLYVFGAVWKTEDCYQCK	R	C	0.994	39.9	25	39.9	Carbamidomethyl (+57), Carbamidomethyl (+57)	2 280,03	2	-0.0017	-0.74	17	34	20-0914_P20-006_Rehault_Digest_BMSP_ORBI312-11950-12904_12904
	1	0.000927	9 850,3	2	3	16	NLYVFGAVWKTEDCYQCK	R	C	0.994	39.2	25	39.2	Carbamidomethyl (+57), Carbamidomethyl (+57)	2 280,04	2	0.0022	0.97	17	34	20-0914_P20-006_Rehault_Digest_BMSP_ORBI312-11805-12751_12751
	1	0.000927	9 850,3	2	3	16	NLYVFGAVWKTEDCYQCK	R	C	0.994	20	25	20	Carbamidomethyl (+57), Carbamidomethyl (+57)	2 280,03	3	-0.00085	-0.37	17	34	20-0914_P20-006_Rehault_Digest_BMSP_ORBI312-16432-18478_18478
	1	0.000927	9 850,3	2	3	16	NLYVFGAVWKTEDCYQCK	R	C	0.994	20	25	20	Carbamidomethyl (+57), Carbamidomethyl (+57)	2 280,03	3	-0.0014	-0.61	17	34	20-0914_P20-006_Rehault_Digest_BMSP_ORBI312-15744-17478_17478
	1	0.000927	9 850,3	2	3	16	NLYVFGAVWKTEDCYQCK	R	C	0.994	20	25	20	Carbamidomethyl (+57), Carbamidomethyl (+57)	2 280,03	3	-0.00085	-0.37	17	34	20-0914_P20-006_Rehault_Digest_BMSP_ORBI312-14221-15338_15338
	1	0.000927	9 850,3	2	3	16	NLYVFGAVWKTEDCYQCK	R	C	0.994	39.3	25	39.3	Carbamidomethyl (+57), Carbamidomethyl (+57)	2 280,04	2	0.0012	0.54	17	34	20-0914_P20-006_Rehault_Digest_BMSP_ORBI312-11988-12944_12944
	1	0.000927	9 850,3	2	3	16	NLYVFGAVWKTEDCYQCK	R	C	0.994	20.2	25	20.2	Carbamidomethyl (+57), Carbamidomethyl (+57)	2 280,03	3	-0.0023	-1	17	34	20-0914_P20-006_Rehault_Digest_BMSP_ORBI312-15381-16853_16853
	1	0.000927	9 850,3	2	3	16	NLYVFGAVWKTEDCYQCK	R	C	0.994	20.2	25	20.2	Carbamidomethyl (+57), Carbamidomethyl (+57)	2 280,04	3	0.0008	0.35	17	34	20-0914_P20-006_Rehault_Digest_BMSP_ORBI312-15863-17664_17664
	1	0.000927	9 850,3	2	3	16	NLYVFGAVWKTEDCYQCK	R	C	0.994	21.1	25	21.1	Carbamidomethyl (+57), Carbamidomethyl (+57)	2 280,03	3	-0.0036	-1.6	17	34	20-0914_P20-006_Rehault_Digest_BMSP_ORBI312-15391-16871_16871
	1	0.000927	9 850,3	2	3	16	NLYVFGAVWKTEDCYQCK	R	C	0.995	36.8	25	36.8	Carbamidomethyl (+57), Carbamidomethyl (+57)	2 280,03	2	1.9e-05	0.0083	17	34	20-0914_P20-006_Rehault_Digest_BMSP_ORBI312-12622-13618_13618
	1	0.000927	9 850,3	2	3	16	NLYVFGAVWKTEDCYQCK	R	C	0.995	20.3	25	20.3	Carbamidomethyl (+57), Carbamidomethyl (+57)	2 280,03	3	-0.0016	-0.69	17	34	20-0914_P20-006_Rehault_Digest_BMSP_ORBI312-15133-16471_16471
	1	0.000927	9 850,3	2	3	16	NLYVFGAVWKTEDCYQCK	R	C	0.995	20.3	25	20.3	Carbamidomethyl (+57), Carbamidomethyl (+57)	2 280,03	3	-0.0016	-0.69	17	34	20-0914_P20-006_Rehault_Digest_BMSP_ORBI312-16325-18314_18314
	1	0.000927	9 850,3	2	3	16	NLYVFGAVWKTEDCYQCK	R	C	0.995	20.8	25	20.8	Carbamidomethyl (+57), Carbamidomethyl (+57)	2 280,03	3	-0.0025	-1.1	17	34	20-0914_P20-006_Rehault_Digest_BMSP_ORBI312-15115-16441_16441
	1	0.000927	9 850,3	2	3	16	NLYVFGAVWKTEDCYQCK	R	C	0.995	21	25	21	Carbamidomethyl (+57), Carbamidomethyl (+57)	2 280,03	3	6.7e-05	0.029	17	34	20-0914_P20-006_Rehault_Digest_BMSP_ORBI312-15731-17457_17457
	1	0.000927	9 850,3	2	3	16	NLYVFGAVWKTEDCYQCK	R	C	0.995	21.2	25	21.2	Carbamidomethyl (+57), Carbamidomethyl (+57)	2 280,03	3	6.7e-05	0.029	17	34	20-0914_P20-006_Rehault_Digest_BMSP_ORBI312-14116-15221_15221
	1	0.000927	9 850,3	2	3	16	NLYVFGAVWKTEDCYQCK	R	C	0.995	20.8	25	20.8	Carbamidomethyl (+57), Carbamidomethyl (+57)	2 280,03	3	-0.00067	-0.29	17	34	20-0914_P20-006_Rehault_Digest_BMSP_ORBI312-15699-17405_17405
	1	0.000927	9 850,3	2	3	16	NLYVFGAVWKTEDCYQCK	R	C	0.996	21.4	25	21.4	Carbamidomethyl (+57), Carbamidomethyl (+57)	2 280,03	3	0.00025	0.11	17	34	20-0914_P20-006_Rehault_Digest_BMSP_ORBI312-15797-17561_17561
	1	0.000927	9 850,3	2	3	16	NLYVFGAVWKTEDCYQCK	R	C	0.996	22	25	22	Carbamidomethyl (+57), Carbamidomethyl (+57)	2 280,03	3	-0.003	-1.3	17	34	20-0914_P20-006_Rehault_Digest_BMSP_ORBI312-15130-16464_16464
	1	0.000927	9 850,3	2	3	16	NLYVFGAVWKTEDCYQCK	R	C	0.996	40.5	25	40.5	Carbamidomethyl (+57), Carbamidomethyl (+57)	2 280,03	2	-0.0014	-0.63	17	34	20-0914_P20-006_Rehault_Digest_BMSP_ORBI312-11734-12674_12674
	1	0.000927	9 850,3	2	3	16	NLYVFGAVWKTEDCYQCK	R	C	0.996	21.3	25	21.3	Carbamidomethyl (+57), Carbamidomethyl (+57)	2 280,03	3	-0.0019	-0.85	17	34	20-0914_P20-006_Rehault_Digest_BMSP_ORBI312-15683-17377_17377
	1	0.000927	9 850,3	2	3	16	NLYVFGAVWKTEDCYQCK	R	C	0.996	21.1	25	21.1	Carbamidomethyl (+57), Carbamidomethyl (+57)	2 280,03	3	-0.0014	-0.61	17	34	20-0914_P20-006_Rehault_Digest_BMSP_ORBI312-15550-17131_17131
	1	0.000927	9 850,3	2	3	16	NLYVFGAVWKTEDCYQCK	R	C	0.996	21.4	25	21.4	Carbamidomethyl (+57), Carbamidomethyl (+57)	2 280,03	3	-0.0021	-0.93	17	34	20-0914_P20-006_Rehault_Digest_BMSP_ORBI312-16317-18300_18300
	1	0.000927	9 850,3	2	3	16	NLYVFGAVWKTEDCYQCK	R	C	0.996	41.2	25	41.2	Carbamidomethyl (+57), Carbamidomethyl (+57)	2 280,03	2	0.00026	0.12	17	34	20-0914_P20-006_Rehault_Digest_BMSP_ORBI312-11781-12725_12725
	1	0.000927	9 850,3	2	3	16	NLYVFGAVWKTEDCYQCK	R	C	0.996	21.4	25	21.4	Carbamidomethyl (+57), Carbamidomethyl (+57)	2 280,03	3	-0.0016	-0.69	17	34	20-0914_P20-006_Rehault_Digest_BMSP_ORBI312-14307-15436_15436
	1	0.000927	9 850,3	2	3	16	NLYVFGAVWKTEDCYQCK	R	C	0.997	42.8	25	42.8	Carbamidomethyl (+57), Carbamidomethyl (+57)	2 280,04	2	0.0025	1.1	17	34	20-0914_P20-006_Rehault_Digest_BMSP_ORBI312-12717-13719_13719
	1	0.000927	9 850,3	2	3	16	NLYVFGAVWKTEDCYQCK	R	C	0.997	21.7	25	21.7	Carbamidomethyl (+57), Carbamidomethyl (+57)	2 280,03	3	-0.0012	-0.53	17	34	20-0914_P20-006_Rehault_Digest_BMSP_ORBI312-15565-17154_17154
	1	0.000927	9 850,3	2	3	16	NLYVFGAVWKTEDCYQCK	R	C	0.997	22.3	25	22.3	Carbamidomethyl (+57), Carbamidomethyl (+57)	2 280,03	3	0.00025	0.11	17	34	20-0914_P20-006_Rehault_Digest_BMSP_ORBI312-15955-17825_17825
	1	0.000927	9 850,3	2	3	16	NLYVFGAVWKTEDCYQCK	R	C	0.997	22	25	22	Carbamidomethyl (+57), Carbamidomethyl (+57)	2 280,03	3	-0.0021	-0.93	17	34	20-0914_P20-006_Rehault_Digest_BMSP_ORBI312-15229-16601_16601
	1	0.000927	9 850,3	2	3	16	NLYVFGAVWKTEDCYQCK	R	C	0.997	22.1	25	22.1	Carbamidomethyl (+57), Carbamidomethyl (+57)	2 280,04	3	0.00062	0.27	17	34	20-0914_P20-006_Rehault_Digest_BMSP_ORBI312-15980-17874_17874
	1	0.000927	9 850,3	2	3	16	NLYVFGAVWKTEDCYQCK	R	C	0.997	21.5	25	21.5	Carbamidomethyl (+57), Carbamidomethyl (+57)	2 280,04	3	0.0019	0.83	17	34	20-0914_P20-006_Rehault_Digest_BMSP_ORBI312-15455-16979_16979
	1	0.000927	9 850,3	2	3	16	NLYVFGAVWKTEDCYQCK	R	C	0.997	23	25	23	Carbamidomethyl (+57), Carbamidomethyl (+57)	2 280,03	3	-0.00048	-0.21	17	34	20-0914_P20-006_Rehault_Digest_BMSP_ORBI312-15792-17552_17552
	1	0.000927	9 850,3	2	3	16	NLYVFGAVWKTEDCYQCK	R	C	0.997	22.6	25	22.6	Carbamidomethyl (+57), Carbamidomethyl (+57)	2 280,04	3	0.0008	0.35	17	34	20-0914_P20-006_Rehault_Digest_BMSP_ORBI312-16270-18218_18218
	1	0.000927	9 850,3	2	3	16	NLYVFGAVWKTEDCYQCK	R	C	0.997	23.4	25	23.4	Carbamidomethyl (+57), Carbamidomethyl (+57)	2 280,03	3	-0.00012	-0.051	17	34	20-0914_P20-006_Rehault_Digest_BMSP_ORBI312-16289-18253_18253
	1	0.000927	9 850,3	2	3	16	NLYVFGAVWKTEDCYQCK	R	C	0.997	48.3	25	48.3	Carbamidomethyl (+57), Carbamidomethyl (+57)	2 280,03	2	-0.0029	-1.3	17	34	20-0914_P20-006_Rehault_Digest_BMSP_ORBI312-12306-13282_13282
	1	0.000927	9 850,3	2	3	16	NLYVFGAVWKTEDCYQCK	R	C	0.997	22.8	25	22.8	Carbamidomethyl (+57), Carbamidomethyl (+57)	2 280,03	3	-0.00085	-0.37	17	34	20-0914_P20-006_Rehault_Digest_BMSP_ORBI312-11625-12554_12554
	1	0.000927	9 850,3	2	3	16	NLYVFGAVWKTEDCYQCK	R	C	0.997	23.1	25	23.1	Carbamidomethyl (+57), Carbamidomethyl (+57)	2 280,03	3	-0.0021	-0.93	17	34	20-0914_P20-006_Rehault_Digest_BMSP_ORBI312-15464-16996_16996
	1	0.000927	9 850,3	2	3	16	NLYVFGAVWKTEDCYQCK	R	C	0.997	24	25	24	Carbamidomethyl (+57), Carbamidomethyl (+57)	2 280,03	3	-0.003	-1.3	17	34	20-0914_P20-006_Rehault_Digest_BMSP_ORBI312-15458-16986_16986
	1	0.000927	9 850,3	2	3	16	NLYVFGAVWKTEDCYQCK	R	C	0.997	23.1	25	23.1	Carbamidomethyl (+57), Carbamidomethyl (+57)	2 280,03	3	-0.001	-0.45	17	34	20-0914_P20-006_Rehault_Digest_BMSP_ORBI312-14966-16239_16239
	1	0.000927	9 850,3	2	3	16	NLYVFGAVWKTEDCYQCK	R	C	0.997	23.8	25	23.8	Carbamidomethyl (+57), Carbamidomethyl (+57)	2 280,03	3	-0.0029	-1.3	17	34	20-0914_P20-006_Rehault_Digest_BMSP_ORBI312-13424-14467_14467
	1	0.000927	9 850,3	2	3	16	NLYVFGAVWKTEDCYQCK	R	C	0.997	23.3	25	23.3	Carbamidomethyl (+57), Carbamidomethyl (+57)	2 280,03	3	-0.00067	-0.29	17	34	20-0914_P20-006_Rehault_Digest_BMSP_ORBI312-16261-18200_18200
	1	0.000927	9 850,3	2	3	16	NLYVFGAVWKTEDCYQCK	R	C	0.997	24.5	25	24.5	Carbamidomethyl (+57), Carbamidomethyl (+57)	2 280,03	3	-0.0034	-1.5	17	34	20-0914_P20-006_Rehault_Digest_BMSP_ORBI312-14619-15810_15810
	1	0.000927	9 850,3	2	3	16	NLYVFGAVWKTEDCYQCK	R	C	0.997	45.6	25	45.6	Carbamidomethyl (+57), Carbamidomethyl (+57)	2 280,03	2	-0.00096	-0.42	17	34	20-0914_P20-006_Rehault_Digest_BMSP_ORBI312-12468-13454_13454
	1	0.000927	9 850,3	2	3	16	NLYVFGAVWKTEDCYQCK	R	C	0.997	24.2	25	24.2	Carbamidomethyl (+57), Carbamidomethyl (+57)	2 280,03	3	-0.0027	-1.2	17	34	20-0914_P20-006_Rehault_Digest_BMSP_ORBI312-15394-16878_16878
	1	0.000927	9 850,3	2	3	16	NLYVFGAVWKTEDCYQCK	R	C	0.997	23.9	25	23.9	Carbamidomethyl (+57), Carbamidomethyl (+57)	2 280,03	3	-0.0023	-1	17	34	20-0914_P20-006_Rehault_Digest_BMSP_ORBI312-14679-15879_15879
	1	0.000927	9 850,3	2	3	16	NLYVFGAVWKTEDCYQCK	R	C	0.997	24.4	25	24.4	Carbamidomethyl (+57), Carbamidomethyl (+57)	2 280,03	3	-0.0029	-1.3	17	34	20-0914_P20-006_Rehault_Digest_BMSP_ORBI312-15171-16525_16525
	1	0.000927	9 850,3	2	3	16	NLYVFGAVWKTEDCYQCK	R	C	0.997	24.4	25	24.4	Carbamidomethyl (+57), Carbamidomethyl (+57)	2 280,03	3	0.00043	0.19	17	34	20-0914_P20-006_Rehault_Digest_BMSP_ORBI312-12935-13952_13952
	1	0.000927	9 850,3	2	3	16	NLYVFGAVWKTEDCYQCK	R	C	0.997	24.1	25	24.1	Carbamidomethyl (+57), Carbamidomethyl (+57)	2 280,03	3	-0.0019	-0.85	17	34	20-0914_P20-006_Rehault_Digest_BMSP_ORBI312-15922-17763_17763
	1	0.000927	9 850,3	2	3	16	NLYVFGAVWKTEDCYQCK	R	C	0.997	23.9	25	23.9	Carbamidomethyl (+57), Carbamidomethyl (+57)	2 280,03	3	-0.00085	-0.37	17	34	20-0914_P20-006_Rehault_Digest_BMSP_ORBI312-15651-17317_17317
	1	0.000927	9 850,3	2	3	16	NLYVFGAVWKTEDCYQCK	R	C	0.997	24.2	25	24.2	Carbamidomethyl (+57), Carbamidomethyl (+57)	2 280,03	3	-0.0021	-0.93	17	34	20-0914_P20-006_Rehault_Digest_BMSP_ORBI312-14980-16257_16257
	1	0.000927	9 850,3	2	3	16	NLYVFGAVWKTEDCYQCK	R	C	0.997	24.8	25	24.8	Carbamidomethyl (+57), Carbamidomethyl (+57)	2 280,03	3	-0.0025	-1.1	17	34	20-0914_P20-006_Rehault_Digest_BMSP_ORBI312-15876-17685_17685
	1	0.000927	9 850,3	2	3	16	NLYVFGAVWKTEDCYQCK	R	C	0.997	24.4	25	24.4	Carbamidomethyl (+57), Carbamidomethyl (+57)	2 280,03	3	-0.0014	-0.61	17	34	20-0914_P20-006_Rehault_Digest_BMSP_ORBI312-16253-18187_18187
	1	0.000927	9 850,3	2	3	16	NLYVFGAVWKTEDCYQCK	R	C	0.997	25	25	25	Carbamidomethyl (+57), Carbamidomethyl (+57)	2 280,03	3	-0.0029	-1.3	17	34	20-0914_P20-006_Rehault_Digest_BMSP_ORBI312-15624-17266_17266
	1	0.000927	9 850,3	2	3	16	NLYVFGAVWKTEDCYQCK	R	C	0.997	24.5	25	24.5	Carbamidomethyl (+57), Carbamidomethyl (+57)	2 280,03	3	-0.001	-0.45	17	34	20-0914_P20-006_Rehault_Digest_BMSP_ORBI312-15481-17025_17025
	1	0.000927	9 850,3	2	3	16	NLYVFGAVWKTEDCYQCK	R	C	0.997	24.8	25	24.8	Carbamidomethyl (+57), Carbamidomethyl (+57)	2 280,03	3	-0.0019	-0.85	17	34	20-0914_P20-006_Rehault_Digest_BMSP_ORBI312-14662-15859_15859
	1	0.000927	9 850,3	2	3	16	NLYVFGAVWKTEDCYQCK	R	C	0.997	25.4	25	25.4	Carbamidomethyl (+57), Carbamidomethyl (+57)	2 280,03	3	-0.0029	-1.3	17	34	20-0914_P20-006_Rehault_Digest_BMSP_ORBI312-14849-16086_16086
	1	0.000927	9 850,3	2	3	16	NLYVFGAVWKTEDCYQCK	R	C	0.997	25.5	25	25.5	Carbamidomethyl (+57), Carbamidomethyl (+57)	2 280,03	3	-0.0025	-1.1	17	34	20-0914_P20-006_Rehault_Digest_BMSP_ORBI312-14955-16224_16224
	1	0.000927	9 850,3	2	3	16	NLYVFGAVWKTEDCYQCK	R	C	0.997	23.8	25	23.8	Carbamidomethyl (+57), Carbamidomethyl (+57)	2 280,04	3	0.003	1.3	17	34	20-0914_P20-006_Rehault_Digest_BMSP_ORBI312-16359-18374_18374
	1	0.000927	9 850,3	2	3	16	NLYVFGAVWKTEDCYQCK	R	C	0.997	26.1	25	26.1	Carbamidomethyl (+57), Carbamidomethyl (+57)	2 280,03	3	-0.00048	-0.21	17	34	20-0914_P20-006_Rehault_Digest_BMSP_ORBI312-13176-14205_14205
	1	0.000927	9 850,3	2	3	16	NLYVFGAVWKTEDCYQCK	R	C	0.997	25.5	25	25.5	Carbamidomethyl (+57), Carbamidomethyl (+57)	2 280,03	3	-0.0019	-0.85	17	34	20-0914_P20-006_Rehault_Digest_BMSP_ORBI312-14485-15645_15645
	1	0.000927	9 850,3	2	3	16	NLYVFGAVWKTEDCYQCK	R	C	0.997	26.5	25	26.5	Carbamidomethyl (+57), Carbamidomethyl (+57)	2 280,03	3	-0.0032	-1.4	17	34	20-0914_P20-006_Rehault_Digest_BMSP_ORBI312-15491-17039_17039
	1	0.000927	9 850,3	2	3	16	NLYVFGAVWKTEDCYQCK	R	C	0.997	26	25	26	Carbamidomethyl (+57), Carbamidomethyl (+57)	2 280,03	3	-0.0027	-1.2	17	34	20-0914_P20-006_Rehault_Digest_BMSP_ORBI312-14904-16149_16149
	1	0.000927	9 850,3	2	3	16	NLYVFGAVWKTEDCYQCK	R	C	0.997	26.2	25	26.2	Carbamidomethyl (+57), Carbamidomethyl (+57)	2 280,03	3	-0.0019	-0.85	17	34	20-0914_P20-006_Rehault_Digest_BMSP_ORBI312-15413-16909_16909
	1	0.000927	9 850,3	2	3	16	NLYVFGAVWKTEDCYQCK	R	C	0.997	26.2	25	26.2	Carbamidomethyl (+57), Carbamidomethyl (+57)	2 280,03	3	-0.0014	-0.61	17	34	20-0914_P20-006_Rehault_Digest_BMSP_ORBI312-13536-14587_14587
	1	0.000927	9 850,3	2	3	16	NLYVFGAVWKTEDCYQCK	R	C	0.997	26.8	25	26.8	Carbamidomethyl (+57), Carbamidomethyl (+57)	2 280,03	3	0.00043	0.19	17	34	20-0914_P20-006_Rehault_Digest_BMSP_ORBI312-14025-15124_15124
	1	0.000927	9 850,3	2	3	16	NLYVFGAVWKTEDCYQCK	R	C	0.997	26.6	25	26.6	Carbamidomethyl (+57), Carbamidomethyl (+57)	2 280,03	3	-0.0014	-0.61	17	34	20-0914_P20-006_Rehault_Digest_BMSP_ORBI312-13509-14558_14558
	1	0.000927	9 850,3	2	3	16	NLYVFGAVWKTEDCYQCK	R	C	0.997	26.7	25	26.7	Carbamidomethyl (+57), Carbamidomethyl (+57)	2 280,03	3	-0.0012	-0.53	17	34	20-0914_P20-006_Rehault_Digest_BMSP_ORBI312-15833-17614_17614
	1	0.000927	9 850,3	2	3	16	NLYVFGAVWKTEDCYQCK	R	C	0.997	26.3	25	26.3	Carbamidomethyl (+57), Carbamidomethyl (+57)	2 280,04	3	0.0023	0.99	17	34	20-0914_P20-006_Rehault_Digest_BMSP_ORBI312-15940-17794_17794
	1	0.000927	9 850,3	2	3	16	NLYVFGAVWKTEDCYQCK	R	C	0.997	27	25	27	Carbamidomethyl (+57), Carbamidomethyl (+57)	2 280,03	3	-0.0016	-0.69	17	34	20-0914_P20-006_Rehault_Digest_BMSP_ORBI312-14823-16058_16058
	1	0.000927	9 850,3	2	3	16	NLYVFGAVWKTEDCYQCK	R	C	0.997	27.1	25	27.1	Carbamidomethyl (+57), Carbamidomethyl (+57)	2 280,03	3	-0.0014	-0.61	17	34	20-0914_P20-006_Rehault_Digest_BMSP_ORBI312-13359-14398_14398
	1	0.000927	9 850,3	2	3	16	NLYVFGAVWKTEDCYQCK	R	C	0.997	27.1	25	27.1	Carbamidomethyl (+57), Carbamidomethyl (+57)	2 280,03	3	-0.0014	-0.61	17	34	20-0914_P20-006_Rehault_Digest_BMSP_ORBI312-14515-15683_15683
	1	0.000927	9 850,3	2	3	16	NLYVFGAVWKTEDCYQCK	R	C	0.997	27.7	25	27.7	Carbamidomethyl (+57), Carbamidomethyl (+57)	2 280,03	3	-0.0029	-1.3	17	34	20-0914_P20-006_Rehault_Digest_BMSP_ORBI312-14729-15942_15942
	1	0.000927	9 850,3	2	3	16	NLYVFGAVWKTEDCYQCK	R	C	0.997	27.2	25	27.2	Carbamidomethyl (+57), Carbamidomethyl (+57)	2 280,03	3	-0.0014	-0.61	17	34	20-0914_P20-006_Rehault_Digest_BMSP_ORBI312-16408-18447_18447
	1	0.000927	9 850,3	2	3	16	NLYVFGAVWKTEDCYQCK	R	C	0.997	27.4	25	27.4	Carbamidomethyl (+57), Carbamidomethyl (+57)	2 280,03	3	-0.0014	-0.61	17	34	20-0914_P20-006_Rehault_Digest_BMSP_ORBI312-15025-16316_16316
	1	0.000927	9 850,3	2	3	16	NLYVFGAVWKTEDCYQCK	R	C	0.997	27.8	25	27.8	Carbamidomethyl (+57), Carbamidomethyl (+57)	2 280,03	3	-0.001	-0.45	17	34	20-0914_P20-006_Rehault_Digest_BMSP_ORBI312-14568-15750_15750
	1	0.000927	9 850,3	2	3	16	NLYVFGAVWKTEDCYQCK	R	C	0.997	28.5	25	28.5	Carbamidomethyl (+57), Carbamidomethyl (+57)	2 280,03	3	0.00025	0.11	17	34	20-0914_P20-006_Rehault_Digest_BMSP_ORBI312-15653-17323_17323
	1	0.000927	9 850,3	2	3	16	NLYVFGAVWKTEDCYQCK	R	C	0.997	28.5	25	28.5	Carbamidomethyl (+57), Carbamidomethyl (+57)	2 280,03	3	-0.0027	-1.2	17	34	20-0914_P20-006_Rehault_Digest_BMSP_ORBI312-14374-15514_15514
	1	0.000927	9 850,3	2	3	16	NLYVFGAVWKTEDCYQCK	R	C	0.997	30.5	25	30.5	Carbamidomethyl (+57), Carbamidomethyl (+57)	2 280,03	3	-0.004	-1.7	17	34	20-0914_P20-006_Rehault_Digest_BMSP_ORBI312-15290-16702_16702
	1	0.000927	9 850,3	2	3	16	NLYVFGAVWKTEDCYQCK	R	C	0.997	40.4	25	40.4	Carbamidomethyl (+57), Carbamidomethyl (+57)	2 280,03	3	-0.0078	-3.4	17	34	20-0914_P20-006_Rehault_Digest_BMSP_ORBI312-14206-15320_15320
	1	0.000927	9 850,3	2	3	16	NLYVFGAVWKTEDCYQCK	R	C	0.997	53.6	25	53.6	Carbamidomethyl (+57), Carbamidomethyl (+57)	2 280,03	2	-0.00023	-0.099	17	34	20-0914_P20-006_Rehault_Digest_BMSP_ORBI312-12496-13484_13484
	1	0.000927	9 850,3	2	3	16	NLYVFGAVWKTEDCYQCK	R	C	0.997	28.8	25	28.8	Carbamidomethyl (+57), Carbamidomethyl (+57)	2 280,03	3	-0.0019	-0.85	17	34	20-0914_P20-006_Rehault_Digest_BMSP_ORBI312-13800-14875_14875
	1	0.000927	9 850,3	2	3	16	NLYVFGAVWKTEDCYQCK	R	C	0.997	28.6	25	28.6	Carbamidomethyl (+57), Carbamidomethyl (+57)	2 280,03	3	-0.00085	-0.37	17	34	20-0914_P20-006_Rehault_Digest_BMSP_ORBI312-15812-17585_17585
	1	0.000927	9 850,3	2	3	16	NLYVFGAVWKTEDCYQCK	R	C	0.997	28.7	25	28.7	Carbamidomethyl (+57), Carbamidomethyl (+57)	2 280,03	3	-0.0018	-0.77	17	34	20-0914_P20-006_Rehault_Digest_BMSP_ORBI312-16388-18419_18419
	1	0.000927	9 850,3	2	3	16	NLYVFGAVWKTEDCYQCK	R	C	0.997	28.9	25	28.9	Carbamidomethyl (+57), Carbamidomethyl (+57)	2 280,03	3	-0.0016	-0.69	17	34	20-0914_P20-006_Rehault_Digest_BMSP_ORBI312-13566-14619_14619
	1	0.000927	9 850,3	2	3	16	NLYVFGAVWKTEDCYQCK	R	C	0.997	29.3	25	29.3	Carbamidomethyl (+57), Carbamidomethyl (+57)	2 280,03	3	-0.0023	-1	17	34	20-0914_P20-006_Rehault_Digest_BMSP_ORBI312-14505-15669_15669
	1	0.000927	9 850,3	2	3	16	NLYVFGAVWKTEDCYQCK	R	C	0.997	29.1	25	29.1	Carbamidomethyl (+57), Carbamidomethyl (+57)	2 280,03	3	-0.0012	-0.53	17	34	20-0914_P20-006_Rehault_Digest_BMSP_ORBI312-15847-17636_17636
	1	0.000927	9 850,3	2	3	16	NLYVFGAVWKTEDCYQCK	R	C	0.997	31.5	25	31.5	Carbamidomethyl (+57), Carbamidomethyl (+57)	2 280,03	3	-0.004	-1.7	17	34	20-0914_P20-006_Rehault_Digest_BMSP_ORBI312-15572-17165_17165
	1	0.000927	9 850,3	2	3	16	NLYVFGAVWKTEDCYQCK	R	C	0.997	29.4	25	29.4	Carbamidomethyl (+57), Carbamidomethyl (+57)	2 280,03	3	-0.001	-0.45	17	34	20-0914_P20-006_Rehault_Digest_BMSP_ORBI312-15276-16680_16680
	1	0.000927	9 850,3	2	3	16	NLYVFGAVWKTEDCYQCK	R	C	0.997	30	25	30	Carbamidomethyl (+57), Carbamidomethyl (+57)	2 280,03	3	-0.0029	-1.3	17	34	20-0914_P20-006_Rehault_Digest_BMSP_ORBI312-15639-17293_17293
	1	0.000927	9 850,3	2	3	16	NLYVFGAVWKTEDCYQCK	R	C	0.997	29.9	25	29.9	Carbamidomethyl (+57), Carbamidomethyl (+57)	2 280,03	3	-0.0018	-0.77	17	34	20-0914_P20-006_Rehault_Digest_BMSP_ORBI312-13590-14645_14645
	1	0.000927	9 850,3	2	3	16	NLYVFGAVWKTEDCYQCK	R	C	0.997	29.9	25	29.9	Carbamidomethyl (+57), Carbamidomethyl (+57)	2 280,03	3	-0.0014	-0.61	17	34	20-0914_P20-006_Rehault_Digest_BMSP_ORBI312-14337-15472_15472
	1	0.000927	9 850,3	2	3	16	NLYVFGAVWKTEDCYQCK	R	C	0.997	30.5	25	30.5	Carbamidomethyl (+57), Carbamidomethyl (+57)	2 280,03	3	-0.0025	-1.1	17	34	20-0914_P20-006_Rehault_Digest_BMSP_ORBI312-13813-14891_14891
	1	0.000927	9 850,3	2	3	16	NLYVFGAVWKTEDCYQCK	R	C	0.997	30.3	25	30.3	Carbamidomethyl (+57), Carbamidomethyl (+57)	2 280,03	3	-0.0021	-0.93	17	34	20-0914_P20-006_Rehault_Digest_BMSP_ORBI312-15304-16724_16724
	1	0.000927	9 850,3	2	3	16	NLYVFGAVWKTEDCYQCK	R	C	0.997	31	25	31	Carbamidomethyl (+57), Carbamidomethyl (+57)	2 280,03	3	-0.0027	-1.2	17	34	20-0914_P20-006_Rehault_Digest_BMSP_ORBI312-15110-16432_16432
	1	0.000927	9 850,3	2	3	16	NLYVFGAVWKTEDCYQCK	R	C	0.997	31.8	25	31.8	Carbamidomethyl (+57), Carbamidomethyl (+57)	2 280,03	3	-0.003	-1.3	17	34	20-0914_P20-006_Rehault_Digest_BMSP_ORBI312-13390-14431_14431
	1	0.000927	9 850,3	2	3	16	NLYVFGAVWKTEDCYQCK	R	C	0.997	30.7	25	30.7	Carbamidomethyl (+57), Carbamidomethyl (+57)	2 280,03	3	-0.0012	-0.53	17	34	20-0914_P20-006_Rehault_Digest_BMSP_ORBI312-14695-15898_15898
	1	0.000927	9 850,3	2	3	16	NLYVFGAVWKTEDCYQCK	R	C	0.997	31.1	25	31.1	Carbamidomethyl (+57), Carbamidomethyl (+57)	2 280,03	3	-0.00067	-0.29	17	34	20-0914_P20-006_Rehault_Digest_BMSP_ORBI312-11745-12686_12686
	1	0.000927	9 850,3	2	3	16	NLYVFGAVWKTEDCYQCK	R	C	0.997	32.5	25	32.5	Carbamidomethyl (+57), Carbamidomethyl (+57)	2 280,03	3	-0.003	-1.3	17	34	20-0914_P20-006_Rehault_Digest_BMSP_ORBI312-13671-14732_14732
	1	0.000927	9 850,3	2	3	16	NLYVFGAVWKTEDCYQCK	R	C	0.997	59.4	25	59.4	Carbamidomethyl (+57), Carbamidomethyl (+57)	2 280,03	2	-0.00023	-0.099	17	34	20-0914_P20-006_Rehault_Digest_BMSP_ORBI312-12026-12984_12984
	1	0.000927	9 850,3	2	3	16	NLYVFGAVWKTEDCYQCK	R	C	0.997	32.2	25	32.2	Carbamidomethyl (+57), Carbamidomethyl (+57)	2 280,03	3	-0.0014	-0.61	17	34	20-0914_P20-006_Rehault_Digest_BMSP_ORBI312-15739-17469_17469
	1	0.000927	9 850,3	2	3	16	NLYVFGAVWKTEDCYQCK	R	C	0.997	32.3	25	32.3	Carbamidomethyl (+57), Carbamidomethyl (+57)	2 280,03	3	-0.0014	-0.61	17	34	20-0914_P20-006_Rehault_Digest_BMSP_ORBI312-13716-14781_14781
	1	0.000927	9 850,3	2	3	16	NLYVFGAVWKTEDCYQCK	R	C	0.997	32.6	25	32.6	Carbamidomethyl (+57), Carbamidomethyl (+57)	2 280,03	3	-0.00085	-0.37	17	34	20-0914_P20-006_Rehault_Digest_BMSP_ORBI312-15425-16925_16925
	1	0.000927	9 850,3	2	3	16	NLYVFGAVWKTEDCYQCK	R	C	0.997	33.8	25	33.8	Carbamidomethyl (+57), Carbamidomethyl (+57)	2 280,03	3	-0.00048	-0.21	17	34	20-0914_P20-006_Rehault_Digest_BMSP_ORBI312-13453-14498_14498
	1	0.000927	9 850,3	2	3	16	NLYVFGAVWKTEDCYQCK	R	C	0.997	31.9	25	31.9	Carbamidomethyl (+57), Carbamidomethyl (+57)	2 280,04	3	0.0026	1.2	17	34	20-0914_P20-006_Rehault_Digest_BMSP_ORBI312-16352-18362_18362
	1	0.000927	9 850,3	2	3	16	NLYVFGAVWKTEDCYQCK	R	C	0.997	33.4	25	33.4	Carbamidomethyl (+57), Carbamidomethyl (+57)	2 280,03	3	-0.0019	-0.85	17	34	20-0914_P20-006_Rehault_Digest_BMSP_ORBI312-14528-15700_15700
	1	0.000927	9 850,3	2	3	16	NLYVFGAVWKTEDCYQCK	R	C	0.997	33.3	25	33.3	Carbamidomethyl (+57), Carbamidomethyl (+57)	2 280,03	3	-0.001	-0.45	17	34	20-0914_P20-006_Rehault_Digest_BMSP_ORBI312-13291-14326_14326
	1	0.000927	9 850,3	2	3	16	NLYVFGAVWKTEDCYQCK	R	C	0.997	34.1	25	34.1	Carbamidomethyl (+57), Carbamidomethyl (+57)	2 280,03	3	-0.0027	-1.2	17	34	20-0914_P20-006_Rehault_Digest_BMSP_ORBI312-14870-16109_16109
	1	0.000927	9 850,3	2	3	16	NLYVFGAVWKTEDCYQCK	R	C	0.997	33.8	25	33.8	Carbamidomethyl (+57), Carbamidomethyl (+57)	2 280,03	3	-0.0023	-1	17	34	20-0914_P20-006_Rehault_Digest_BMSP_ORBI312-15084-16399_16399
	1	0.000927	9 850,3	2	3	16	NLYVFGAVWKTEDCYQCK	R	C	0.997	34.7	25	34.7	Carbamidomethyl (+57), Carbamidomethyl (+57)	2 280,03	3	-0.0003	-0.13	17	34	20-0914_P20-006_Rehault_Digest_BMSP_ORBI312-13325-14362_14362
	1	0.000927	9 850,3	2	3	16	NLYVFGAVWKTEDCYQCK	R	C	0.997	33.7	25	33.7	Carbamidomethyl (+57), Carbamidomethyl (+57)	2 280,04	3	0.0013	0.59	17	34	20-0914_P20-006_Rehault_Digest_BMSP_ORBI312-15966-17848_17848
	1	0.000927	9 850,3	2	3	16	NLYVFGAVWKTEDCYQCK	R	C	0.997	34.2	25	34.2	Carbamidomethyl (+57), Carbamidomethyl (+57)	2 280,03	3	-0.0019	-0.85	17	34	20-0914_P20-006_Rehault_Digest_BMSP_ORBI312-15962-17840_17840
	1	0.000927	9 850,3	2	3	16	NLYVFGAVWKTEDCYQCK	R	C	0.997	34.5	25	34.5	Carbamidomethyl (+57), Carbamidomethyl (+57)	2 280,04	3	0.00098	0.43	17	34	20-0914_P20-006_Rehault_Digest_BMSP_ORBI312-12665-13664_13664
	1	0.000927	9 850,3	2	3	16	NLYVFGAVWKTEDCYQCK	R	C	0.997	33.8	25	33.8	Carbamidomethyl (+57), Carbamidomethyl (+57)	2 280,04	3	0.0021	0.91	17	34	20-0914_P20-006_Rehault_Digest_BMSP_ORBI312-13136-14163_14163
	1	0.000927	9 850,3	2	3	16	NLYVFGAVWKTEDCYQCK	R	C	0.997	35.8	25	35.8	Carbamidomethyl (+57), Carbamidomethyl (+57)	2 280,03	3	-0.0003	-0.13	17	34	20-0914_P20-006_Rehault_Digest_BMSP_ORBI312-15405-16897_16897
	1	0.000927	9 850,3	2	3	16	NLYVFGAVWKTEDCYQCK	R	C	0.997	36	25	36	Carbamidomethyl (+57), Carbamidomethyl (+57)	2 280,03	3	-0.00012	-0.051	17	34	20-0914_P20-006_Rehault_Digest_BMSP_ORBI312-12316-13293_13293
	1	0.000927	9 850,3	2	3	16	NLYVFGAVWKTEDCYQCK	R	C	0.997	35.2	25	35.2	Carbamidomethyl (+57), Carbamidomethyl (+57)	2 280,03	3	-0.0018	-0.77	17	34	20-0914_P20-006_Rehault_Digest_BMSP_ORBI312-15445-16961_16961
	1	0.000927	9 850,3	2	3	16	NLYVFGAVWKTEDCYQCK	R	C	0.997	36.3	25	36.3	Carbamidomethyl (+57), Carbamidomethyl (+57)	2 280,03	3	-0.00012	-0.051	17	34	20-0914_P20-006_Rehault_Digest_BMSP_ORBI312-12263-13236_13236
	1	0.000927	9 850,3	2	3	16	NLYVFGAVWKTEDCYQCK	R	C	0.997	36.5	25	36.5	Carbamidomethyl (+57), Carbamidomethyl (+57)	2 280,03	3	-0.00048	-0.21	17	34	20-0914_P20-006_Rehault_Digest_BMSP_ORBI312-16374-18399_18399
	1	0.000927	9 850,3	2	3	16	NLYVFGAVWKTEDCYQCK	R	C	0.997	36.3	25	36.3	Carbamidomethyl (+57), Carbamidomethyl (+57)	2 280,03	3	-0.0023	-1	17	34	20-0914_P20-006_Rehault_Digest_BMSP_ORBI312-13779-14852_14852
	1	0.000927	9 850,3	2	3	16	NLYVFGAVWKTEDCYQCK	R	C	0.997	36.4	25	36.4	Carbamidomethyl (+57), Carbamidomethyl (+57)	2 280,03	3	-0.0018	-0.77	17	34	20-0914_P20-006_Rehault_Digest_BMSP_ORBI312-14474-15630_15630
	1	0.000927	9 850,3	2	3	16	NLYVFGAVWKTEDCYQCK	R	C	0.997	37.3	25	37.3	Carbamidomethyl (+57), Carbamidomethyl (+57)	2 280,03	3	0.00043	0.19	17	34	20-0914_P20-006_Rehault_Digest_BMSP_ORBI312-12381-13362_13362
	1	0.000927	9 850,3	2	3	16	NLYVFGAVWKTEDCYQCK	R	C	0.997	37.5	25	37.5	Carbamidomethyl (+57), Carbamidomethyl (+57)	2 280,03	3	0.00025	0.11	17	34	20-0914_P20-006_Rehault_Digest_BMSP_ORBI312-11792-12737_12737
	1	0.000927	9 850,3	2	3	16	NLYVFGAVWKTEDCYQCK	R	C	0.997	36.9	25	36.9	Carbamidomethyl (+57), Carbamidomethyl (+57)	2 280,03	3	-0.00067	-0.29	17	34	20-0914_P20-006_Rehault_Digest_BMSP_ORBI312-16397-18432_18432
	1	0.000927	9 850,3	2	3	16	NLYVFGAVWKTEDCYQCK	R	C	0.997	36.9	25	36.9	Carbamidomethyl (+57), Carbamidomethyl (+57)	2 280,03	3	-0.0018	-0.77	17	34	20-0914_P20-006_Rehault_Digest_BMSP_ORBI312-14597-15785_15785
	1	0.000927	9 850,3	2	3	16	NLYVFGAVWKTEDCYQCK	R	C	0.997	37.4	25	37.4	Carbamidomethyl (+57), Carbamidomethyl (+57)	2 280,04	3	0.00098	0.43	17	34	20-0914_P20-006_Rehault_Digest_BMSP_ORBI312-12508-13497_13497
	1	0.000927	9 850,3	2	3	16	NLYVFGAVWKTEDCYQCK	R	C	0.997	37.2	25	37.2	Carbamidomethyl (+57), Carbamidomethyl (+57)	2 280,03	3	-0.0014	-0.61	17	34	20-0914_P20-006_Rehault_Digest_BMSP_ORBI312-13615-14672_14672
	1	0.000927	9 850,3	2	3	16	NLYVFGAVWKTEDCYQCK	R	C	0.997	37.6	25	37.6	Carbamidomethyl (+57), Carbamidomethyl (+57)	2 280,03	3	-0.00085	-0.37	17	34	20-0914_P20-006_Rehault_Digest_BMSP_ORBI312-12633-13630_13630
	1	0.000927	9 850,3	2	3	16	NLYVFGAVWKTEDCYQCK	R	C	0.997	37.7	25	37.7	Carbamidomethyl (+57), Carbamidomethyl (+57)	2 280,03	3	-0.0016	-0.69	17	34	20-0914_P20-006_Rehault_Digest_BMSP_ORBI312-16367-18387_18387
	1	0.000927	9 850,3	2	3	16	NLYVFGAVWKTEDCYQCK	R	C	0.997	37.1	25	37.1	Carbamidomethyl (+57), Carbamidomethyl (+57)	2 280,04	3	0.0021	0.91	17	34	20-0914_P20-006_Rehault_Digest_BMSP_ORBI312-13016-14037_14037
	1	0.000927	9 850,3	2	3	16	NLYVFGAVWKTEDCYQCK	R	C	0.997	36.8	25	36.8	Carbamidomethyl (+57), Carbamidomethyl (+57)	2 280,04	3	0.0026	1.2	17	34	20-0914_P20-006_Rehault_Digest_BMSP_ORBI312-12447-13432_13432
	1	0.000927	9 850,3	2	3	16	NLYVFGAVWKTEDCYQCK	R	C	0.997	39.4	25	39.4	Carbamidomethyl (+57), Carbamidomethyl (+57)	2 280,03	3	-0.00048	-0.21	17	34	20-0914_P20-006_Rehault_Digest_BMSP_ORBI312-12600-13595_13595
	1	0.000927	9 850,3	2	3	16	NLYVFGAVWKTEDCYQCK	R	C	0.997	39.1	25	39.1	Carbamidomethyl (+57), Carbamidomethyl (+57)	2 280,03	3	6.7e-05	0.029	17	34	20-0914_P20-006_Rehault_Digest_BMSP_ORBI312-12868-13881_13881
	1	0.000927	9 850,3	2	3	16	NLYVFGAVWKTEDCYQCK	R	C	0.997	39	25	39	Carbamidomethyl (+57), Carbamidomethyl (+57)	2 280,03	3	-0.0019	-0.85	17	34	20-0914_P20-006_Rehault_Digest_BMSP_ORBI312-14422-15568_15568
	1	0.000927	9 850,3	2	3	16	NLYVFGAVWKTEDCYQCK	R	C	0.997	39.1	25	39.1	Carbamidomethyl (+57), Carbamidomethyl (+57)	2 280,04	3	0.00098	0.43	17	34	20-0914_P20-006_Rehault_Digest_BMSP_ORBI312-12728-13731_13731
	1	0.000927	9 850,3	2	3	16	NLYVFGAVWKTEDCYQCK	R	C	0.997	38.9	25	38.9	Carbamidomethyl (+57), Carbamidomethyl (+57)	2 280,03	3	-0.001	-0.45	17	34	20-0914_P20-006_Rehault_Digest_BMSP_ORBI312-15747-17483_17483
	1	0.000927	9 850,3	2	3	16	NLYVFGAVWKTEDCYQCK	R	C	0.997	39	25	39	Carbamidomethyl (+57), Carbamidomethyl (+57)	2 280,04	3	0.0015	0.67	17	34	20-0914_P20-006_Rehault_Digest_BMSP_ORBI312-12897-13912_13912
	1	0.000927	9 850,3	2	3	16	NLYVFGAVWKTEDCYQCK	R	C	0.997	40.7	25	40.7	Carbamidomethyl (+57), Carbamidomethyl (+57)	2 280,03	3	-0.00048	-0.21	17	34	20-0914_P20-006_Rehault_Digest_BMSP_ORBI312-16301-18274_18274
	1	0.000927	9 850,3	2	3	16	NLYVFGAVWKTEDCYQCK	R	C	0.997	39.6	25	39.6	Carbamidomethyl (+57), Carbamidomethyl (+57)	2 280,04	3	0.0017	0.75	17	34	20-0914_P20-006_Rehault_Digest_BMSP_ORBI312-12349-13328_13328
	1	0.000927	9 850,3	2	3	16	NLYVFGAVWKTEDCYQCK	R	C	0.997	39.9	25	39.9	Carbamidomethyl (+57), Carbamidomethyl (+57)	2 280,04	3	0.0013	0.59	17	34	20-0914_P20-006_Rehault_Digest_BMSP_ORBI312-12481-13468_13468
	1	0.000927	9 850,3	2	3	16	NLYVFGAVWKTEDCYQCK	R	C	0.997	40.7	25	40.7	Carbamidomethyl (+57), Carbamidomethyl (+57)	2 280,03	3	6.7e-05	0.029	17	34	20-0914_P20-006_Rehault_Digest_BMSP_ORBI312-13096-14121_14121
	1	0.000927	9 850,3	2	3	16	NLYVFGAVWKTEDCYQCK	R	C	0.997	40.5	25	40.5	Carbamidomethyl (+57), Carbamidomethyl (+57)	2 280,03	3	-0.0012	-0.53	17	34	20-0914_P20-006_Rehault_Digest_BMSP_ORBI312-13255-14288_14288
	1	0.000927	9 850,3	2	3	16	NLYVFGAVWKTEDCYQCK	R	C	0.997	41.2	25	41.2	Carbamidomethyl (+57), Carbamidomethyl (+57)	2 280,04	3	0.00062	0.27	17	34	20-0914_P20-006_Rehault_Digest_BMSP_ORBI312-11845-12794_12794
	1	0.000927	9 850,3	2	3	16	NLYVFGAVWKTEDCYQCK	R	C	0.997	42	25	42	Carbamidomethyl (+57), Carbamidomethyl (+57)	2 280,03	3	-0.0023	-1	17	34	20-0914_P20-006_Rehault_Digest_BMSP_ORBI312-13850-14934_14934
	1	0.000927	9 850,3	2	3	16	NLYVFGAVWKTEDCYQCK	R	C	0.997	41.9	25	41.9	Carbamidomethyl (+57), Carbamidomethyl (+57)	2 280,03	3	-0.001	-0.45	17	34	20-0914_P20-006_Rehault_Digest_BMSP_ORBI312-12808-13817_13817
	1	0.000927	9 850,3	2	3	16	NLYVFGAVWKTEDCYQCK	R	C	0.997	41.3	25	41.3	Carbamidomethyl (+57), Carbamidomethyl (+57)	2 280,04	3	0.0019	0.83	17	34	20-0914_P20-006_Rehault_Digest_BMSP_ORBI312-11767-12710_12710
	1	0.000927	9 850,3	2	3	16	NLYVFGAVWKTEDCYQCK	R	C	0.997	43.1	25	43.1	Carbamidomethyl (+57), Carbamidomethyl (+57)	2 280,03	3	-0.0003	-0.13	17	34	20-0914_P20-006_Rehault_Digest_BMSP_ORBI312-12783-13790_13790
	1	0.000927	9 850,3	2	3	16	NLYVFGAVWKTEDCYQCK	R	C	0.997	42.8	25	42.8	Carbamidomethyl (+57), Carbamidomethyl (+57)	2 280,04	3	0.00062	0.27	17	34	20-0914_P20-006_Rehault_Digest_BMSP_ORBI312-12038-12997_12997
	1	0.000927	9 850,3	2	3	16	NLYVFGAVWKTEDCYQCK	R	C	0.997	43	25	43	Carbamidomethyl (+57), Carbamidomethyl (+57)	2 280,04	3	0.00098	0.43	17	34	20-0914_P20-006_Rehault_Digest_BMSP_ORBI312-11814-12761_12761
	1	0.000927	9 850,3	2	3	16	NLYVFGAVWKTEDCYQCK	R	C	0.997	43.1	25	43.1	Carbamidomethyl (+57), Carbamidomethyl (+57)	2 280,03	3	-0.0012	-0.53	17	34	20-0914_P20-006_Rehault_Digest_BMSP_ORBI312-14755-15976_15976
	1	0.000927	9 850,3	2	3	16	NLYVFGAVWKTEDCYQCK	R	C	0.997	49.1	25	49.1	Carbamidomethyl (+57), Carbamidomethyl (+57)	2 280,03	3	-0.0052	-2.3	17	34	20-0914_P20-006_Rehault_Digest_BMSP_ORBI312-15365-16825_16825
	1	0.000927	9 850,3	2	3	16	NLYVFGAVWKTEDCYQCK	R	C	0.997	44.8	25	44.8	Carbamidomethyl (+57), Carbamidomethyl (+57)	2 280,03	3	-0.00012	-0.051	17	34	20-0914_P20-006_Rehault_Digest_BMSP_ORBI312-13760-14831_14831
	1	0.000927	9 850,3	2	3	16	NLYVFGAVWKTEDCYQCK	R	C	0.997	44.8	25	44.8	Carbamidomethyl (+57), Carbamidomethyl (+57)	2 280,03	3	6.7e-05	0.029	17	34	20-0914_P20-006_Rehault_Digest_BMSP_ORBI312-12758-13763_13763
	1	0.000927	9 850,3	2	3	16	NLYVFGAVWKTEDCYQCK	R	C	0.997	44.9	25	44.9	Carbamidomethyl (+57), Carbamidomethyl (+57)	2 280,03	3	-0.0027	-1.2	17	34	20-0914_P20-006_Rehault_Digest_BMSP_ORBI312-13826-14907_14907
	1	0.000927	9 850,3	2	3	16	NLYVFGAVWKTEDCYQCK	R	C	0.997	45.5	25	45.5	Carbamidomethyl (+57), Carbamidomethyl (+57)	2 280,03	3	-0.00012	-0.051	17	34	20-0914_P20-006_Rehault_Digest_BMSP_ORBI312-12976-13995_13995
	1	0.000927	9 850,3	2	3	16	NLYVFGAVWKTEDCYQCK	R	C	0.997	45.2	25	45.2	Carbamidomethyl (+57), Carbamidomethyl (+57)	2 280,04	3	0.0008	0.35	17	34	20-0914_P20-006_Rehault_Digest_BMSP_ORBI312-12172-13139_13139
	1	0.000927	9 850,3	2	3	16	NLYVFGAVWKTEDCYQCK	R	C	0.997	46.8	25	46.8	Carbamidomethyl (+57), Carbamidomethyl (+57)	2 280,03	3	0.00025	0.11	17	34	20-0914_P20-006_Rehault_Digest_BMSP_ORBI312-12700-13701_13701
	1	0.000927	9 850,3	2	3	16	NLYVFGAVWKTEDCYQCK	R	C	0.997	46.4	25	46.4	Carbamidomethyl (+57), Carbamidomethyl (+57)	2 280,03	3	-0.00067	-0.29	17	34	20-0914_P20-006_Rehault_Digest_BMSP_ORBI312-11884-12835_12835
	1	0.000927	9 850,3	2	3	16	NLYVFGAVWKTEDCYQCK	R	C	0.997	46.6	25	46.6	Carbamidomethyl (+57), Carbamidomethyl (+57)	2 280,04	3	0.0021	0.91	17	34	20-0914_P20-006_Rehault_Digest_BMSP_ORBI312-12137-13102_13102
	1	0.000927	9 850,3	2	3	16	NLYVFGAVWKTEDCYQCK	R	C	0.997	49.2	25	49.2	Carbamidomethyl (+57), Carbamidomethyl (+57)	2 280,03	3	-0.0032	-1.4	17	34	20-0914_P20-006_Rehault_Digest_BMSP_ORBI312-12544-13535_13535
	1	0.000927	9 850,3	2	3	16	NLYVFGAVWKTEDCYQCK	R	C	0.997	48.9	25	48.9	Carbamidomethyl (+57), Carbamidomethyl (+57)	2 280,04	3	0.0015	0.67	17	34	20-0914_P20-006_Rehault_Digest_BMSP_ORBI312-12412-13395_13395
	1	0.000927	9 850,3	2	3	16	NLYVFGAVWKTEDCYQCK	R	C	0.997	48.6	25	48.6	Carbamidomethyl (+57), Carbamidomethyl (+57)	2 280,04	3	0.0034	1.5	17	34	20-0914_P20-006_Rehault_Digest_BMSP_ORBI312-12004-12961_12961
	1	0.000927	9 850,3	2	3	16	NLYVFGAVWKTEDCYQCK	R	C	0.997	49.6	25	49.6	Carbamidomethyl (+57), Carbamidomethyl (+57)	2 280,04	3	0.0021	0.91	17	34	20-0914_P20-006_Rehault_Digest_BMSP_ORBI312-12289-13264_13264
	1	0.000927	9 850,3	2	3	16	NLYVFGAVWKTEDCYQCK	R	C	0.997	51	25	51	Carbamidomethyl (+57), Carbamidomethyl (+57)	2 280,03	3	6.7e-05	0.029	17	34	20-0914_P20-006_Rehault_Digest_BMSP_ORBI312-15885-17702_17702
	1	0.000927	9 850,3	2	3	16	NLYVFGAVWKTEDCYQCK	R	C	0.997	51.2	25	51.2	Carbamidomethyl (+57), Carbamidomethyl (+57)	2 280,03	3	0.00043	0.19	17	34	20-0914_P20-006_Rehault_Digest_BMSP_ORBI312-13056-14079_14079
	1	0.000927	9 850,3	2	3	16	NLYVFGAVWKTEDCYQCK	R	C	0.997	50.2	25	50.2	Carbamidomethyl (+57), Carbamidomethyl (+57)	2 280,04	3	0.0023	0.99	17	34	20-0914_P20-006_Rehault_Digest_BMSP_ORBI312-12203-13172_13172
	1	0.000927	9 850,3	2	3	16	NLYVFGAVWKTEDCYQCK	R	C	0.997	51.1	25	51.1	Carbamidomethyl (+57), Carbamidomethyl (+57)	2 280,03	3	-0.00085	-0.37	17	34	20-0914_P20-006_Rehault_Digest_BMSP_ORBI312-12576-13569_13569
	1	0.000927	9 850,3	2	3	16	NLYVFGAVWKTEDCYQCK	R	C	0.997	51.2	25	51.2	Carbamidomethyl (+57), Carbamidomethyl (+57)	2 280,04	3	0.0008	0.35	17	34	20-0914_P20-006_Rehault_Digest_BMSP_ORBI312-11720-12659_12659
	1	0.000927	9 850,3	2	3	16	NLYVFGAVWKTEDCYQCK	R	C	0.997	51.1	25	51.1	Carbamidomethyl (+57), Carbamidomethyl (+57)	2 280,04	3	0.0045	2	17	34	20-0914_P20-006_Rehault_Digest_BMSP_ORBI312-11964-12919_12919
	1	0.000927	9 850,3	2	3	16	NLYVFGAVWKTEDCYQCK	R	C	0.997	50.5	25	50.5	Carbamidomethyl (+57), Carbamidomethyl (+57)	2 280,04	3	0.0024	1.1	17	34	20-0914_P20-006_Rehault_Digest_BMSP_ORBI312-12107-13070_13070
	1	0.000927	9 850,3	2	3	16	NLYVFGAVWKTEDCYQCK	R	C	0.997	52.3	25	52.3	Carbamidomethyl (+57), Carbamidomethyl (+57)	2 280,04	3	0.0008	0.35	17	34	20-0914_P20-006_Rehault_Digest_BMSP_ORBI312-13215-14246_14246
	1	0.000927	9 850,3	2	3	16	NLYVFGAVWKTEDCYQCK	R	C	0.997	53	25	53	Carbamidomethyl (+57), Carbamidomethyl (+57)	2 280,03	3	-0.0012	-0.53	17	34	20-0914_P20-006_Rehault_Digest_BMSP_ORBI312-12073-13034_13034
	1	0.000927	9 850,3	2	3	16	NLYVFGAVWKTEDCYQCK	R	C	0.997	53.3	25	53.3	Carbamidomethyl (+57), Carbamidomethyl (+57)	2 280,04	3	0.0034	1.5	17	34	20-0914_P20-006_Rehault_Digest_BMSP_ORBI312-12232-13203_13203
	1	0.000927	9 850,3	2	3	16	NLYVFGAVWKTEDCYQCK	R	C	0.997	56.7	25	56.7	Carbamidomethyl (+57), Carbamidomethyl (+57)	2 280,04	3	0.0028	1.2	17	34	20-0914_P20-006_Rehault_Digest_BMSP_ORBI312-11924-12877_12877
	1	0.000927	9 850,3	2	3	16	NLYVFGAVWKTEDCYQCK	R	C	0.997	58.2	25	58.2	Carbamidomethyl (+57), Carbamidomethyl (+57)	2 280,03	3	-0.0012	-0.53	17	34	20-0914_P20-006_Rehault_Digest_BMSP_ORBI312-12837-13848_13848
	1	0.000927	9 850,3	2	3	16	NLYVFGAVWKTEDCYQCKCK	R	M	0.985	17.4	25	17.4	Carbamidomethyl (+57), Carbamidomethyl (+57), Carbamidomethyl (+57)	2 568,16	3	-0.0024	-0.92	17	36	20-0914_P20-006_Rehault_Digest_BMSP_ORBI312-10786-11622_11622
	1	0.000927	9 850,3	2	3	16	NLYVFGAVWKTEDCYQCKCK	R	M	0.993	19.3	25	19.3	Carbamidomethyl (+57), Carbamidomethyl (+57), Carbamidomethyl (+57)	2 568,16	3	-0.00072	-0.28	17	36	20-0914_P20-006_Rehault_Digest_BMSP_ORBI312-10425-11211_11211
	1	0.000927	9 850,3	2	3	16	NLYVFGAVWKTEDCYQCKCK	R	M	0.993	21.4	25	16.4	Carbamidomethyl (+57), Carbamidomethyl (+57), Carbamidomethyl (+57)	2 568,16	3	-0.0046	-1.8	17	36	20-0914_P20-006_Rehault_Digest_BMSP_ORBI312-10961-11813_11813
	1	0.000927	9 850,3	2	3	16	NLYVFGAVWKTEDCYQCKCK	R	M	0.994	20.4	25	20.4	Carbamidomethyl (+57), Carbamidomethyl (+57), Carbamidomethyl (+57)	2 568,16	3	-0.0029	-1.1	17	36	20-0914_P20-006_Rehault_Digest_BMSP_ORBI312-11548-12470_12470
	1	0.000927	9 850,3	2	3	16	NLYVFGAVWKTEDCYQCKCK	R	M	0.994	20.4	25	20.4	Carbamidomethyl (+57), Carbamidomethyl (+57), Carbamidomethyl (+57)	2 568,16	3	-0.0033	-1.3	17	36	20-0914_P20-006_Rehault_Digest_BMSP_ORBI312-11523-12443_12443
	1	0.000927	9 850,3	2	3	16	NLYVFGAVWKTEDCYQCKCK	R	M	0.997	23.7	25	23.7	Carbamidomethyl (+57), Carbamidomethyl (+57), Carbamidomethyl (+57)	2 568,16	3	0.00074	0.29	17	36	20-0914_P20-006_Rehault_Digest_BMSP_ORBI312-11574-12498_12498
	1	0.000927	9 850,3	2	3	16	NLYVFGAVWKTEDCYQCKCK	R	M	0.997	28.9	25	22.8	Carbamidomethyl (+57), Carbamidomethyl (+57), Carbamidomethyl (+57)	2 568,15	3	-0.0058	-2.3	17	36	20-0914_P20-006_Rehault_Digest_BMSP_ORBI312-11073-11939_11939
	1	0.000927	9 850,3	2	3	16	NLYVFGAVWKTEDCYQCKCK	R	M	0.997	26.9	25	26.9	Carbamidomethyl (+57), Carbamidomethyl (+57), Carbamidomethyl (+57)	2 568,16	3	-0.0035	-1.3	17	36	20-0914_P20-006_Rehault_Digest_BMSP_ORBI312-11192-12078_12078
	1	0.000927	9 850,3	2	3	16	NLYVFGAVWKTEDCYQCKCK	R	M	0.997	26.5	25	21.6	Carbamidomethyl (+57), Carbamidomethyl (+57), Carbamidomethyl (+57)	2 568,16	3	-0.0018	-0.71	17	36	20-0914_P20-006_Rehault_Digest_BMSP_ORBI312-11680-12615_12615
	1	0.000927	9 850,3	2	3	16	NYDRVNCVGLFHK	K	K	0.985	17.2	25	17.2	Carbamidomethyl (+57)	1 620,78	3	-0.00058	-0.36	51	63	20-0914_P20-006_Rehault_Digest_BMSP_ORBI312-8122-8771_8771
	1	0.000927	9 850,3	2	3	16	NYDRVNCVGLFHK	K	K	0.985	17.1	25	17.1	Carbamidomethyl (+57)	1 620,78	3	0.0011	0.66	51	63	20-0914_P20-006_Rehault_Digest_BMSP_ORBI312-7244-7841_7841
	1	0.000927	9 850,3	2	3	16	NYDRVNCVGLFHK	K	K	0.986	16.3	25	16.3	Carbamidomethyl (+57)	1 620,79	3	0.0023	1.4	51	63	20-0914_P20-006_Rehault_Digest_BMSP_ORBI312-6646-7210_7210
	1	0.000927	9 850,3	2	3	16	NYDRVNCVGLFHK	K	K	0.986	17.6	25	17.6	Carbamidomethyl (+57)	1 620,78	3	0.0007	0.43	51	63	20-0914_P20-006_Rehault_Digest_BMSP_ORBI312-6990-7574_7574
	1	0.000927	9 850,3	2	3	16	NYDRVNCVGLFHK	K	K	0.988	17.5	25	17.5	Carbamidomethyl (+57)	1 620,78	3	0.0014	0.88	51	63	20-0914_P20-006_Rehault_Digest_BMSP_ORBI312-4616-5078_5078
	1	0.000927	9 850,3	2	3	16	NYDRVNCVGLFHK	K	K	0.991	17.8	25	17.8	Carbamidomethyl (+57)	1 620,79	3	0.0027	1.7	51	63	20-0914_P20-006_Rehault_Digest_BMSP_ORBI312-7384-7989_7989
	1	0.000927	9 850,3	2	3	16	NYDRVNCVGLFHK	K	K	0.991	35.6	25	35.6	Carbamidomethyl (+57)	1 620,78	2	0.00016	0.1	51	63	20-0914_P20-006_Rehault_Digest_BMSP_ORBI312-3194-3585_3585
	1	0.000927	9 850,3	2	3	16	NYDRVNCVGLFHK	K	K	0.993	19	25	19	Carbamidomethyl (+57)	1 620,78	3	0.0014	0.88	51	63	20-0914_P20-006_Rehault_Digest_BMSP_ORBI312-2700-3066_3066
	1	0.000927	9 850,3	2	3	16	NYDRVNCVGLFHK	K	K	0.993	19	25	19	Carbamidomethyl (+57)	1 620,78	3	0.0016	1	51	63	20-0914_P20-006_Rehault_Digest_BMSP_ORBI312-4780-5250_5250
	1	0.000927	9 850,3	2	3	16	NYDRVNCVGLFHK	K	K	0.994	38.7	25	38.7	Carbamidomethyl (+57)	1 620,78	2	0.00077	0.48	51	63	20-0914_P20-006_Rehault_Digest_BMSP_ORBI312-2955-3334_3334
	1	0.000927	9 850,3	2	3	16	NYDRVNCVGLFHK	K	K	0.994	19.3	25	19.3	Carbamidomethyl (+57)	1 620,78	3	0.0014	0.88	51	63	20-0914_P20-006_Rehault_Digest_BMSP_ORBI312-6609-7171_7171
	1	0.000927	9 850,3	2	3	16	NYDRVNCVGLFHK	K	K	0.994	39	25	39	Carbamidomethyl (+57)	1 620,78	2	0.0014	0.85	51	63	20-0914_P20-006_Rehault_Digest_BMSP_ORBI312-3075-3460_3460
	1	0.000927	9 850,3	2	3	16	NYDRVNCVGLFHK	K	K	0.994	19.8	25	19.8	Carbamidomethyl (+57)	1 620,78	3	0.0012	0.77	51	63	20-0914_P20-006_Rehault_Digest_BMSP_ORBI312-157-309_309
	1	0.000927	9 850,3	2	3	16	NYDRVNCVGLFHK	K	K	0.994	19	25	19	Carbamidomethyl (+57)	1 620,79	3	0.0023	1.4	51	63	20-0914_P20-006_Rehault_Digest_BMSP_ORBI312-6081-6616_6616
	1	0.000927	9 850,3	2	3	16	NYDRVNCVGLFHK	K	K	0.995	40.8	25	40.8	Carbamidomethyl (+57)	1 620,78	2	-0.0012	-0.73	51	63	20-0914_P20-006_Rehault_Digest_BMSP_ORBI312-3481-3886_3886
	1	0.000927	9 850,3	2	3	16	NYDRVNCVGLFHK	K	K	0.996	40.3	25	40.3	Carbamidomethyl (+57)	1 620,78	2	0.00065	0.4	51	63	20-0914_P20-006_Rehault_Digest_BMSP_ORBI312-2834-3207_3207
	1	0.000927	9 850,3	2	3	16	NYDRVNCVGLFHK	K	K	0.996	42.6	25	42.6	Carbamidomethyl (+57)	1 620,79	2	0.0025	1.5	51	63	20-0914_P20-006_Rehault_Digest_BMSP_ORBI312-2874-3249_3249
	1	0.000927	9 850,3	2	3	16	NYDRVNCVGLFHK	K	K	0.996	41.8	25	41.8	Carbamidomethyl (+57)	1 620,78	2	0.0009	0.55	51	63	20-0914_P20-006_Rehault_Digest_BMSP_ORBI312-2915-3292_3292
	1	0.000927	9 850,3	2	3	16	NYDRVNCVGLFHK	K	K	0.996	21.8	25	21.8	Carbamidomethyl (+57)	1 620,78	3	0.00015	0.093	51	63	20-0914_P20-006_Rehault_Digest_BMSP_ORBI312-10200-10972_10972
	1	0.000927	9 850,3	2	3	16	NYDRVNCVGLFHK	K	K	0.996	42.4	25	42.4	Carbamidomethyl (+57)	1 620,78	2	0.001	0.63	51	63	20-0914_P20-006_Rehault_Digest_BMSP_ORBI312-3035-3418_3418
	1	0.000927	9 850,3	2	3	16	NYDRVNCVGLFHK	K	K	0.997	42	25	42	Carbamidomethyl (+57)	1 620,78	2	0.00065	0.4	51	63	20-0914_P20-006_Rehault_Digest_BMSP_ORBI312-3115-3502_3502
	1	0.000927	9 850,3	2	3	16	NYDRVNCVGLFHK	K	K	0.997	43.1	25	43.1	Carbamidomethyl (+57)	1 620,78	2	0.0016	1	51	63	20-0914_P20-006_Rehault_Digest_BMSP_ORBI312-2794-3165_3165
	1	0.000927	9 850,3	2	3	16	NYDRVNCVGLFHK	K	K	0.997	22.6	25	22.6	Carbamidomethyl (+57)	1 620,78	3	0.00033	0.21	51	63	20-0914_P20-006_Rehault_Digest_BMSP_ORBI312-6869-7447_7447
	1	0.000927	9 850,3	2	3	16	NYDRVNCVGLFHK	K	K	0.997	22	25	22	Carbamidomethyl (+57)	1 620,79	3	0.0031	1.9	51	63	20-0914_P20-006_Rehault_Digest_BMSP_ORBI312-4697-5163_5163
	1	0.000927	9 850,3	2	3	16	NYDRVNCVGLFHK	K	K	0.997	23.2	25	23.2	Carbamidomethyl (+57)	1 620,78	3	-0.0011	-0.7	51	63	20-0914_P20-006_Rehault_Digest_BMSP_ORBI312-10614-11433_11433
	1	0.000927	9 850,3	2	3	16	NYDRVNCVGLFHK	K	K	0.997	32.8	25	32.8	Carbamidomethyl (+57)	1 620,79	3	0.0055	3.4	51	63	20-0914_P20-006_Rehault_Digest_BMSP_ORBI312-2814-3186_3186
	1	0.000927	9 850,3	2	3	16	NYDRVNCVGLFHK	K	K	0.997	24	25	24	Carbamidomethyl (+57)	1 620,78	3	0.0007	0.43	51	63	20-0914_P20-006_Rehault_Digest_BMSP_ORBI312-3375-3775_3775
	1	0.000927	9 850,3	2	3	16	NYDRVNCVGLFHK	K	K	0.997	23.3	25	23.3	Carbamidomethyl (+57)	1 620,79	3	0.0027	1.7	51	63	20-0914_P20-006_Rehault_Digest_BMSP_ORBI312-4578-5038_5038
	1	0.000927	9 850,3	2	3	16	NYDRVNCVGLFHK	K	K	0.997	24.7	25	24.7	Carbamidomethyl (+57)	1 620,79	3	0.0033	2	51	63	20-0914_P20-006_Rehault_Digest_BMSP_ORBI312-3578-3988_3988
	1	0.000927	9 850,3	2	3	16	NYDRVNCVGLFHK	K	K	0.997	51.8	25	51.8	Carbamidomethyl (+57)	1 620,79	2	0.0026	1.6	51	63	20-0914_P20-006_Rehault_Digest_BMSP_ORBI312-3237-3630_3630
	1	0.000927	9 850,3	2	3	16	NYDRVNCVGLFHK	K	K	0.997	25	25	25	Carbamidomethyl (+57)	1 620,79	3	0.0025	1.6	51	63	20-0914_P20-006_Rehault_Digest_BMSP_ORBI312-3254-3648_3648
	1	0.000927	9 850,3	2	3	16	NYDRVNCVGLFHK	K	K	0.997	26.4	25	26.4	Carbamidomethyl (+57)	1 620,79	3	0.0034	2.1	51	63	20-0914_P20-006_Rehault_Digest_BMSP_ORBI312-860-1134_1134
	1	0.000927	9 850,3	2	3	16	NYDRVNCVGLFHK	K	K	0.997	49.4	25	49.4	Carbamidomethyl (+57)	1 620,78	2	4.2e-05	0.026	51	63	20-0914_P20-006_Rehault_Digest_BMSP_ORBI312-3154-3543_3543
	1	0.000927	9 850,3	2	3	16	NYDRVNCVGLFHK	K	K	0.997	28.8	25	28.8	Carbamidomethyl (+57)	1 620,79	3	0.0044	2.7	51	63	20-0914_P20-006_Rehault_Digest_BMSP_ORBI312-3054-3438_3438
	1	0.000927	9 850,3	2	3	16	NYDRVNCVGLFHK	K	K	0.997	52.9	25	52.9	Carbamidomethyl (+57)	1 620,78	2	0.00029	0.18	51	63	20-0914_P20-006_Rehault_Digest_BMSP_ORBI312-2995-3376_3376
	1	0.000927	9 850,3	2	3	16	NYDRVNCVGLFHK	K	K	0.997	26.5	25	26.5	Carbamidomethyl (+57)	1 620,79	3	0.002	1.2	51	63	20-0914_P20-006_Rehault_Digest_BMSP_ORBI312-3214-3606_3606
	1	0.000927	9 850,3	2	3	16	NYDRVNCVGLFHK	K	K	0.997	28.6	25	28.6	Carbamidomethyl (+57)	1 620,78	3	-3.3e-05	-0.02	51	63	20-0914_P20-006_Rehault_Digest_BMSP_ORBI312-3497-3903_3903
	1	0.000927	9 850,3	2	3	16	NYDRVNCVGLFHK	K	K	0.997	32.2	25	32.2	Carbamidomethyl (+57)	1 620,79	3	0.0044	2.7	51	63	20-0914_P20-006_Rehault_Digest_BMSP_ORBI312-2974-3354_3354
	1	0.000927	9 850,3	2	3	16	NYDRVNCVGLFHK	K	K	0.997	34.9	25	34.9	Carbamidomethyl (+57)	1 620,79	3	0.0047	2.9	51	63	20-0914_P20-006_Rehault_Digest_BMSP_ORBI312-2854-3228_3228
	1	0.000927	9 850,3	2	3	16	NYDRVNCVGLFHK	K	K	0.997	29.3	25	29.3	Carbamidomethyl (+57)	1 620,79	3	0.0022	1.3	51	63	20-0914_P20-006_Rehault_Digest_BMSP_ORBI312-3615-4027_4027
	1	0.000927	9 850,3	2	3	16	NYDRVNCVGLFHK	K	K	0.997	33.1	25	33.1	Carbamidomethyl (+57)	1 620,79	3	0.0045	2.8	51	63	20-0914_P20-006_Rehault_Digest_BMSP_ORBI312-2894-3270_3270
	1	0.000927	9 850,3	2	3	16	NYDRVNCVGLFHK	K	K	0.997	33.7	25	33.7	Carbamidomethyl (+57)	1 620,79	3	0.0038	2.4	51	63	20-0914_P20-006_Rehault_Digest_BMSP_ORBI312-3094-3480_3480
	1	0.000927	9 850,3	2	3	16	NYDRVNCVGLFHK	K	K	0.997	33.4	25	33.4	Carbamidomethyl (+57)	1 620,78	3	0.0014	0.88	51	63	20-0914_P20-006_Rehault_Digest_BMSP_ORBI312-3456-3860_3860
	1	0.000927	9 850,3	2	3	16	NYDRVNCVGLFHK	K	K	0.997	34	25	34	Carbamidomethyl (+57)	1 620,78	3	0.0011	0.66	51	63	20-0914_P20-006_Rehault_Digest_BMSP_ORBI312-3416-3818_3818
	1	0.000927	9 850,3	2	3	16	NYDRVNCVGLFHK	K	K	0.997	33.5	25	33.5	Carbamidomethyl (+57)	1 620,79	3	0.0027	1.7	51	63	20-0914_P20-006_Rehault_Digest_BMSP_ORBI312-821-1093_1093
	1	0.000927	9 850,3	2	3	16	NYDRVNCVGLFHK	K	K	0.997	34.8	25	34.8	Carbamidomethyl (+57)	1 620,79	3	0.0034	2.1	51	63	20-0914_P20-006_Rehault_Digest_BMSP_ORBI312-3174-3564_3564
	1	0.000927	9 850,3	2	3	16	NYDRVNCVGLFHK	K	K	0.997	34.9	25	34.9	Carbamidomethyl (+57)	1 620,78	3	0.0007	0.43	51	63	20-0914_P20-006_Rehault_Digest_BMSP_ORBI312-3536-3944_3944
	1	0.000927	9 850,3	2	3	16	NYDRVNCVGLFHK	K	K	0.997	37	25	37	Carbamidomethyl (+57)	1 620,78	3	-0.0024	-1.5	51	63	20-0914_P20-006_Rehault_Digest_BMSP_ORBI312-3295-3691_3691
	1	0.000927	9 850,3	2	3	16	NYDRVNCVGLFHK	K	K	0.997	37.4	25	37.4	Carbamidomethyl (+57)	1 620,78	3	-0.002	-1.3	51	63	20-0914_P20-006_Rehault_Digest_BMSP_ORBI312-3335-3733_3733
	1	0.000927	9 850,3	2	3	16	NYDRVNCVGLFHK	K	K	0.997	36	25	36	Carbamidomethyl (+57)	1 620,79	3	0.0027	1.7	51	63	20-0914_P20-006_Rehault_Digest_BMSP_ORBI312-2734-3102_3102
	1	0.000927	9 850,3	2	3	16	NYDRVNCVGLFHK	K	K	0.997	36.7	25	36.7	Carbamidomethyl (+57)	1 620,79	3	0.0027	1.7	51	63	20-0914_P20-006_Rehault_Digest_BMSP_ORBI312-2934-3312_3312
	1	0.000927	9 850,3	2	3	16	NYDRVNCVGLFHK	K	K	0.997	38.7	25	38.7	Carbamidomethyl (+57)	1 620,79	3	0.0023	1.4	51	63	20-0914_P20-006_Rehault_Digest_BMSP_ORBI312-3014-3396_3396
	1	0.000927	9 850,3	2	3	16	NYDRVNCVGLFHK	K	K	0.997	39.4	25	39.4	Carbamidomethyl (+57)	1 620,79	3	0.0029	1.8	51	63	20-0914_P20-006_Rehault_Digest_BMSP_ORBI312-3134-3522_3522
	1	0.000927	9 850,3	2	3	16	NYDRVNCVGLFHKK	K	S	0.986	16.5	25	16.5	Carbamidomethyl (+57)	1 748,88	3	0.0021	1.2	51	64	20-0914_P20-006_Rehault_Digest_BMSP_ORBI312-6995-7579_7579
	1	0.000927	9 850,3	2	3	16	NYDRVNCVGLFHKK	K	S	0.987	17.6	25	17.6	Carbamidomethyl (+57)	1 748,88	3	-0.001	-0.59	51	64	20-0914_P20-006_Rehault_Digest_BMSP_ORBI312-4890-5365_5365
	1	0.000927	9 850,3	2	3	16	NYDRVNCVGLFHKK	K	S	0.989	16.9	25	16.9	Carbamidomethyl (+57)	1 748,88	3	0.0026	1.5	51	64	20-0914_P20-006_Rehault_Digest_BMSP_ORBI312-8108-8756_8756
	1	0.000927	9 850,3	2	3	16	NYDRVNCVGLFHKK	K	S	0.99	18.5	25	18.5	Carbamidomethyl (+57)	1 748,88	3	-0.00086	-0.49	51	64	20-0914_P20-006_Rehault_Digest_BMSP_ORBI312-7079-7667_7667
	1	0.000927	9 850,3	2	3	16	NYDRVNCVGLFHKK	K	S	0.992	19.1	25	19.1	Carbamidomethyl (+57)	1 748,88	3	-0.00049	-0.28	51	64	20-0914_P20-006_Rehault_Digest_BMSP_ORBI312-6123-6660_6660
	1	0.000927	9 850,3	2	3	16	NYDRVNCVGLFHKK	K	S	0.995	39.3	25	39.3	Carbamidomethyl (+57)	1 748,88	2	0.00062	0.36	51	64	20-0914_P20-006_Rehault_Digest_BMSP_ORBI312-1314-1611_1611
	1	0.000927	9 850,3	2	3	16	NYDRVNCVGLFHKK	K	S	0.995	39.3	25	39.3	Carbamidomethyl (+57)	1 748,88	2	-0.0006	-0.34	51	64	20-0914_P20-006_Rehault_Digest_BMSP_ORBI312-1562-1871_1871
	1	0.000927	9 850,3	2	3	16	NYDRVNCVGLFHKK	K	S	0.996	41.6	25	41.6	Carbamidomethyl (+57)	1 748,88	2	0.0016	0.91	51	64	20-0914_P20-006_Rehault_Digest_BMSP_ORBI312-1274-1569_1569
	1	0.000927	9 850,3	2	3	16	NYDRVNCVGLFHKK	K	S	0.996	41.3	25	41.3	Carbamidomethyl (+57)	1 748,88	2	0.00038	0.22	51	64	20-0914_P20-006_Rehault_Digest_BMSP_ORBI312-1642-1955_1955
	1	0.000927	9 850,3	2	3	16	NYDRVNCVGLFHKK	K	S	0.997	42.8	25	42.8	Carbamidomethyl (+57)	1 748,88	2	-0.00084	-0.48	51	64	20-0914_P20-006_Rehault_Digest_BMSP_ORBI312-1354-1653_1653
	1	0.000927	9 850,3	2	3	16	NYDRVNCVGLFHKK	K	S	0.997	22.5	25	22.5	Carbamidomethyl (+57)	1 748,88	3	-0.00067	-0.38	51	64	20-0914_P20-006_Rehault_Digest_BMSP_ORBI312-4225-4667_4667
	1	0.000927	9 850,3	2	3	16	NYDRVNCVGLFHKK	K	S	0.997	22.4	25	22.4	Carbamidomethyl (+57)	1 748,88	3	0.00098	0.56	51	64	20-0914_P20-006_Rehault_Digest_BMSP_ORBI312-4088-4523_4523
	1	0.000927	9 850,3	2	3	16	NYDRVNCVGLFHKK	K	S	0.997	23.5	25	23.5	Carbamidomethyl (+57)	1 748,88	3	0.0019	1.1	51	64	20-0914_P20-006_Rehault_Digest_BMSP_ORBI312-4300-4746_4746
	1	0.000927	9 850,3	2	3	16	NYDRVNCVGLFHKK	K	S	0.997	23.3	25	23.3	Carbamidomethyl (+57)	1 748,88	3	0.0026	1.5	51	64	20-0914_P20-006_Rehault_Digest_BMSP_ORBI312-4709-5175_5175
	1	0.000927	9 850,3	2	3	16	NYDRVNCVGLFHKK	K	S	0.997	50.1	25	50.1	Carbamidomethyl (+57)	1 748,88	2	0.0012	0.7	51	64	20-0914_P20-006_Rehault_Digest_BMSP_ORBI312-1435-1738_1738
	1	0.000927	9 850,3	2	3	16	NYDRVNCVGLFHKK	K	S	0.997	25.2	25	25.2	Carbamidomethyl (+57)	1 748,88	3	-0.00067	-0.38	51	64	20-0914_P20-006_Rehault_Digest_BMSP_ORBI312-5044-5527_5527
	1	0.000927	9 850,3	2	3	16	NYDRVNCVGLFHKK	K	S	0.997	25.7	25	25.7	Carbamidomethyl (+57)	1 748,88	3	0.00043	0.24	51	64	20-0914_P20-006_Rehault_Digest_BMSP_ORBI312-4604-5065_5065
	1	0.000927	9 850,3	2	3	16	NYDRVNCVGLFHKK	K	S	0.997	50.1	25	50.1	Carbamidomethyl (+57)	1 748,88	2	0.0022	1.3	51	64	20-0914_P20-006_Rehault_Digest_BMSP_ORBI312-1245-1538_1538
	1	0.000927	9 850,3	2	3	16	NYDRVNCVGLFHKK	K	S	0.997	49.6	25	49.6	Carbamidomethyl (+57)	1 748,88	2	0.00013	0.077	51	64	20-0914_P20-006_Rehault_Digest_BMSP_ORBI312-1480-1785_1785
	1	0.000927	9 850,3	2	3	16	NYDRVNCVGLFHKK	K	S	0.997	50.1	25	50.1	Carbamidomethyl (+57)	1 748,88	2	0.00026	0.15	51	64	20-0914_P20-006_Rehault_Digest_BMSP_ORBI312-1681-1996_1996
	1	0.000927	9 850,3	2	3	16	NYDRVNCVGLFHKK	K	S	0.997	26.8	25	26.8	Carbamidomethyl (+57)	1 748,88	3	0.00043	0.24	51	64	20-0914_P20-006_Rehault_Digest_BMSP_ORBI312-3266-3660_3660
	1	0.000927	9 850,3	2	3	16	NYDRVNCVGLFHKK	K	S	0.997	27.5	25	27.5	Carbamidomethyl (+57)	1 748,88	3	-0.0018	-1	51	64	20-0914_P20-006_Rehault_Digest_BMSP_ORBI312-4771-5240_5240
	1	0.000927	9 850,3	2	3	16	NYDRVNCVGLFHKK	K	S	0.997	27.8	25	27.8	Carbamidomethyl (+57)	1 748,88	3	0.0012	0.66	51	64	20-0914_P20-006_Rehault_Digest_BMSP_ORBI312-4152-4590_4590
	1	0.000927	9 850,3	2	3	16	NYDRVNCVGLFHKK	K	S	0.997	28.7	25	28.7	Carbamidomethyl (+57)	1 748,88	3	-0.0012	-0.7	51	64	20-0914_P20-006_Rehault_Digest_BMSP_ORBI312-3663-4077_4077
	1	0.000927	9 850,3	2	3	16	NYDRVNCVGLFHKK	K	S	0.997	29.1	25	29.1	Carbamidomethyl (+57)	1 748,88	3	-0.00086	-0.49	51	64	20-0914_P20-006_Rehault_Digest_BMSP_ORBI312-3110-3496_3496
	1	0.000927	9 850,3	2	3	16	NYDRVNCVGLFHKK	K	S	0.997	30.1	25	30.1	Carbamidomethyl (+57)	1 748,88	3	-0.0016	-0.91	51	64	20-0914_P20-006_Rehault_Digest_BMSP_ORBI312-3325-3722_3722
	1	0.000927	9 850,3	2	3	16	NYDRVNCVGLFHKK	K	S	0.997	29.9	25	29.9	Carbamidomethyl (+57)	1 748,88	3	0.0012	0.66	51	64	20-0914_P20-006_Rehault_Digest_BMSP_ORBI312-4145-4583_4583
	1	0.000927	9 850,3	2	3	16	NYDRVNCVGLFHKK	K	S	0.997	30.5	25	30.5	Carbamidomethyl (+57)	1 748,88	3	0.0012	0.66	51	64	20-0914_P20-006_Rehault_Digest_BMSP_ORBI312-4265-4709_4709
	1	0.000927	9 850,3	2	3	16	NYDRVNCVGLFHKK	K	S	0.997	30.8	25	30.8	Carbamidomethyl (+57)	1 748,88	3	-0.00086	-0.49	51	64	20-0914_P20-006_Rehault_Digest_BMSP_ORBI312-3486-3891_3891
	1	0.000927	9 850,3	2	3	16	NYDRVNCVGLFHKK	K	S	0.997	32.3	25	32.3	Carbamidomethyl (+57)	1 748,88	3	-0.00012	-0.07	51	64	20-0914_P20-006_Rehault_Digest_BMSP_ORBI312-3524-3931_3931
	1	0.000927	9 850,3	2	3	16	NYDRVNCVGLFHKK	K	S	0.997	30.5	25	30.5	Carbamidomethyl (+57)	1 748,88	3	0.0028	1.6	51	64	20-0914_P20-006_Rehault_Digest_BMSP_ORBI312-4001-4432_4432
	1	0.000927	9 850,3	2	3	16	NYDRVNCVGLFHKK	K	S	0.997	32.5	25	32.5	Carbamidomethyl (+57)	1 748,88	3	-0.0018	-1	51	64	20-0914_P20-006_Rehault_Digest_BMSP_ORBI312-3708-4124_4124
	1	0.000927	9 850,3	2	3	16	NYDRVNCVGLFHKK	K	S	0.997	33	25	33	Carbamidomethyl (+57)	1 748,88	3	6e-05	0.034	51	64	20-0914_P20-006_Rehault_Digest_BMSP_ORBI312-2867-3241_3241
	1	0.000927	9 850,3	2	3	16	NYDRVNCVGLFHKK	K	S	0.997	33.3	25	33.3	Carbamidomethyl (+57)	1 748,88	3	-0.0012	-0.7	51	64	20-0914_P20-006_Rehault_Digest_BMSP_ORBI312-5006-5487_5487
	1	0.000927	9 850,3	2	3	16	NYDRVNCVGLFHKK	K	S	0.997	35.5	25	35.5	Carbamidomethyl (+57)	1 748,88	3	0.0024	1.4	51	64	20-0914_P20-006_Rehault_Digest_BMSP_ORBI312-4793-5263_5263
	1	0.000927	9 850,3	2	3	16	NYDRVNCVGLFHKK	K	S	0.997	37.2	25	37.2	Carbamidomethyl (+57)	1 748,88	3	0.00079	0.45	51	64	20-0914_P20-006_Rehault_Digest_BMSP_ORBI312-4043-4476_4476
	1	0.000927	9 850,3	2	3	16	NYDRVNCVGLFHKK	K	S	0.997	42.2	25	42.2	Carbamidomethyl (+57)	1 748,88	3	-0.0031	-1.7	51	64	20-0914_P20-006_Rehault_Digest_BMSP_ORBI312-3627-4039_4039
	1	0.000927	9 850,3	2	3	16	NYDRVNCVGLFHKK	K	S	0.997	42.2	25	42.2	Carbamidomethyl (+57)	1 748,88	3	-0.00067	-0.38	51	64	20-0914_P20-006_Rehault_Digest_BMSP_ORBI312-3191-3581_3581
	1	0.000927	9 850,3	2	3	16	NYDRVNCVGLFHKK	K	S	0.997	42.5	25	42.5	Carbamidomethyl (+57)	1 748,88	3	-0.00086	-0.49	51	64	20-0914_P20-006_Rehault_Digest_BMSP_ORBI312-1737-2055_2055
	1	0.000927	9 850,3	2	3	16	NYDRVNCVGLFHKK	K	S	0.997	44.2	25	44.2	Carbamidomethyl (+57)	1 748,88	3	0.0017	0.98	51	64	20-0914_P20-006_Rehault_Digest_BMSP_ORBI312-4361-4810_4810
	1	0.000927	9 850,3	2	3	16	NYDRVNCVGLFHKK	K	S	0.997	45.6	25	45.6	Carbamidomethyl (+57)	1 748,88	3	-0.0021	-1.2	51	64	20-0914_P20-006_Rehault_Digest_BMSP_ORBI312-1616-1928_1928
	1	0.000927	9 850,3	2	3	16	NYDRVNCVGLFHKK	K	S	0.997	45	25	45	Carbamidomethyl (+57)	1 748,88	3	0.0013	0.77	51	64	20-0914_P20-006_Rehault_Digest_BMSP_ORBI312-1696-2012_2012
	1	0.000927	9 850,3	2	3	16	NYDRVNCVGLFHKK	K	S	0.997	51.6	25	51.6	Carbamidomethyl (+57)	1 748,87	3	-0.0038	-2.2	51	64	20-0914_P20-006_Rehault_Digest_BMSP_ORBI312-1536-1844_1844
	1	0.000927	9 850,3	2	3	16	NYDRVNCVGLFHKK	K	S	0.997	46	25	46	Carbamidomethyl (+57)	1 748,88	3	0.0032	1.8	51	64	20-0914_P20-006_Rehault_Digest_BMSP_ORBI312-1254-1548_1548
	1	0.000927	9 850,3	2	3	16	NYDRVNCVGLFHKK	K	S	0.997	49.1	25	49.1	Carbamidomethyl (+57)	1 748,88	3	0.0026	1.5	51	64	20-0914_P20-006_Rehault_Digest_BMSP_ORBI312-1414-1716_1716
	1	0.000927	9 850,3	2	3	16	NYDRVNCVGLFHKK	K	S	0.997	53.4	25	53.4	Carbamidomethyl (+57)	1 748,88	3	0.00043	0.24	51	64	20-0914_P20-006_Rehault_Digest_BMSP_ORBI312-4186-4626_4626
	1	0.000927	9 850,3	2	3	16	NYDRVNCVGLFHKK	K	S	0.997	55.7	25	55.7	Carbamidomethyl (+57)	1 748,88	3	0.0046	2.7	51	64	20-0914_P20-006_Rehault_Digest_BMSP_ORBI312-1374-1674_1674
	1	0.000927	9 850,3	2	3	16	NYDRVNCVGLFHKK	K	S	0.997	53.7	25	53.7	Carbamidomethyl (+57)	1 748,88	3	0.0039	2.2	51	64	20-0914_P20-006_Rehault_Digest_BMSP_ORBI312-1456-1760_1760
	1	0.000927	9 850,3	2	3	16	NYDRVNCVGLFHKK	K	S	0.997	52.6	25	52.6	Carbamidomethyl (+57)	1 748,88	3	0.0024	1.4	51	64	20-0914_P20-006_Rehault_Digest_BMSP_ORBI312-1222-1514_1514
	1	0.000927	9 850,3	2	3	16	NYDRVNCVGLFHKK	K	S	0.997	53.6	25	53.6	Carbamidomethyl (+57)	1 748,88	3	0.003	1.7	51	64	20-0914_P20-006_Rehault_Digest_BMSP_ORBI312-1294-1590_1590
	1	0.000927	9 850,3	2	3	16	NYDRVNCVGLFHKK	K	S	0.997	55.4	25	55.4	Carbamidomethyl (+57)	1 748,88	3	-0.00086	-0.49	51	64	20-0914_P20-006_Rehault_Digest_BMSP_ORBI312-1497-1803_1803
	1	0.000927	9 850,3	2	3	16	NYDRVNCVGLFHKK	K	S	0.997	56	25	56	Carbamidomethyl (+57)	1 748,88	3	-0.0025	-1.4	51	64	20-0914_P20-006_Rehault_Digest_BMSP_ORBI312-1657-1971_1971
	1	0.000927	9 850,3	2	3	16	NYDRVNCVGLFHKK	K	S	0.997	56.7	25	56.7	Carbamidomethyl (+57)	1 748,88	3	-0.00012	-0.07	51	64	20-0914_P20-006_Rehault_Digest_BMSP_ORBI312-3221-3613_3613
	1	0.000927	9 850,3	2	3	16	NYDRVNCVGLFHKK	K	S	0.997	55.5	25	55.5	Carbamidomethyl (+57)	1 748,88	3	0.0015	0.87	51	64	20-0914_P20-006_Rehault_Digest_BMSP_ORBI312-1334-1632_1632
	1	0.000927	9 850,3	2	3	16	NYDRVNCVGLFHKK	K	S	0.997	67.5	25	67.5	Carbamidomethyl (+57)	1 748,88	3	-0.0023	-1.3	51	64	20-0914_P20-006_Rehault_Digest_BMSP_ORBI312-1576-1886_1886
	1	0.000927	9 850,3	2	3	16	NYDRVNCVGLFHKK	K	S	0.997	72	25	72	Carbamidomethyl (+57)	1 748,88	3	0.0024	1.4	51	64	20-0914_P20-006_Rehault_Digest_BMSP_ORBI312-1777-2097_2097
	1	0.000927	9 850,3	2	3	16	TDPDISCKVYNGV	K	-	0.988	34.5	25	34.5	Carbamidomethyl (+57)	1 466,67	2	0.001	0.68	74	86	20-0914_P20-006_Rehault_Digest_BMSP_ORBI312-3274-3669_3669
	1	0.000927	9 850,3	2	3	16	TDPDISCKVYNGV	K	-	0.988	33.9	25	33.9	Carbamidomethyl (+57)	1 466,67	2	0.00015	0.1	74	86	20-0914_P20-006_Rehault_Digest_BMSP_ORBI312-3195-3586_3586
	1	0.000927	9 850,3	2	3	16	TDPDISCKVYNGV	K	-	0.988	36	25	36	Carbamidomethyl (+57)	1 466,67	2	0.0025	1.7	74	86	20-0914_P20-006_Rehault_Digest_BMSP_ORBI312-3234-3627_3627
	1	0.000927	9 850,3	2	3	16	TDPDISCKVYNGV	K	-	0.991	36	25	36	Carbamidomethyl (+57)	1 466,67	2	-0.00083	-0.57	74	86	20-0914_P20-006_Rehault_Digest_BMSP_ORBI312-3159-3548_3548
	1	0.000927	9 850,3	2	3	16	TDPDISCKVYNGV	K	-	0.995	40.1	25	40.1	Carbamidomethyl (+57)	1 466,67	2	0.0017	1.2	74	86	20-0914_P20-006_Rehault_Digest_BMSP_ORBI312-3316-3713_3713
	1	0.000927	9 850,3	2	3	16	VNCVGLFHK	R	K	0.985	17	25	17	Carbamidomethyl (+57)	1 072,55	3	0.0022	2.1	55	63	20-0914_P20-006_Rehault_Digest_BMSP_ORBI312-6128-6665_6665
	1	0.000927	9 850,3	2	3	16	VNCVGLFHK	R	K	0.985	34.7	25	34.7	Carbamidomethyl (+57)	1 072,55	2	0.0017	1.6	55	63	20-0914_P20-006_Rehault_Digest_BMSP_ORBI312-3222-3614_3614
	1	0.000927	9 850,3	2	3	16	VNCVGLFHK	R	K	0.989	18.1	25	18.1	Carbamidomethyl (+57)	1 072,55	3	0.0023	2.1	55	63	20-0914_P20-006_Rehault_Digest_BMSP_ORBI312-3864-4288_4288
	1	0.000927	9 850,3	2	3	16	VNCVGLFHK	R	K	0.989	17.2	25	17.2	Carbamidomethyl (+57)	1 072,55	3	0.0019	1.8	55	63	20-0914_P20-006_Rehault_Digest_BMSP_ORBI312-6242-6785_6785
	1	0.000927	9 850,3	2	3	16	VNCVGLFHK	R	K	0.989	17	25	17	Carbamidomethyl (+57)	1 072,55	3	0.0016	1.5	55	63	20-0914_P20-006_Rehault_Digest_BMSP_ORBI312-6996-7580_7580
	1	0.000927	9 850,3	2	3	16	VNCVGLFHK	R	K	0.989	17.9	25	17.9	Carbamidomethyl (+57)	1 072,55	3	0.00075	0.7	55	63	20-0914_P20-006_Rehault_Digest_BMSP_ORBI312-6167-6706_6706
	1	0.000927	9 850,3	2	3	16	VNCVGLFHK	R	K	0.989	35.5	25	35.5	Carbamidomethyl (+57)	1 072,55	2	0.0012	1.1	55	63	20-0914_P20-006_Rehault_Digest_BMSP_ORBI312-2667-3031_3031
	1	0.000927	9 850,3	2	3	16	VNCVGLFHK	R	K	0.99	18.6	25	18.6	Carbamidomethyl (+57)	1 072,55	3	0.00029	0.27	55	63	20-0914_P20-006_Rehault_Digest_BMSP_ORBI312-4447-4900_4900
	1	0.000927	9 850,3	2	3	16	VNCVGLFHK	R	K	0.991	43.9	25	43.9	Carbamidomethyl (+57)	1 072,55	2	0.0024	2.2	55	63	20-0914_P20-006_Rehault_Digest_BMSP_ORBI312-2187-2527_2527
	1	0.000927	9 850,3	2	3	16	VNCVGLFHK	R	K	0.991	18.2	25	18.2	Carbamidomethyl (+57)	1 072,55	3	0.00093	0.87	55	63	20-0914_P20-006_Rehault_Digest_BMSP_ORBI312-5770-6289_6289
	1	0.000927	9 850,3	2	3	16	VNCVGLFHK	R	K	0.992	18.2	25	18.2	Carbamidomethyl (+57)	1 072,55	3	0.0013	1.2	55	63	20-0914_P20-006_Rehault_Digest_BMSP_ORBI312-3472-3876_3876
	1	0.000927	9 850,3	2	3	16	VNCVGLFHK	R	K	0.992	41.6	25	41.6	Carbamidomethyl (+57)	1 072,55	2	0.0022	2	55	63	20-0914_P20-006_Rehault_Digest_BMSP_ORBI312-1775-2095_2095
	1	0.000927	9 850,3	2	3	16	VNCVGLFHK	R	K	0.994	19.6	25	19.6	Carbamidomethyl (+57)	1 072,55	3	0.00075	0.7	55	63	20-0914_P20-006_Rehault_Digest_BMSP_ORBI312-5489-5994_5994
	1	0.000927	9 850,3	2	3	16	VNCVGLFHK	R	K	0.994	38.8	25	38.8	Carbamidomethyl (+57)	1 072,55	2	0.0013	1.2	55	63	20-0914_P20-006_Rehault_Digest_BMSP_ORBI312-1554-1863_1863
	1	0.000927	9 850,3	2	3	16	VNCVGLFHK	R	K	0.994	38.8	25	38.8	Carbamidomethyl (+57)	1 072,55	2	0.0014	1.3	55	63	20-0914_P20-006_Rehault_Digest_BMSP_ORBI312-1475-1780_1780
	1	0.000927	9 850,3	2	3	16	VNCVGLFHK	R	K	0.994	19.1	25	19.1	Carbamidomethyl (+57)	1 072,55	3	0.0013	1.2	55	63	20-0914_P20-006_Rehault_Digest_BMSP_ORBI312-5525-6032_6032
	1	0.000927	9 850,3	2	3	16	VNCVGLFHK	R	K	0.994	20	25	20	Carbamidomethyl (+57)	1 072,55	3	0.002	1.9	55	63	20-0914_P20-006_Rehault_Digest_BMSP_ORBI312-3065-3449_3449
	1	0.000927	9 850,3	2	3	16	VNCVGLFHK	R	K	0.995	29.5	25	29.5	Carbamidomethyl (+57)	1 072,55	3	0.0037	3.4	55	63	20-0914_P20-006_Rehault_Digest_BMSP_ORBI312-1694-2010_2010
	1	0.000927	9 850,3	2	3	16	VNCVGLFHK	R	K	0.995	40	25	40	Carbamidomethyl (+57)	1 072,55	2	0.00045	0.42	55	63	20-0914_P20-006_Rehault_Digest_BMSP_ORBI312-1735-2053_2053
	1	0.000927	9 850,3	2	3	16	VNCVGLFHK	R	K	0.995	44.9	25	44.9	Carbamidomethyl (+57)	1 072,55	2	0.0023	2.1	55	63	20-0914_P20-006_Rehault_Digest_BMSP_ORBI312-1818-2140_2140
	1	0.000927	9 850,3	2	3	16	VNCVGLFHK	R	K	0.995	41	25	41	Carbamidomethyl (+57)	1 072,55	2	0.0011	0.99	55	63	20-0914_P20-006_Rehault_Digest_BMSP_ORBI312-1514-1821_1821
	1	0.000927	9 850,3	2	3	16	VNCVGLFHK	R	K	0.996	19.7	25	19.7	Carbamidomethyl (+57)	1 072,55	3	0.0016	1.5	55	63	20-0914_P20-006_Rehault_Digest_BMSP_ORBI312-4364-4813_4813
	1	0.000927	9 850,3	2	3	16	VNCVGLFHK	R	K	0.996	20.1	25	20.1	Carbamidomethyl (+57)	1 072,55	3	0.0018	1.6	55	63	20-0914_P20-006_Rehault_Digest_BMSP_ORBI312-3372-3771_3771
	1	0.000927	9 850,3	2	3	16	VNCVGLFHK	R	K	0.996	21	25	21	Carbamidomethyl (+57)	1 072,55	3	0.00056	0.52	55	63	20-0914_P20-006_Rehault_Digest_BMSP_ORBI312-196-359_359
	1	0.000927	9 850,3	2	3	16	VNCVGLFHK	R	K	0.996	20.8	25	20.8	Carbamidomethyl (+57)	1 072,55	3	0.00084	0.78	55	63	20-0914_P20-006_Rehault_Digest_BMSP_ORBI312-17076-19710_19710
	1	0.000927	9 850,3	2	3	16	VNCVGLFHK	R	K	0.996	21.2	25	21.2	Carbamidomethyl (+57)	1 072,55	3	0.002	1.9	55	63	20-0914_P20-006_Rehault_Digest_BMSP_ORBI312-4952-5430_5430
	1	0.000927	9 850,3	2	3	16	VNCVGLFHK	R	K	0.997	20.7	25	20.7	Carbamidomethyl (+57)	1 072,55	3	0.0011	1	55	63	20-0914_P20-006_Rehault_Digest_BMSP_ORBI312-4207-4648_4648
	1	0.000927	9 850,3	2	3	16	VNCVGLFHK	R	K	0.997	20.6	25	20.6	Carbamidomethyl (+57)	1 072,55	3	0.0015	1.4	55	63	20-0914_P20-006_Rehault_Digest_BMSP_ORBI312-4322-4769_4769
	1	0.000927	9 850,3	2	3	16	VNCVGLFHK	R	K	0.997	22.2	25	22.2	Carbamidomethyl (+57)	1 072,55	3	0.00066	0.61	55	63	20-0914_P20-006_Rehault_Digest_BMSP_ORBI312-4488-4943_4943
	1	0.000927	9 850,3	2	3	16	VNCVGLFHK	R	K	0.997	22.7	25	22.7	Carbamidomethyl (+57)	1 072,55	3	0.00047	0.44	55	63	20-0914_P20-006_Rehault_Digest_BMSP_ORBI312-1422-1724_1724
	1	0.000927	9 850,3	2	3	16	VNCVGLFHK	R	K	0.997	23.3	25	23.3	Carbamidomethyl (+57)	1 072,55	3	0.0027	2.5	55	63	20-0914_P20-006_Rehault_Digest_BMSP_ORBI312-2207-2548_2548
	1	0.000927	9 850,3	2	3	16	VNCVGLFHK	R	K	0.997	21.4	25	21.4	Carbamidomethyl (+57)	1 072,55	3	0.0015	1.4	55	63	20-0914_P20-006_Rehault_Digest_BMSP_ORBI312-2166-2505_2505
	1	0.000927	9 850,3	2	3	16	VNCVGLFHK	R	K	0.997	22	25	22	Carbamidomethyl (+57)	1 072,55	3	0.0011	1	55	63	20-0914_P20-006_Rehault_Digest_BMSP_ORBI312-3548-3956_3956
	1	0.000927	9 850,3	2	3	16	VNCVGLFHK	R	K	0.997	21.8	25	21.8	Carbamidomethyl (+57)	1 072,55	3	0.0016	1.5	55	63	20-0914_P20-006_Rehault_Digest_BMSP_ORBI312-5381-5881_5881
	1	0.000927	9 850,3	2	3	16	VNCVGLFHK	R	K	0.997	23.3	25	23.3	Carbamidomethyl (+57)	1 072,55	3	0.0024	2.2	55	63	20-0914_P20-006_Rehault_Digest_BMSP_ORBI312-5892-6417_6417
	1	0.000927	9 850,3	2	3	16	VNCVGLFHK	R	K	0.997	25.3	25	25.3	Carbamidomethyl (+57)	1 072,55	3	0.0029	2.7	55	63	20-0914_P20-006_Rehault_Digest_BMSP_ORBI312-3241-3634_3634
	1	0.000927	9 850,3	2	3	16	VNCVGLFHK	R	K	0.997	46.3	25	46.3	Carbamidomethyl (+57), Amidated (-1)	1 071,57	2	0.0016	1.5	55	63	20-0914_P20-006_Rehault_Digest_BMSP_ORBI312-1047-1330_1330
	1	0.000927	9 850,3	2	3	16	VNCVGLFHK	R	K	0.997	22.5	25	22.5	Carbamidomethyl (+57)	1 072,55	3	0.0014	1.3	55	63	20-0914_P20-006_Rehault_Digest_BMSP_ORBI312-5964-6493_6493
	1	0.000927	9 850,3	2	3	16	VNCVGLFHK	R	K	0.997	47.2	25	47.2	Carbamidomethyl (+57)	1 072,55	2	0.0016	1.4	55	63	20-0914_P20-006_Rehault_Digest_BMSP_ORBI312-1594-1905_1905
	1	0.000927	9 850,3	2	3	16	VNCVGLFHK	R	K	0.997	22.9	25	22.9	Carbamidomethyl (+57)	1 072,55	3	0.0014	1.3	55	63	20-0914_P20-006_Rehault_Digest_BMSP_ORBI312-4042-4475_4475
	1	0.000927	9 850,3	2	3	16	VNCVGLFHK	R	K	0.997	23	25	23	Carbamidomethyl (+57)	1 072,55	3	0.0016	1.5	55	63	20-0914_P20-006_Rehault_Digest_BMSP_ORBI312-4523-4980_4980
	1	0.000927	9 850,3	2	3	16	VNCVGLFHK	R	K	0.997	25	25	25	Carbamidomethyl (+57)	1 072,55	3	0.0026	2.4	55	63	20-0914_P20-006_Rehault_Digest_BMSP_ORBI312-2991-3371_3371
	1	0.000927	9 850,3	2	3	16	VNCVGLFHK	R	K	0.997	48.3	25	48.3	Carbamidomethyl (+57), Amidated (-1)	1 071,57	2	0.0016	1.5	55	63	20-0914_P20-006_Rehault_Digest_BMSP_ORBI312-1085-1370_1370
	1	0.000927	9 850,3	2	3	16	VNCVGLFHK	R	K	0.997	24.7	25	24.7	Carbamidomethyl (+57)	1 072,55	3	0.00047	0.44	55	63	20-0914_P20-006_Rehault_Digest_BMSP_ORBI312-239-431_431
	1	0.000927	9 850,3	2	3	16	VNCVGLFHK	R	K	0.997	25.8	25	25.8	Carbamidomethyl (+57)	1 072,55	3	0.0027	2.5	55	63	20-0914_P20-006_Rehault_Digest_BMSP_ORBI312-3113-3499_3499
	1	0.000927	9 850,3	2	3	16	VNCVGLFHK	R	K	0.997	25	25	25	Carbamidomethyl (+57)	1 072,55	3	0.001	0.95	55	63	20-0914_P20-006_Rehault_Digest_BMSP_ORBI312-4653-5116_5116
	1	0.000927	9 850,3	2	3	16	VNCVGLFHK	R	K	0.997	27.7	25	27.7	Carbamidomethyl (+57)	1 072,55	3	0.0029	2.7	55	63	20-0914_P20-006_Rehault_Digest_BMSP_ORBI312-5060-5544_5544
	1	0.000927	9 850,3	2	3	16	VNCVGLFHK	R	K	0.997	26.4	25	26.4	Carbamidomethyl (+57)	1 072,55	3	1.4e-05	0.013	55	63	20-0914_P20-006_Rehault_Digest_BMSP_ORBI312-4169-4608_4608
	1	0.000927	9 850,3	2	3	16	VNCVGLFHK	R	K	0.997	25.5	25	25.5	Carbamidomethyl (+57)	1 072,55	3	0.001	0.95	55	63	20-0914_P20-006_Rehault_Digest_BMSP_ORBI312-3810-4231_4231
	1	0.000927	9 850,3	2	3	16	VNCVGLFHK	R	K	0.997	25.1	25	25.1	Carbamidomethyl (+57)	1 072,55	3	0.0016	1.5	55	63	20-0914_P20-006_Rehault_Digest_BMSP_ORBI312-1574-1884_1884
	1	0.000927	9 850,3	2	3	16	VNCVGLFHK	R	K	0.997	52.6	25	52.6	Carbamidomethyl (+57)	1 072,55	2	0.0016	1.4	55	63	20-0914_P20-006_Rehault_Digest_BMSP_ORBI312-1988-2318_2318
	1	0.000927	9 850,3	2	3	16	VNCVGLFHK	R	K	0.997	26.5	25	26.5	Carbamidomethyl (+57)	1 072,55	3	0.00084	0.78	55	63	20-0914_P20-006_Rehault_Digest_BMSP_ORBI312-4407-4858_4858
	1	0.000927	9 850,3	2	3	16	VNCVGLFHK	R	K	0.997	26.5	25	26.5	Carbamidomethyl (+57)	1 072,55	3	0.001	0.95	55	63	20-0914_P20-006_Rehault_Digest_BMSP_ORBI312-3731-4148_4148
	1	0.000927	9 850,3	2	3	16	VNCVGLFHK	R	K	0.997	27.3	25	27.3	Carbamidomethyl (+57)	1 072,55	3	0.00066	0.61	55	63	20-0914_P20-006_Rehault_Digest_BMSP_ORBI312-1534-1842_1842
	1	0.000927	9 850,3	2	3	16	VNCVGLFHK	R	K	0.997	27.4	25	27.4	Carbamidomethyl (+57)	1 072,55	3	0.0021	2	55	63	20-0914_P20-006_Rehault_Digest_BMSP_ORBI312-1494-1800_1800
	1	0.000927	9 850,3	2	3	16	VNCVGLFHK	R	K	0.997	28.5	25	28.5	Carbamidomethyl (+57)	1 072,55	3	0.0028	2.6	55	63	20-0914_P20-006_Rehault_Digest_BMSP_ORBI312-1461-1765_1765
	1	0.000927	9 850,3	2	3	16	VNCVGLFHK	R	K	0.997	32	25	32	Carbamidomethyl (+57)	1 072,55	3	0.0032	3	55	63	20-0914_P20-006_Rehault_Digest_BMSP_ORBI312-1774-2094_2094
	1	0.000927	9 850,3	2	3	16	VNCVGLFHK	R	K	0.997	27	25	27	Carbamidomethyl (+57)	1 072,55	3	0.0019	1.8	55	63	20-0914_P20-006_Rehault_Digest_BMSP_ORBI312-4003-4434_4434
	1	0.000927	9 850,3	2	3	16	VNCVGLFHK	R	K	0.997	28	25	28	Carbamidomethyl (+57)	1 072,55	3	0.00066	0.61	55	63	20-0914_P20-006_Rehault_Digest_BMSP_ORBI312-4563-5022_5022
	1	0.000927	9 850,3	2	3	16	VNCVGLFHK	R	K	0.997	29.5	25	29.5	Carbamidomethyl (+57)	1 072,55	3	0.0026	2.4	55	63	20-0914_P20-006_Rehault_Digest_BMSP_ORBI312-4600-5061_5061
	1	0.000927	9 850,3	2	3	16	VNCVGLFHK	R	K	0.997	62.6	25	62.6	Carbamidomethyl (+57)	1 072,55	2	0.002	1.9	55	63	20-0914_P20-006_Rehault_Digest_BMSP_ORBI312-1905-2231_2231
	1	0.000927	9 850,3	2	3	16	VNCVGLFHK	R	K	0.997	27.8	25	27.8	Carbamidomethyl (+57)	1 072,55	3	0.0012	1.1	55	63	20-0914_P20-006_Rehault_Digest_BMSP_ORBI312-17072-19702_19702
	1	0.000927	9 850,3	2	3	16	VNCVGLFHK	R	K	0.997	27.9	25	27.9	Carbamidomethyl (+57)	1 072,55	3	0.0018	1.7	55	63	20-0914_P20-006_Rehault_Digest_BMSP_ORBI312-2019-2351_2351
	1	0.000927	9 850,3	2	3	16	VNCVGLFHK	R	K	0.997	28.9	25	28.9	Carbamidomethyl (+57)	1 072,55	3	0.00056	0.52	55	63	20-0914_P20-006_Rehault_Digest_BMSP_ORBI312-17055-19675_19675
	1	0.000927	9 850,3	2	3	16	VNCVGLFHK	R	K	0.997	28.3	25	28.3	Carbamidomethyl (+57)	1 072,55	3	0.0019	1.8	55	63	20-0914_P20-006_Rehault_Digest_BMSP_ORBI312-3423-3825_3825
	1	0.000927	9 850,3	2	3	16	VNCVGLFHK	R	K	0.997	30.5	25	30.5	Carbamidomethyl (+57)	1 072,55	3	0.0026	2.4	55	63	20-0914_P20-006_Rehault_Digest_BMSP_ORBI312-4249-4692_4692
	1	0.000927	9 850,3	2	3	16	VNCVGLFHK	R	K	0.997	29.1	25	29.1	Carbamidomethyl (+57)	1 072,55	3	0.0018	1.6	55	63	20-0914_P20-006_Rehault_Digest_BMSP_ORBI312-1814-2136_2136
	1	0.000927	9 850,3	2	3	16	VNCVGLFHK	R	K	0.997	30.4	25	30.4	Carbamidomethyl (+57)	1 072,55	3	0.0025	2.3	55	63	20-0914_P20-006_Rehault_Digest_BMSP_ORBI312-1858-2182_2182
	1	0.000927	9 850,3	2	3	16	VNCVGLFHK	R	K	0.997	30.3	25	30.3	Carbamidomethyl (+57)	1 072,55	3	0.0021	2	55	63	20-0914_P20-006_Rehault_Digest_BMSP_ORBI312-1898-2224_2224
	1	0.000927	9 850,3	2	3	16	VNCVGLFHK	R	K	0.997	31.7	25	31.7	Carbamidomethyl (+57), Amidated (-1)	1 071,57	3	0.0025	2.3	55	63	20-0914_P20-006_Rehault_Digest_BMSP_ORBI312-1041-1324_1324
	1	0.000927	9 850,3	2	3	16	VNCVGLFHK	R	K	0.997	63.4	25	63.4	Carbamidomethyl (+57)	1 072,55	2	0.0007	0.65	55	63	20-0914_P20-006_Rehault_Digest_BMSP_ORBI312-1655-1969_1969
	1	0.000927	9 850,3	2	3	16	VNCVGLFHK	R	K	0.997	30.8	25	30.8	Carbamidomethyl (+57)	1 072,55	3	0.0018	1.6	55	63	20-0914_P20-006_Rehault_Digest_BMSP_ORBI312-2641-3004_3004
	1	0.000927	9 850,3	2	3	16	VNCVGLFHK	R	K	0.997	31.4	25	31.4	Carbamidomethyl (+57)	1 072,55	3	0.001	0.95	55	63	20-0914_P20-006_Rehault_Digest_BMSP_ORBI312-1940-2268_2268
	1	0.000927	9 850,3	2	3	16	VNCVGLFHK	R	K	0.997	33.6	25	33.6	Carbamidomethyl (+57)	1 072,55	3	0.0023	2.1	55	63	20-0914_P20-006_Rehault_Digest_BMSP_ORBI312-4281-4726_4726
	1	0.000927	9 850,3	2	3	16	VNCVGLFHK	R	K	0.997	32.9	25	32.9	Carbamidomethyl (+57)	1 072,55	3	0.0014	1.3	55	63	20-0914_P20-006_Rehault_Digest_BMSP_ORBI312-1614-1926_1926
	1	0.000927	9 850,3	2	3	16	VNCVGLFHK	R	K	0.997	32.9	25	32.9	Carbamidomethyl (+57)	1 072,55	3	0.0013	1.2	55	63	20-0914_P20-006_Rehault_Digest_BMSP_ORBI312-1654-1968_1968
	1	0.000927	9 850,3	2	3	16	VNCVGLFHK	R	K	0.997	36.7	25	36.7	Carbamidomethyl (+57), Amidated (-1)	1 071,57	3	0.003	2.8	55	63	20-0914_P20-006_Rehault_Digest_BMSP_ORBI312-1079-1364_1364
	1	0.000927	9 850,3	2	3	16	VNCVGLFHK	R	K	0.997	35.1	25	35.1	Carbamidomethyl (+57)	1 072,55	3	0.00075	0.7	55	63	20-0914_P20-006_Rehault_Digest_BMSP_ORBI312-3203-3594_3594
	1	0.000927	9 850,3	2	3	16	VNCVGLFHK	R	K	0.997	36.3	25	36.3	Carbamidomethyl (+57)	1 072,55	3	0.0014	1.3	55	63	20-0914_P20-006_Rehault_Digest_BMSP_ORBI312-1734-2052_2052
	1	0.000927	9 850,3	2	3	16	VNCVGLFHK	R	K	0.997	36.6	25	36.6	Carbamidomethyl (+57)	1 072,55	3	0.0017	1.5	55	63	20-0914_P20-006_Rehault_Digest_BMSP_ORBI312-3629-4041_4041
	1	0.000927	9 850,3	2	3	16	VNCVGLFHK	R	K	0.997	39.1	25	39.1	Carbamidomethyl (+57)	1 072,55	3	1.4e-05	0.013	55	63	20-0914_P20-006_Rehault_Digest_BMSP_ORBI312-3512-3918_3918
	1	0.000927	9 850,3	2	3	16	VNCVGLFHK	R	K	0.997	37.9	25	37.9	Carbamidomethyl (+57)	1 072,55	3	0.0015	1.4	55	63	20-0914_P20-006_Rehault_Digest_BMSP_ORBI312-1978-2308_2308
	1	0.000927	9 850,3	2	3	16	VNCVGLFHK	R	K	0.997	39.7	25	39.7	Carbamidomethyl (+57)	1 072,55	3	0.0025	2.3	55	63	20-0914_P20-006_Rehault_Digest_BMSP_ORBI312-154-306_306
	1	0.000927	9 850,3	2	3	16	VNCVGLFHK	R	K	0.997	45	25	45	Carbamidomethyl (+57)	1 072,55	3	0.0015	1.4	55	63	20-0914_P20-006_Rehault_Digest_BMSP_ORBI312-3292-3687_3687
	1	0.000927	9 850,3	2	3	16	VNCVGLFHKK	R	S	0.994	19.7	25	19.7	Carbamidomethyl (+57)	1 200,64	3	0.00075	0.62	55	64	20-0914_P20-006_Rehault_Digest_BMSP_ORBI312-2487-2842_2842
	1	0.000927	9 850,3	2	3	16	VNCVGLFHKK	R	S	0.996	20.8	25	20.8	Carbamidomethyl (+57)	1 200,64	3	0.00084	0.7	55	64	20-0914_P20-006_Rehault_Digest_BMSP_ORBI312-2528-2885_2885
	1	0.000927	9 850,3	2	3	16	VNCVGLFHKK	R	S	0.997	44.5	25	44.5	Carbamidomethyl (+57)	1 200,64	2	0.0012	0.96	55	64	20-0914_P20-006_Rehault_Digest_BMSP_ORBI312-896-1172_1172
	1	0.000927	9 850,3	2	3	16	VNCVGLFHKK	R	S	0.997	50.9	25	50.9	Carbamidomethyl (+57)	1 200,65	2	0.0025	2.1	55	64	20-0914_P20-006_Rehault_Digest_BMSP_ORBI312-695-961_961
	1	0.000927	9 850,3	2	3	16	VNCVGLFHKK	R	S	0.997	49.2	25	49.2	Carbamidomethyl (+57)	1 200,65	2	0.002	1.7	55	64	20-0914_P20-006_Rehault_Digest_BMSP_ORBI312-735-1003_1003
	1	0.000927	9 850,3	2	3	16	VNCVGLFHKK	R	S	0.997	49.5	25	49.5	Carbamidomethyl (+57)	1 200,65	2	0.0021	1.8	55	64	20-0914_P20-006_Rehault_Digest_BMSP_ORBI312-775-1045_1045
	1	0.000927	9 850,3	2	3	16	VNCVGLFHKK	R	S	0.997	50.6	25	50.6	Carbamidomethyl (+57)	1 200,65	2	0.0019	1.6	55	64	20-0914_P20-006_Rehault_Digest_BMSP_ORBI312-655-919_919
	1	0.000927	9 850,3	2	3	16	VNCVGLFHKK	R	S	0.997	50.8	25	50.8	Carbamidomethyl (+57)	1 200,65	2	0.002	1.7	55	64	20-0914_P20-006_Rehault_Digest_BMSP_ORBI312-855-1129_1129
	1	0.000927	9 850,3	2	3	16	VNCVGLFHKK	R	S	0.997	51.1	25	51.1	Carbamidomethyl (+57)	1 200,65	2	0.002	1.7	55	64	20-0914_P20-006_Rehault_Digest_BMSP_ORBI312-815-1087_1087
	1	0.000927	9 850,3	2	3	16	VNCVGLFHKK	R	S	0.997	57	25	57	Carbamidomethyl (+57)	1 200,65	2	0.0024	2	55	64	20-0914_P20-006_Rehault_Digest_BMSP_ORBI312-615-877_877
	1	0.000927	9 850,3	2	3	16	VNCVGLFHKK	R	S	0.997	27.3	25	27.3	Carbamidomethyl (+57)	1 200,64	3	-0.00017	-0.14	55	64	20-0914_P20-006_Rehault_Digest_BMSP_ORBI312-17012-19593_19593
	1	0.000927	9 850,3	2	3	16	VNCVGLFHKK	R	S	0.997	36.2	25	36.2	Carbamidomethyl (+57)	1 200,65	3	0.004	3.3	55	64	20-0914_P20-006_Rehault_Digest_BMSP_ORBI312-854-1128_1128
	1	0.000927	9 850,3	2	3	16	VNCVGLFHKK	R	S	0.997	54.1	25	54.1	Carbamidomethyl (+57)	1 200,64	2	0.00067	0.56	55	64	20-0914_P20-006_Rehault_Digest_BMSP_ORBI312-581-841_841
	1	0.000927	9 850,3	2	3	16	VNCVGLFHKK	R	S	0.997	27.7	25	27.7	Carbamidomethyl (+57)	1 200,65	3	0.0017	1.4	55	64	20-0914_P20-006_Rehault_Digest_BMSP_ORBI312-17043-19657_19657
	1	0.000927	9 850,3	2	3	16	VNCVGLFHKK	R	S	0.997	33.3	25	33.3	Carbamidomethyl (+57)	1 200,65	3	0.0033	2.8	55	64	20-0914_P20-006_Rehault_Digest_BMSP_ORBI312-774-1044_1044
	1	0.000927	9 850,3	2	3	16	VNCVGLFHKK	R	S	0.997	32.5	25	32.5	Carbamidomethyl (+57)	1 200,65	3	0.003	2.5	55	64	20-0914_P20-006_Rehault_Digest_BMSP_ORBI312-654-918_918
	1	0.000927	9 850,3	2	3	16	VNCVGLFHKK	R	S	0.997	33.9	25	33.9	Carbamidomethyl (+57)	1 200,65	3	0.0029	2.5	55	64	20-0914_P20-006_Rehault_Digest_BMSP_ORBI312-734-1002_1002
	1	0.000927	9 850,3	2	3	16	VNCVGLFHKK	R	S	0.997	34.3	25	34.3	Carbamidomethyl (+57)	1 200,65	3	0.003	2.5	55	64	20-0914_P20-006_Rehault_Digest_BMSP_ORBI312-895-1171_1171
	1	0.000927	9 850,3	2	3	16	VNCVGLFHKK	R	S	0.997	34.3	25	34.3	Carbamidomethyl (+57)	1 200,65	3	0.0029	2.5	55	64	20-0914_P20-006_Rehault_Digest_BMSP_ORBI312-614-876_876
	1	0.000927	9 850,3	2	3	16	VNCVGLFHKK	R	S	0.997	38.5	25	38.5	Carbamidomethyl (+57)	1 200,65	3	0.0037	3.1	55	64	20-0914_P20-006_Rehault_Digest_BMSP_ORBI312-814-1086_1086
	1	0.000927	9 850,3	2	3	16	VNCVGLFHKK	R	S	0.997	40.1	25	40.1	Carbamidomethyl (+57)	1 200,65	3	0.0034	2.8	55	64	20-0914_P20-006_Rehault_Digest_BMSP_ORBI312-694-960_960
	1	0.000927	9 850,3	2	3	16	VNCVGLFHKK	R	S	0.997	46	25	46	Carbamidomethyl (+57)	1 200,65	3	0.0018	1.5	55	64	20-0914_P20-006_Rehault_Digest_BMSP_ORBI312-577-837_837
	1	0.000675	9 850,3	2	3	11	CKMNAMVCCSLVSIPK	K	N	0.985	34.1	25	0	Carbamidomethyl (+57), Oxidation (+16), Carbamidomethyl (+57), Carbamidomethyl (+57)	1 912,87	3	-0.0048	-2.5	35	50	20-0914_P20-006_Rehault_Digest_BMSP_ORBI313-5611-6130_6130
	1	0.000675	9 850,3	2	3	11	CKMNAMVCCSLVSIPK	K	N	0.985	34.1	25	0	Carbamidomethyl (+57), Oxidation (+16), Carbamidomethyl (+57), Carbamidomethyl (+57)	1 912,87	3	-0.0048	-2.5	35	50	20-0914_P20-006_Rehault_Digest_BMSP_ORBI313-5611-6130_6130
	1	0.000675	9 850,3	2	3	11	CKMNAMVCCSLVSIPK	K	N	0.985	28.2	25	28.2	Carbamidomethyl (+57), Oxidation (+16), Carbamidomethyl (+57), Carbamidomethyl (+57)	1 912,87	3	0.0016	0.82	35	50	20-0914_P20-006_Rehault_Digest_BMSP_ORBI313-6612-7188_7188
	1	0.000675	9 850,3	2	3	11	CKMNAMVCCSLVSIPK	K	N	0.987	29.3	25	29.3	Carbamidomethyl (+57), Carbamidomethyl (+57), Carbamidomethyl (+57)	1 896,87	3	-0.00071	-0.37	35	50	20-0914_P20-006_Rehault_Digest_BMSP_ORBI313-7940-8592_8592
	1	0.000675	9 850,3	2	3	11	CKMNAMVCCSLVSIPK	K	N	0.988	29.8	25	29.8	Carbamidomethyl (+57), Oxidation (+16), Carbamidomethyl (+57), Carbamidomethyl (+57)	1 912,87	3	0.0012	0.63	35	50	20-0914_P20-006_Rehault_Digest_BMSP_ORBI313-6875-7465_7465
	1	0.000675	9 850,3	2	3	11	CKMNAMVCCSLVSIPK	K	N	0.989	30.8	25	30.8	Carbamidomethyl (+57), Carbamidomethyl (+57), Carbamidomethyl (+57)	1 896,87	3	-0.0013	-0.66	35	50	20-0914_P20-006_Rehault_Digest_BMSP_ORBI313-8006-8662_8662
	1	0.000675	9 850,3	2	3	11	CKMNAMVCCSLVSIPK	K	N	0.989	30.1	25	30.1	Carbamidomethyl (+57), Oxidation (+16), Carbamidomethyl (+57), Carbamidomethyl (+57)	1 912,87	3	-0.00081	-0.43	35	50	20-0914_P20-006_Rehault_Digest_BMSP_ORBI313-7478-8102_8102
	1	0.000675	9 850,3	2	3	11	CKMNAMVCCSLVSIPK	K	N	0.989	30.9	25	30.9	Carbamidomethyl (+57), Oxidation (+16), Carbamidomethyl (+57), Carbamidomethyl (+57)	1 912,87	3	-0.0014	-0.71	35	50	20-0914_P20-006_Rehault_Digest_BMSP_ORBI313-6794-7380_7380
	1	0.000675	9 850,3	2	3	11	CKMNAMVCCSLVSIPK	K	N	0.989	30.8	25	30.8	Carbamidomethyl (+57), Carbamidomethyl (+57), Carbamidomethyl (+57)	1 896,88	3	0.0031	1.7	35	50	20-0914_P20-006_Rehault_Digest_BMSP_ORBI313-7867-8515_8515
	1	0.000675	9 850,3	2	3	11	CKMNAMVCCSLVSIPK	K	N	0.99	31.1	25	31.1	Carbamidomethyl (+57), Oxidation (+16), Carbamidomethyl (+57), Carbamidomethyl (+57)	1 912,87	3	-0.00081	-0.43	35	50	20-0914_P20-006_Rehault_Digest_BMSP_ORBI313-6730-7312_7312
	1	0.000675	9 850,3	2	3	11	CKMNAMVCCSLVSIPK	K	N	0.993	34.3	25	34.3	Carbamidomethyl (+57), Oxidation (+16), Carbamidomethyl (+57), Carbamidomethyl (+57)	1 912,87	3	-0.0017	-0.9	35	50	20-0914_P20-006_Rehault_Digest_BMSP_ORBI313-6356-6918_6918
	1	0.000675	9 850,3	2	3	11	CKMNAMVCCSLVSIPK	K	N	0.993	41.5	25	41.5	Carbamidomethyl (+57), Carbamidomethyl (+57), Carbamidomethyl (+57)	1 896,88	2	0.00071	0.37	35	50	20-0914_P20-006_Rehault_Digest_BMSP_ORBI313-7908-8558_8558
	1	0.000675	9 850,3	2	3	11	CKMNAMVCCSLVSIPK	K	N	0.994	40.5	25	40.5	Carbamidomethyl (+57), Oxidation (+16), Carbamidomethyl (+57), Carbamidomethyl (+57)	1 912,87	3	-0.0047	-2.4	35	50	20-0914_P20-006_Rehault_Digest_BMSP_ORBI313-5644-6165_6165
	1	0.000675	9 850,3	2	3	11	CKMNAMVCCSLVSIPK	K	N	0.994	35.8	25	0.76	Carbamidomethyl (+57), Oxidation (+16), Carbamidomethyl (+57), Carbamidomethyl (+57)	1 912,87	3	-0.0019	-1	35	50	20-0914_P20-006_Rehault_Digest_BMSP_ORBI313-6946-7540_7540
	1	0.000675	9 850,3	2	3	11	CKMNAMVCCSLVSIPK	K	N	0.994	34.4	25	34.4	Carbamidomethyl (+57), Oxidation (+16), Carbamidomethyl (+57), Carbamidomethyl (+57)	1 912,87	3	0.0017	0.91	35	50	20-0914_P20-006_Rehault_Digest_BMSP_ORBI313-6653-7231_7231
	1	0.000675	9 850,3	2	3	11	CKMNAMVCCSLVSIPK	K	N	0.995	36.6	25	36.6	Carbamidomethyl (+57), Carbamidomethyl (+57), Carbamidomethyl (+57)	1 896,88	3	-0.00034	-0.18	35	50	20-0914_P20-006_Rehault_Digest_BMSP_ORBI313-7970-8624_8624
	1	0.000675	9 850,3	2	3	11	CKMNAMVCCSLVSIPK	K	N	0.996	36.5	25	36.5	Carbamidomethyl (+57), Carbamidomethyl (+57), Carbamidomethyl (+57)	1 896,88	3	0.0024	1.3	35	50	20-0914_P20-006_Rehault_Digest_BMSP_ORBI313-7904-8554_8554
	1	0.000675	9 850,3	2	3	11	CKMNAMVCCSLVSIPK	K	N	0.996	38.1	25	38.1	Carbamidomethyl (+57), Carbamidomethyl (+57), Carbamidomethyl (+57)	1 896,87	3	-0.0013	-0.66	35	50	20-0914_P20-006_Rehault_Digest_BMSP_ORBI313-8041-8699_8699
	1	0.000675	9 850,3	2	3	11	CKMNAMVCCSLVSIPK	K	N	0.996	44.3	25	0	Carbamidomethyl (+57), Oxidation (+16), Carbamidomethyl (+57), Carbamidomethyl (+57)	1 912,87	3	-0.0048	-2.5	35	50	20-0914_P20-006_Rehault_Digest_BMSP_ORBI313-5681-6204_6204
	1	0.000675	9 850,3	2	3	11	CKMNAMVCCSLVSIPK	K	N	0.996	44.3	25	0	Carbamidomethyl (+57), Oxidation (+16), Carbamidomethyl (+57), Carbamidomethyl (+57)	1 912,87	3	-0.0048	-2.5	35	50	20-0914_P20-006_Rehault_Digest_BMSP_ORBI313-5681-6204_6204
	1	0.000675	9 850,3	2	3	11	CKMNAMVCCSLVSIPK	K	N	0.997	39.4	25	39.4	Carbamidomethyl (+57), Carbamidomethyl (+57), Carbamidomethyl (+57)	1 896,88	3	0.0024	1.3	35	50	20-0914_P20-006_Rehault_Digest_BMSP_ORBI313-7707-8347_8347
	1	0.000675	9 850,3	2	3	11	CKMNAMVCCSLVSIPK	K	N	0.997	41.5	25	41.5	Carbamidomethyl (+57), Carbamidomethyl (+57), Carbamidomethyl (+57)	1 896,88	3	-0.00034	-0.18	35	50	20-0914_P20-006_Rehault_Digest_BMSP_ORBI313-7672-8310_8310
	1	0.000675	9 850,3	2	3	11	CKMNAMVCCSLVSIPK	K	N	0.997	48.2	25	48.2	Carbamidomethyl (+57), Carbamidomethyl (+57), Carbamidomethyl (+57)	1 896,88	3	0.0039	2	35	50	20-0914_P20-006_Rehault_Digest_BMSP_ORBI313-7747-8389_8389
	1	0.000675	9 850,3	2	3	11	CKMNAMVCCSLVSIPK	K	N	0.997	44.6	25	44.6	Carbamidomethyl (+57), Carbamidomethyl (+57), Carbamidomethyl (+57)	1 896,88	3	0.0019	0.98	35	50	20-0914_P20-006_Rehault_Digest_BMSP_ORBI313-7784-8428_8428
	1	0.000675	9 850,3	2	3	11	KTDPDISCK	K	V	0.99	39.2	25	39.2	Carbamidomethyl (+57)	1 062,50	2	0.00021	0.2	73	81	20-0914_P20-006_Rehault_Digest_BMSP_ORBI313-259-488_488
	1	0.000675	9 850,3	2	3	11	KTDPDISCKVYNGV	K	-	0.986	41.7	25	0.76	Carbamidomethyl (+57)	1 594,76	2	-0.0039	-2.5	73	86	20-0914_P20-006_Rehault_Digest_BMSP_ORBI313-1434-1743_1743
	1	0.000675	9 850,3	2	3	11	KTDPDISCKVYNGV	K	-	0.992	32.9	25	32.9	Carbamidomethyl (+57)	1 594,77	3	0.00078	0.49	73	86	20-0914_P20-006_Rehault_Digest_BMSP_ORBI313-1452-1762_1762
	1	0.000675	9 850,3	2	3	11	KTDPDISCKVYNGV	K	-	0.994	34.2	25	34.2	Carbamidomethyl (+57)	1 594,77	3	0.0015	0.95	73	86	20-0914_P20-006_Rehault_Digest_BMSP_ORBI313-1319-1623_1623
	1	0.000675	9 850,3	2	3	11	KTDPDISCKVYNGV	K	-	0.994	43.9	25	43.9	Carbamidomethyl (+57)	1 594,76	2	-0.0024	-1.5	73	86	20-0914_P20-006_Rehault_Digest_BMSP_ORBI313-1266-1567_1567
	1	0.000675	9 850,3	2	3	11	KTDPDISCKVYNGV	K	-	0.997	43	25	43	Carbamidomethyl (+57)	1 594,76	3	-0.0016	-1	73	86	20-0914_P20-006_Rehault_Digest_BMSP_ORBI313-1255-1555_1555
	1	0.000675	9 850,3	2	3	11	KTDPDISCKVYNGV	K	-	0.997	41.9	25	41.9	Carbamidomethyl (+57)	1 594,77	3	-0.00014	-0.088	73	86	20-0914_P20-006_Rehault_Digest_BMSP_ORBI313-1283-1585_1585
	1	0.000675	9 850,3	2	3	11	KTDPDISCKVYNGV	K	-	0.997	51.1	25	51.1	Carbamidomethyl (+57)	1 594,76	2	-0.0026	-1.6	73	86	20-0914_P20-006_Rehault_Digest_BMSP_ORBI313-1389-1696_1696
	1	0.000675	9 850,3	2	3	11	KTDPDISCKVYNGV	K	-	0.997	43.6	25	43.6	Carbamidomethyl (+57)	1 594,77	3	0.00096	0.6	73	86	20-0914_P20-006_Rehault_Digest_BMSP_ORBI313-1361-1667_1667
	1	0.000675	9 850,3	2	3	11	KTDPDISCKVYNGV	K	-	0.997	55.8	25	55.8	Carbamidomethyl (+57)	1 594,76	2	-0.0015	-0.92	73	86	20-0914_P20-006_Rehault_Digest_BMSP_ORBI313-1302-1605_1605
	1	0.000675	9 850,3	2	3	11	KTDPDISCKVYNGV	K	-	0.997	67	25	67	Carbamidomethyl (+57)	1 594,77	2	-0.0012	-0.77	73	86	20-0914_P20-006_Rehault_Digest_BMSP_ORBI313-1341-1646_1646
	1	0.000675	9 850,3	2	3	11	MNAMVCCSLVSIPK	K	N	0.987	28.8	25	28.8	Carbamidomethyl (+57), Carbamidomethyl (+57)	1 608,75	3	0.00099	0.62	37	50	20-0914_P20-006_Rehault_Digest_BMSP_ORBI313-9455-10199_10199
	1	0.000675	9 850,3	2	3	11	MNAMVCCSLVSIPK	K	N	0.989	38.7	25	38.7	Carbamidomethyl (+57), Carbamidomethyl (+57)	1 608,75	2	-0.002	-1.3	37	50	20-0914_P20-006_Rehault_Digest_BMSP_ORBI313-9730-10511_10511
	1	0.000675	9 850,3	2	3	11	MNAMVCCSLVSIPK	K	N	0.99	38.9	25	38.9	Oxidation (+16), Oxidation (+16), Carbamidomethyl (+57), Carbamidomethyl (+57)	1 640,74	2	-0.0013	-0.78	37	50	20-0914_P20-006_Rehault_Digest_BMSP_ORBI313-7535-8163_8163
	1	0.000675	9 850,3	2	3	11	MNAMVCCSLVSIPK	K	N	0.99	39.8	25	39.8	Oxidation (+16), Oxidation (+16), Carbamidomethyl (+57), Carbamidomethyl (+57)	1 640,74	2	-0.0025	-1.5	37	50	20-0914_P20-006_Rehault_Digest_BMSP_ORBI313-6980-7576_7576
	1	0.000675	9 850,3	2	3	11	MNAMVCCSLVSIPK	K	N	0.99	39.6	25	39.6	Oxidation (+16), Carbamidomethyl (+57), Carbamidomethyl (+57)	1 624,74	2	0.00011	0.067	37	50	20-0914_P20-006_Rehault_Digest_BMSP_ORBI313-9358-10096_10096
	1	0.000675	9 850,3	2	3	11	MNAMVCCSLVSIPK	K	N	0.992	54.4	25	54.4	Carbamidomethyl (+57), Carbamidomethyl (+57)	1 608,76	3	0.0074	4.6	37	50	20-0914_P20-006_Rehault_Digest_BMSP_ORBI313-9355-10093_10093
	1	0.000675	9 850,3	2	3	11	MNAMVCCSLVSIPK	K	N	0.992	41.7	25	41.7	Oxidation (+16), Oxidation (+16), Carbamidomethyl (+57), Carbamidomethyl (+57)	1 640,74	2	-0.001	-0.63	37	50	20-0914_P20-006_Rehault_Digest_BMSP_ORBI313-6834-7422_7422
	1	0.000675	9 850,3	2	3	11	MNAMVCCSLVSIPK	K	N	0.992	40.7	25	40.7	Oxidation (+16), Carbamidomethyl (+57), Carbamidomethyl (+57)	1 624,74	2	-0.0014	-0.83	37	50	20-0914_P20-006_Rehault_Digest_BMSP_ORBI313-7518-8145_8145
	1	0.000675	9 850,3	2	3	11	MNAMVCCSLVSIPK	K	N	0.993	41.9	25	41.9	Oxidation (+16), Carbamidomethyl (+57), Carbamidomethyl (+57)	1 624,75	2	0.00096	0.59	37	50	20-0914_P20-006_Rehault_Digest_BMSP_ORBI313-9317-10053_10053
	1	0.000675	9 850,3	2	3	11	MNAMVCCSLVSIPK	K	N	0.995	43.7	25	43.7	Oxidation (+16), Carbamidomethyl (+57), Carbamidomethyl (+57)	1 624,75	2	0.0011	0.67	37	50	20-0914_P20-006_Rehault_Digest_BMSP_ORBI313-7766-8409_8409
	1	0.000675	9 850,3	2	3	11	MNAMVCCSLVSIPK	K	N	0.995	44.8	25	44.8	Oxidation (+16), Oxidation (+16), Carbamidomethyl (+57), Carbamidomethyl (+57)	1 640,74	2	-0.0012	-0.7	37	50	20-0914_P20-006_Rehault_Digest_BMSP_ORBI313-6913-7505_7505
	1	0.000675	9 850,3	2	3	11	MNAMVCCSLVSIPK	K	N	0.995	45.1	25	45.1	Carbamidomethyl (+57), Carbamidomethyl (+57)	1 608,75	2	-0.00083	-0.51	37	50	20-0914_P20-006_Rehault_Digest_BMSP_ORBI313-9636-10402_10402
	1	0.000675	9 850,3	2	3	11	MNAMVCCSLVSIPK	K	N	0.995	44.5	25	44.5	Oxidation (+16), Oxidation (+16), Carbamidomethyl (+57), Carbamidomethyl (+57)	1 640,74	2	-0.00042	-0.26	37	50	20-0914_P20-006_Rehault_Digest_BMSP_ORBI313-7791-8435_8435
	1	0.000675	9 850,3	2	3	11	MNAMVCCSLVSIPK	K	N	0.996	53.4	25	53.4	Oxidation (+16), Oxidation (+16), Carbamidomethyl (+57), Carbamidomethyl (+57)	1 640,74	2	0.0045	2.7	37	50	20-0914_P20-006_Rehault_Digest_BMSP_ORBI313-6535-7107_7107
	1	0.000675	9 850,3	2	3	11	MNAMVCCSLVSIPK	K	N	0.997	46.6	25	46.6	Oxidation (+16), Oxidation (+16), Carbamidomethyl (+57), Carbamidomethyl (+57)	1 640,74	2	-0.0016	-1	37	50	20-0914_P20-006_Rehault_Digest_BMSP_ORBI313-6793-7379_7379
	1	0.000675	9 850,3	2	3	11	MNAMVCCSLVSIPK	K	N	0.997	48.6	25	48.6	Oxidation (+16), Oxidation (+16), Carbamidomethyl (+57), Carbamidomethyl (+57)	1 640,74	2	0.0015	0.93	37	50	20-0914_P20-006_Rehault_Digest_BMSP_ORBI313-6651-7229_7229
	1	0.000675	9 850,3	2	3	11	MNAMVCCSLVSIPK	K	N	0.997	50.9	25	50.9	Carbamidomethyl (+57), Carbamidomethyl (+57)	1 608,75	2	-0.003	-1.9	37	50	20-0914_P20-006_Rehault_Digest_BMSP_ORBI313-9544-10296_10296
	1	0.000675	9 850,3	2	3	11	MNAMVCCSLVSIPK	K	N	0.997	50.9	25	0.79	Oxidation (+16), Carbamidomethyl (+57), Carbamidomethyl (+57)	1 624,74	2	-0.0027	-1.7	37	50	20-0914_P20-006_Rehault_Digest_BMSP_ORBI313-8998-9712_9712
	1	0.000675	9 850,3	2	3	11	MNAMVCCSLVSIPK	K	N	0.997	50.9	25	50.9	Oxidation (+16), Oxidation (+16), Carbamidomethyl (+57), Carbamidomethyl (+57)	1 640,74	2	0.001	0.64	37	50	20-0914_P20-006_Rehault_Digest_BMSP_ORBI313-7752-8394_8394
	1	0.000675	9 850,3	2	3	11	MNAMVCCSLVSIPK	K	N	0.997	66.4	25	66.4	Carbamidomethyl (+57), Carbamidomethyl (+57)	1 608,76	3	0.0074	4.6	37	50	20-0914_P20-006_Rehault_Digest_BMSP_ORBI313-9315-10051_10051
	1	0.000675	9 850,3	2	3	11	MNAMVCCSLVSIPK	K	N	0.997	46.6	25	46.6	Carbamidomethyl (+57), Carbamidomethyl (+57)	1 608,75	3	0.003	1.9	37	50	20-0914_P20-006_Rehault_Digest_BMSP_ORBI313-9426-10168_10168
	1	0.000675	9 850,3	2	3	11	MNAMVCCSLVSIPK	K	N	0.997	54.3	25	54.3	Oxidation (+16), Carbamidomethyl (+57), Carbamidomethyl (+57)	1 624,74	2	-0.0029	-1.8	37	50	20-0914_P20-006_Rehault_Digest_BMSP_ORBI313-8852-9558_9558
	1	0.000675	9 850,3	2	3	11	MNAMVCCSLVSIPK	K	N	0.997	54.6	25	54.6	Oxidation (+16), Carbamidomethyl (+57), Carbamidomethyl (+57)	1 624,74	2	-1.3e-05	-0.008	37	50	20-0914_P20-006_Rehault_Digest_BMSP_ORBI313-9088-9808_9808
	1	0.000675	9 850,3	2	3	11	MNAMVCCSLVSIPK	K	N	0.997	54.2	25	54.2	Oxidation (+16), Carbamidomethyl (+57), Carbamidomethyl (+57)	1 624,74	2	-0.0014	-0.83	37	50	20-0914_P20-006_Rehault_Digest_BMSP_ORBI313-9241-9973_9973
	1	0.000675	9 850,3	2	3	11	MNAMVCCSLVSIPK	K	N	0.997	50.7	25	50.7	Carbamidomethyl (+57), Carbamidomethyl (+57)	1 608,75	3	0.0032	2	37	50	20-0914_P20-006_Rehault_Digest_BMSP_ORBI313-9283-10017_10017
	1	0.000675	9 850,3	2	3	11	MNAMVCCSLVSIPK	K	N	0.997	55.4	25	0.16	Oxidation (+16), Carbamidomethyl (+57), Carbamidomethyl (+57)	1 624,74	2	-0.0018	-1.1	37	50	20-0914_P20-006_Rehault_Digest_BMSP_ORBI313-8888-9596_9596
	1	0.000675	9 850,3	2	3	11	MNAMVCCSLVSIPK	K	N	0.997	61.8	25	61.8	Oxidation (+16), Carbamidomethyl (+57), Carbamidomethyl (+57)	1 624,74	2	-0.0039	-2.4	37	50	20-0914_P20-006_Rehault_Digest_BMSP_ORBI313-8561-9248_9248
	1	0.000675	9 850,3	2	3	11	MNAMVCCSLVSIPK	K	N	0.997	56.3	25	56.3	Carbamidomethyl (+57), Carbamidomethyl (+57)	1 608,75	2	-0.002	-1.3	37	50	20-0914_P20-006_Rehault_Digest_BMSP_ORBI313-9521-10271_10271
	1	0.000675	9 850,3	2	3	11	MNAMVCCSLVSIPK	K	N	0.997	57.5	25	1.17	Oxidation (+16), Carbamidomethyl (+57), Carbamidomethyl (+57)	1 624,74	2	-0.0005	-0.31	37	50	20-0914_P20-006_Rehault_Digest_BMSP_ORBI313-7990-8645_8645
	1	0.000675	9 850,3	2	3	11	MNAMVCCSLVSIPK	K	N	0.997	57.4	25	57.4	Oxidation (+16), Carbamidomethyl (+57), Carbamidomethyl (+57)	1 624,74	2	-0.0022	-1.4	37	50	20-0914_P20-006_Rehault_Digest_BMSP_ORBI313-9037-9753_9753
	1	0.000675	9 850,3	2	3	11	MNAMVCCSLVSIPK	K	N	0.997	57.5	25	1.34	Oxidation (+16), Carbamidomethyl (+57), Carbamidomethyl (+57)	1 624,74	2	-0.0015	-0.91	37	50	20-0914_P20-006_Rehault_Digest_BMSP_ORBI313-8024-8681_8681
	1	0.000675	9 850,3	2	3	11	MNAMVCCSLVSIPK	K	N	0.997	58.8	25	58.8	Oxidation (+16), Oxidation (+16), Carbamidomethyl (+57), Carbamidomethyl (+57)	1 640,74	2	-0.003	-1.8	37	50	20-0914_P20-006_Rehault_Digest_BMSP_ORBI313-5934-6470_6470
	1	0.000675	9 850,3	2	3	11	MNAMVCCSLVSIPK	K	N	0.997	61.1	25	61.1	Oxidation (+16), Carbamidomethyl (+57), Carbamidomethyl (+57)	1 624,74	2	-0.00099	-0.61	37	50	20-0914_P20-006_Rehault_Digest_BMSP_ORBI313-8387-9064_9064
	1	0.000675	9 850,3	2	3	11	MNAMVCCSLVSIPK	K	N	0.997	60.9	25	60.9	Oxidation (+16), Carbamidomethyl (+57), Carbamidomethyl (+57)	1 624,74	2	-0.0029	-1.8	37	50	20-0914_P20-006_Rehault_Digest_BMSP_ORBI313-8496-9179_9179
	1	0.000675	9 850,3	2	3	11	MNAMVCCSLVSIPK	K	N	0.997	66.8	25	66.8	Oxidation (+16), Carbamidomethyl (+57), Carbamidomethyl (+57)	1 624,74	2	-0.0037	-2.3	37	50	20-0914_P20-006_Rehault_Digest_BMSP_ORBI313-8527-9212_9212
	1	0.000675	9 850,3	2	3	11	MNAMVCCSLVSIPK	K	N	0.997	62.2	25	62.2	Carbamidomethyl (+57), Carbamidomethyl (+57)	1 608,75	2	0.001	0.62	37	50	20-0914_P20-006_Rehault_Digest_BMSP_ORBI313-9271-10005_10005
	1	0.000675	9 850,3	2	3	11	MNAMVCCSLVSIPK	K	N	0.997	62	25	62	Oxidation (+16), Carbamidomethyl (+57), Carbamidomethyl (+57)	1 624,74	2	-0.0014	-0.83	37	50	20-0914_P20-006_Rehault_Digest_BMSP_ORBI313-8178-8843_8843
	1	0.000675	9 850,3	2	3	11	MNAMVCCSLVSIPK	K	N	0.997	62.8	25	62.8	Oxidation (+16), Carbamidomethyl (+57), Carbamidomethyl (+57)	1 624,74	2	-0.00038	-0.23	37	50	20-0914_P20-006_Rehault_Digest_BMSP_ORBI313-8347-9022_9022
	1	0.000675	9 850,3	2	3	11	MNAMVCCSLVSIPK	K	N	0.997	63.2	25	63.2	Oxidation (+16), Carbamidomethyl (+57), Carbamidomethyl (+57)	1 624,74	2	-0.00026	-0.16	37	50	20-0914_P20-006_Rehault_Digest_BMSP_ORBI313-9395-10135_10135
	1	0.000675	9 850,3	2	3	11	MNAMVCCSLVSIPK	K	N	0.997	63.1	25	63.1	Oxidation (+16), Carbamidomethyl (+57), Carbamidomethyl (+57)	1 624,74	2	-0.0023	-1.4	37	50	20-0914_P20-006_Rehault_Digest_BMSP_ORBI313-7958-8611_8611
	1	0.000675	9 850,3	2	3	11	MNAMVCCSLVSIPK	K	N	0.997	67.2	25	0.18	Oxidation (+16), Carbamidomethyl (+57), Carbamidomethyl (+57)	1 624,75	2	0.0022	1.3	37	50	20-0914_P20-006_Rehault_Digest_BMSP_ORBI313-7382-8001_8001
	1	0.000675	9 850,3	2	3	11	MNAMVCCSLVSIPK	K	N	0.997	64	25	64	Oxidation (+16), Carbamidomethyl (+57), Carbamidomethyl (+57)	1 624,74	2	-0.0015	-0.91	37	50	20-0914_P20-006_Rehault_Digest_BMSP_ORBI313-8207-8874_8874
	1	0.000675	9 850,3	2	3	11	MNAMVCCSLVSIPK	K	N	0.997	64.5	25	64.5	Oxidation (+16), Carbamidomethyl (+57), Carbamidomethyl (+57)	1 624,74	2	-0.0023	-1.4	37	50	20-0914_P20-006_Rehault_Digest_BMSP_ORBI313-8964-9676_9676
	1	0.000675	9 850,3	2	3	11	MNAMVCCSLVSIPK	K	N	0.997	64.9	25	64.9	Oxidation (+16), Carbamidomethyl (+57), Carbamidomethyl (+57)	1 624,74	2	-0.002	-1.2	37	50	20-0914_P20-006_Rehault_Digest_BMSP_ORBI313-8239-8908_8908
	1	0.000675	9 850,3	2	3	11	MNAMVCCSLVSIPK	K	N	0.997	66.4	25	66.4	Oxidation (+16), Carbamidomethyl (+57), Carbamidomethyl (+57)	1 624,74	2	-0.0005	-0.31	37	50	20-0914_P20-006_Rehault_Digest_BMSP_ORBI313-9192-9920_9920
	1	0.000675	9 850,3	2	3	11	MNAMVCCSLVSIPK	K	N	0.997	68	25	68	Oxidation (+16), Oxidation (+16), Carbamidomethyl (+57), Carbamidomethyl (+57)	1 640,74	2	-0.00067	-0.41	37	50	20-0914_P20-006_Rehault_Digest_BMSP_ORBI313-6729-7311_7311
	1	0.000675	9 850,3	2	3	11	MNAMVCCSLVSIPK	K	N	0.997	68.5	25	68.5	Oxidation (+16), Carbamidomethyl (+57), Carbamidomethyl (+57)	1 624,75	2	0.0011	0.67	37	50	20-0914_P20-006_Rehault_Digest_BMSP_ORBI313-9143-9867_9867
	1	0.000675	9 850,3	2	3	11	MNAMVCCSLVSIPK	K	N	0.997	68.5	25	68.5	Oxidation (+16), Carbamidomethyl (+57), Carbamidomethyl (+57)	1 624,74	2	0.00023	0.14	37	50	20-0914_P20-006_Rehault_Digest_BMSP_ORBI313-8711-9407_9407
	1	0.000675	9 850,3	2	3	11	MNAMVCCSLVSIPK	K	N	0.997	69.6	25	69.6	Oxidation (+16), Carbamidomethyl (+57), Carbamidomethyl (+57)	1 624,74	2	-0.0025	-1.5	37	50	20-0914_P20-006_Rehault_Digest_BMSP_ORBI313-8816-9520_9520
	1	0.000675	9 850,3	2	3	11	MNAMVCCSLVSIPK	K	N	0.997	69.3	25	69.3	Oxidation (+16), Carbamidomethyl (+57), Carbamidomethyl (+57)	1 624,74	2	0.00011	0.067	37	50	20-0914_P20-006_Rehault_Digest_BMSP_ORBI313-7924-8575_8575
	1	0.000675	9 850,3	2	3	11	MNAMVCCSLVSIPK	K	N	0.997	72.1	25	72.1	Oxidation (+16), Carbamidomethyl (+57), Carbamidomethyl (+57)	1 624,74	2	-0.0011	-0.68	37	50	20-0914_P20-006_Rehault_Digest_BMSP_ORBI313-8138-8801_8801
	1	0.000675	9 850,3	2	3	11	MNAMVCCSLVSIPK	K	N	0.997	71.8	25	71.8	Oxidation (+16), Oxidation (+16), Carbamidomethyl (+57), Carbamidomethyl (+57)	1 640,74	2	-0.0024	-1.4	37	50	20-0914_P20-006_Rehault_Digest_BMSP_ORBI313-5973-6511_6511
	1	0.000675	9 850,3	2	3	11	MNAMVCCSLVSIPK	K	N	0.997	72.2	25	72.2	Oxidation (+16), Carbamidomethyl (+57), Carbamidomethyl (+57)	1 624,75	2	0.00096	0.59	37	50	20-0914_P20-006_Rehault_Digest_BMSP_ORBI313-7884-8533_8533
	1	0.000675	9 850,3	2	3	11	MNAMVCCSLVSIPK	K	N	0.997	72	25	72	Carbamidomethyl (+57), Carbamidomethyl (+57)	1 608,75	2	-0.002	-1.3	37	50	20-0914_P20-006_Rehault_Digest_BMSP_ORBI313-9498-10246_10246
	1	0.000675	9 850,3	2	3	11	MNAMVCCSLVSIPK	K	N	0.997	72.5	25	72.5	Oxidation (+16), Carbamidomethyl (+57), Carbamidomethyl (+57)	1 624,74	2	-0.00038	-0.23	37	50	20-0914_P20-006_Rehault_Digest_BMSP_ORBI313-8311-8984_8984
	1	0.000675	9 850,3	2	3	11	MNAMVCCSLVSIPK	K	N	0.997	74	25	74	Oxidation (+16), Carbamidomethyl (+57), Carbamidomethyl (+57)	1 624,75	2	0.0016	0.97	37	50	20-0914_P20-006_Rehault_Digest_BMSP_ORBI313-7341-7958_7958
	1	0.000675	9 850,3	2	3	11	MNAMVCCSLVSIPK	K	N	0.997	74.7	25	74.7	Oxidation (+16), Carbamidomethyl (+57), Carbamidomethyl (+57)	1 624,74	2	-0.00075	-0.46	37	50	20-0914_P20-006_Rehault_Digest_BMSP_ORBI313-9214-9944_9944
	1	0.000675	9 850,3	2	3	11	MNAMVCCSLVSIPK	K	N	0.997	74.8	25	74.8	Oxidation (+16), Carbamidomethyl (+57), Carbamidomethyl (+57)	1 624,74	2	-0.00087	-0.53	37	50	20-0914_P20-006_Rehault_Digest_BMSP_ORBI313-8924-9634_9634
	1	0.000675	9 850,3	2	3	11	MNAMVCCSLVSIPK	K	N	0.997	75.9	25	75.9	Oxidation (+16), Carbamidomethyl (+57), Carbamidomethyl (+57)	1 624,74	2	-0.00087	-0.53	37	50	20-0914_P20-006_Rehault_Digest_BMSP_ORBI313-9168-9894_9894
	1	0.000675	9 850,3	2	3	11	MNAMVCCSLVSIPK	K	N	0.997	74.4	25	74.4	Oxidation (+16), Carbamidomethyl (+57), Carbamidomethyl (+57)	1 624,74	2	-0.0014	-0.83	37	50	20-0914_P20-006_Rehault_Digest_BMSP_ORBI313-8271-8942_8942
	1	0.000675	9 850,3	2	3	11	MNAMVCCSLVSIPK	K	N	0.997	75.4	25	75.4	Oxidation (+16), Carbamidomethyl (+57), Carbamidomethyl (+57)	1 624,75	2	0.00048	0.29	37	50	20-0914_P20-006_Rehault_Digest_BMSP_ORBI313-9270-10004_10004
	1	0.000675	9 850,3	2	3	11	MNAMVCCSLVSIPK	K	N	0.997	76.8	25	76.8	Oxidation (+16), Carbamidomethyl (+57), Carbamidomethyl (+57)	1 624,74	2	-0.0022	-1.4	37	50	20-0914_P20-006_Rehault_Digest_BMSP_ORBI313-7422-8043_8043
	1	0.000675	9 850,3	2	3	11	MNAMVCCSLVSIPK	K	N	0.997	78.9	25	78.9	Oxidation (+16), Carbamidomethyl (+57), Carbamidomethyl (+57)	1 624,74	2	-0.00099	-0.61	37	50	20-0914_P20-006_Rehault_Digest_BMSP_ORBI313-8427-9106_9106
	1	0.000675	9 850,3	2	3	11	MNAMVCCSLVSIPK	K	N	0.997	79	25	79	Oxidation (+16), Carbamidomethyl (+57), Carbamidomethyl (+57)	1 624,74	2	-0.0027	-1.7	37	50	20-0914_P20-006_Rehault_Digest_BMSP_ORBI313-8701-9396_9396
	1	0.000675	9 850,3	2	3	11	MNAMVCCSLVSIPK	K	N	0.997	81.3	25	81.3	Oxidation (+16), Carbamidomethyl (+57), Carbamidomethyl (+57)	1 624,74	2	-0.0032	-2	37	50	20-0914_P20-006_Rehault_Digest_BMSP_ORBI313-8465-9146_9146
	1	0.000675	9 850,3	2	3	11	MNAMVCCSLVSIPK	K	N	0.997	79.7	25	3.71	Oxidation (+16), Carbamidomethyl (+57), Carbamidomethyl (+57)	1 624,75	2	0.0011	0.67	37	50	20-0914_P20-006_Rehault_Digest_BMSP_ORBI313-8099-8760_8760
	1	0.000675	9 850,3	2	3	11	MNAMVCCSLVSIPK	K	N	0.997	82.1	25	82.1	Oxidation (+16), Carbamidomethyl (+57), Carbamidomethyl (+57)	1 624,74	2	-0.00099	-0.61	37	50	20-0914_P20-006_Rehault_Digest_BMSP_ORBI313-8788-9490_9490
	1	0.000675	9 850,3	2	3	11	MNAMVCCSLVSIPK	K	N	0.997	80.8	25	80.8	Carbamidomethyl (+57), Carbamidomethyl (+57)	1 608,75	2	-0.0017	-1	37	50	20-0914_P20-006_Rehault_Digest_BMSP_ORBI313-9477-10223_10223
	1	0.000675	9 850,3	2	3	11	MNAMVCCSLVSIPK	K	N	0.997	81	25	81	Oxidation (+16), Carbamidomethyl (+57), Carbamidomethyl (+57)	1 624,74	2	-0.0012	-0.76	37	50	20-0914_P20-006_Rehault_Digest_BMSP_ORBI313-8768-9468_9468
	1	0.000675	9 850,3	2	3	11	MNAMVCCSLVSIPK	K	N	0.997	84.3	25	84.3	Oxidation (+16), Carbamidomethyl (+57), Carbamidomethyl (+57)	1 624,74	2	-0.00014	-0.083	37	50	20-0914_P20-006_Rehault_Digest_BMSP_ORBI313-9059-9777_9777
	1	0.000675	9 850,3	2	3	11	MNAMVCCSLVSIPK	K	N	0.997	90.3	25	90.3	Oxidation (+16), Carbamidomethyl (+57), Carbamidomethyl (+57)	1 624,74	2	-0.0039	-2.4	37	50	20-0914_P20-006_Rehault_Digest_BMSP_ORBI313-8673-9366_9366
	1	0.000675	9 850,3	2	3	11	MNAMVCCSLVSIPK	K	N	0.997	93.3	25	93.3	Carbamidomethyl (+57), Carbamidomethyl (+57)	1 608,76	2	0.0066	4.1	37	50	20-0914_P20-006_Rehault_Digest_BMSP_ORBI313-9310-10046_10046
	1	0.000675	9 850,3	2	3	11	MNAMVCCSLVSIPK	K	N	0.997	87.8	25	87.8	Oxidation (+16), Carbamidomethyl (+57), Carbamidomethyl (+57)	1 624,74	2	-0.0011	-0.68	37	50	20-0914_P20-006_Rehault_Digest_BMSP_ORBI313-8059-8718_8718
	1	0.000675	9 850,3	2	3	11	MNAMVCCSLVSIPK	K	N	0.997	87.3	25	87.3	Oxidation (+16), Carbamidomethyl (+57), Carbamidomethyl (+57)	1 624,74	2	-0.0023	-1.4	37	50	20-0914_P20-006_Rehault_Digest_BMSP_ORBI313-8596-9285_9285
	1	0.000675	9 850,3	2	3	11	MNAMVCCSLVSIPK	K	N	0.997	88	25	88	Oxidation (+16), Carbamidomethyl (+57), Carbamidomethyl (+57)	1 624,74	2	-0.0005	-0.31	37	50	20-0914_P20-006_Rehault_Digest_BMSP_ORBI313-8743-9441_9441
	1	0.000675	9 850,3	2	3	11	MNAMVCCSLVSIPK	K	N	0.997	98.9	25	98.9	Oxidation (+16), Carbamidomethyl (+57), Carbamidomethyl (+57)	1 624,75	2	0.0044	2.7	37	50	20-0914_P20-006_Rehault_Digest_BMSP_ORBI313-7844-8491_8491
	1	0.000675	9 850,3	2	3	11	MNAMVCCSLVSIPK	K	N	0.997	99.6	25	99.6	Carbamidomethyl (+57), Carbamidomethyl (+57)	1 608,75	2	0.0045	2.8	37	50	20-0914_P20-006_Rehault_Digest_BMSP_ORBI313-9387-10127_10127
	1	0.000675	9 850,3	2	3	11	MNAMVCCSLVSIPK	K	N	0.997	102	25	102	Carbamidomethyl (+57), Carbamidomethyl (+57)	1 608,76	2	0.0067	4.2	37	50	20-0914_P20-006_Rehault_Digest_BMSP_ORBI313-9350-10088_10088
	1	0.000675	9 850,3	2	3	11	MNAMVCCSLVSIPK	K	N	0.997	98.2	25	98.2	Oxidation (+16), Carbamidomethyl (+57), Carbamidomethyl (+57)	1 624,75	2	0.0018	1.1	37	50	20-0914_P20-006_Rehault_Digest_BMSP_ORBI313-7804-8449_8449
	1	0.000675	9 850,3	2	3	11	MNAMVCCSLVSIPK	K	N	0.997	102	25	102	Carbamidomethyl (+57), Carbamidomethyl (+57)	1 608,75	2	0.0019	1.2	37	50	20-0914_P20-006_Rehault_Digest_BMSP_ORBI313-9421-10163_10163
	1	0.000675	9 850,3	2	3	11	MNAMVCCSLVSIPK	K	N	0.997	105	25	105	Carbamidomethyl (+57), Carbamidomethyl (+57)	1 608,75	2	-0.00046	-0.29	37	50	20-0914_P20-006_Rehault_Digest_BMSP_ORBI313-9451-10195_10195
	1	0.000675	9 850,3	2	3	11	MNAMVCCSLVSIPKNYDR	K	V	0.988	29.5	25	29.5	Carbamidomethyl (+57), Carbamidomethyl (+57)	2 156,98	3	-0.00089	-0.41	37	54	20-0914_P20-006_Rehault_Digest_BMSP_ORBI313-8798-9500_9500
	1	0.000675	9 850,3	2	3	11	MNAMVCCSLVSIPKNYDR	K	V	0.989	32.7	25	32.7	Carbamidomethyl (+57), Carbamidomethyl (+57)	2 156,98	3	-0.0025	-1.2	37	54	20-0914_P20-006_Rehault_Digest_BMSP_ORBI313-8482-9164_9164
	1	0.000675	9 850,3	2	3	11	MNAMVCCSLVSIPKNYDR	K	V	0.99	31.7	25	31.7	Oxidation (+16), Carbamidomethyl (+57), Carbamidomethyl (+57)	2 172,98	3	-0.0015	-0.71	37	54	20-0914_P20-006_Rehault_Digest_BMSP_ORBI313-6893-7484_7484
	1	0.000675	9 850,3	2	3	11	MNAMVCCSLVSIPKNYDR	K	V	0.99	34.6	25	34.6	Carbamidomethyl (+57), Carbamidomethyl (+57)	2 156,98	3	-0.0033	-1.5	37	54	20-0914_P20-006_Rehault_Digest_BMSP_ORBI313-8511-9195_9195
	1	0.000675	9 850,3	2	3	11	MNAMVCCSLVSIPKNYDR	K	V	0.992	32.8	25	32.8	Carbamidomethyl (+57), Carbamidomethyl (+57)	2 156,98	3	-0.0013	-0.58	37	54	20-0914_P20-006_Rehault_Digest_BMSP_ORBI313-8413-9091_9091
	1	0.000675	9 850,3	2	3	11	MNAMVCCSLVSIPKNYDR	K	V	0.992	41.7	25	41.7	Carbamidomethyl (+57), Carbamidomethyl (+57)	2 156,98	3	-0.006	-2.8	37	54	20-0914_P20-006_Rehault_Digest_BMSP_ORBI313-8545-9231_9231
	1	0.000675	9 850,3	2	3	11	MNAMVCCSLVSIPKNYDR	K	V	0.993	35.3	25	35.3	Carbamidomethyl (+57), Carbamidomethyl (+57)	2 156,98	3	-0.0027	-1.3	37	54	20-0914_P20-006_Rehault_Digest_BMSP_ORBI313-8445-9125_9125
	1	0.000675	9 850,3	2	3	11	MNAMVCCSLVSIPKNYDR	K	V	0.993	39.2	25	39.2	Carbamidomethyl (+57), Carbamidomethyl (+57)	2 156,98	3	-0.0047	-2.2	37	54	20-0914_P20-006_Rehault_Digest_BMSP_ORBI313-8653-9345_9345
	1	0.000675	9 850,3	2	3	11	MNAMVCCSLVSIPKNYDR	K	V	0.993	33.8	25	33.8	Oxidation (+16), Carbamidomethyl (+57), Carbamidomethyl (+57)	2 172,98	3	-0.0012	-0.54	37	54	20-0914_P20-006_Rehault_Digest_BMSP_ORBI313-6867-7456_7456
	1	0.000675	9 850,3	2	3	11	MNAMVCCSLVSIPKNYDR	K	V	0.994	38	25	38	Carbamidomethyl (+57), Carbamidomethyl (+57)	2 156,98	3	-0.0034	-1.6	37	54	20-0914_P20-006_Rehault_Digest_BMSP_ORBI313-8581-9269_9269
	1	0.000675	9 850,3	2	3	11	MNAMVCCSLVSIPKNYDR	K	V	0.997	39.4	25	39.4	Oxidation (+16), Carbamidomethyl (+57), Carbamidomethyl (+57)	2 172,98	3	-0.00044	-0.2	37	54	20-0914_P20-006_Rehault_Digest_BMSP_ORBI313-7893-8542_8542
	1	0.000675	9 850,3	2	3	11	NLYVFGAVWK	R	T	0.985	39.7	25	39.7		1 195,64	2	0.0015	1.3	17	26	20-0914_P20-006_Rehault_Digest_BMSP_ORBI313-11869-12999_12999
	1	0.000675	9 850,3	2	3	11	NLYVFGAVWK	R	T	0.987	37.4	25	37.4		1 195,64	2	0.00077	0.65	17	26	20-0914_P20-006_Rehault_Digest_BMSP_ORBI313-13988-15792_15792
	1	0.000675	9 850,3	2	3	11	NLYVFGAVWK	R	T	0.987	38.3	25	38.3		1 195,64	2	-0.00069	-0.58	17	26	20-0914_P20-006_Rehault_Digest_BMSP_ORBI313-13685-15346_15346
	1	0.000675	9 850,3	2	3	11	NLYVFGAVWK	R	T	0.987	38.5	25	38.5		1 195,64	2	-0.00069	-0.58	17	26	20-0914_P20-006_Rehault_Digest_BMSP_ORBI313-12542-13737_13737
	1	0.000675	9 850,3	2	3	11	NLYVFGAVWK	R	T	0.987	37.3	25	37.3		1 195,64	2	-0.0012	-0.99	17	26	20-0914_P20-006_Rehault_Digest_BMSP_ORBI313-12661-13888_13888
	1	0.000675	9 850,3	2	3	11	NLYVFGAVWK	R	T	0.988	38.6	25	38.6		1 195,64	2	-0.0019	-1.6	17	26	20-0914_P20-006_Rehault_Digest_BMSP_ORBI313-12556-13754_13754
	1	0.000675	9 850,3	2	3	11	NLYVFGAVWK	R	T	0.99	39.1	25	39.1		1 195,64	2	0.00041	0.34	17	26	20-0914_P20-006_Rehault_Digest_BMSP_ORBI313-12724-13968_13968
	1	0.000675	9 850,3	2	3	11	NLYVFGAVWK	R	T	0.99	39.7	25	39.7		1 195,64	2	4.2e-05	0.035	17	26	20-0914_P20-006_Rehault_Digest_BMSP_ORBI313-12610-13823_13823
	1	0.000675	9 850,3	2	3	11	NLYVFGAVWK	R	T	0.991	42.9	25	42.9		1 195,64	2	0.0016	1.4	17	26	20-0914_P20-006_Rehault_Digest_BMSP_ORBI313-12304-13463_13463
	1	0.000675	9 850,3	2	3	11	NLYVFGAVWK	R	T	0.992	40.5	25	40.5		1 195,64	2	-0.0013	-1.1	17	26	20-0914_P20-006_Rehault_Digest_BMSP_ORBI313-12653-13876_13876
	1	0.000675	9 850,3	2	3	11	NLYVFGAVWK	R	T	0.993	41.5	25	41.5		1 195,64	2	4.2e-05	0.035	17	26	20-0914_P20-006_Rehault_Digest_BMSP_ORBI313-12415-13590_13590
	1	0.000675	9 850,3	2	3	11	NLYVFGAVWK	R	T	0.994	44	25	44		1 195,64	2	0.0014	1.2	17	26	20-0914_P20-006_Rehault_Digest_BMSP_ORBI313-12454-13634_13634
	1	0.000675	9 850,3	2	3	11	NLYVFGAVWK	R	T	0.995	44	25	44		1 195,64	2	-0.0015	-1.3	17	26	20-0914_P20-006_Rehault_Digest_BMSP_ORBI313-12924-14195_14195
	1	0.000675	9 850,3	2	3	11	NLYVFGAVWK	R	T	0.995	44.2	25	44.2		1 195,64	2	0.00016	0.14	17	26	20-0914_P20-006_Rehault_Digest_BMSP_ORBI313-13162-14497_14497
	1	0.000675	9 850,3	2	3	11	NLYVFGAVWK	R	T	0.995	45.4	25	45.4		1 195,64	2	-0.00069	-0.58	17	26	20-0914_P20-006_Rehault_Digest_BMSP_ORBI313-12508-13697_13697
	1	0.000675	9 850,3	2	3	11	NLYVFGAVWK	R	T	0.996	49.5	25	49.5		1 195,64	2	0.0016	1.4	17	26	20-0914_P20-006_Rehault_Digest_BMSP_ORBI313-12364-13530_13530
	1	0.000675	9 850,3	2	3	11	NLYVFGAVWK	R	T	0.996	47.4	25	47.4		1 195,64	2	0.0014	1.2	17	26	20-0914_P20-006_Rehault_Digest_BMSP_ORBI313-12346-13509_13509
	1	0.000675	9 850,3	2	3	11	NLYVFGAVWK	R	T	0.996	47.3	25	47.3		1 195,64	2	-0.00045	-0.37	17	26	20-0914_P20-006_Rehault_Digest_BMSP_ORBI313-12592-13802_13802
	1	0.000675	9 850,3	2	3	11	NLYVFGAVWK	R	T	0.997	48	25	48		1 195,64	2	-0.00045	-0.37	17	26	20-0914_P20-006_Rehault_Digest_BMSP_ORBI313-12524-13716_13716
	1	0.000675	9 850,3	2	3	11	NLYVFGAVWK	R	T	0.997	47.5	25	47.5		1 195,64	2	0.00065	0.55	17	26	20-0914_P20-006_Rehault_Digest_BMSP_ORBI313-12328-13489_13489
	1	0.000675	9 850,3	2	3	11	NLYVFGAVWK	R	T	0.997	51.8	25	51.8		1 195,64	2	0.0016	1.4	17	26	20-0914_P20-006_Rehault_Digest_BMSP_ORBI313-12253-13408_13408
	1	0.000675	9 850,3	2	3	11	NLYVFGAVWK	R	T	0.997	48.5	25	48.5		1 195,64	2	-0.0015	-1.3	17	26	20-0914_P20-006_Rehault_Digest_BMSP_ORBI313-12900-14169_14169
	1	0.000675	9 850,3	2	3	11	NLYVFGAVWK	R	T	0.997	51	25	51		1 195,64	2	-0.0002	-0.17	17	26	20-0914_P20-006_Rehault_Digest_BMSP_ORBI313-12739-13986_13986
	1	0.000675	9 850,3	2	3	11	NLYVFGAVWK	R	T	0.997	58.7	25	58.7		1 195,64	2	0.0032	2.7	17	26	20-0914_P20-006_Rehault_Digest_BMSP_ORBI313-12069-13214_13214
	1	0.000675	9 850,3	2	3	11	NLYVFGAVWK	R	T	0.997	51.2	25	51.2		1 195,64	2	0.00065	0.55	17	26	20-0914_P20-006_Rehault_Digest_BMSP_ORBI313-12399-13571_13571
	1	0.000675	9 850,3	2	3	11	NLYVFGAVWK	R	T	0.997	52.9	25	52.9		1 195,64	2	0.0014	1.2	17	26	20-0914_P20-006_Rehault_Digest_BMSP_ORBI313-12383-13552_13552
	1	0.000675	9 850,3	2	3	11	NLYVFGAVWK	R	T	0.997	58.3	25	58.3		1 195,64	2	0.0024	2	17	26	20-0914_P20-006_Rehault_Digest_BMSP_ORBI313-12134-13283_13283
	1	0.000675	9 850,3	2	3	11	NLYVFGAVWK	R	T	0.997	58.3	25	58.3		1 195,64	2	0.0024	2	17	26	20-0914_P20-006_Rehault_Digest_BMSP_ORBI313-12174-13325_13325
	1	0.000675	9 850,3	2	3	11	NLYVFGAVWK	R	T	0.997	58.7	25	58.7		1 195,64	2	0.0027	2.3	17	26	20-0914_P20-006_Rehault_Digest_BMSP_ORBI313-12102-13249_13249
	1	0.000675	9 850,3	2	3	11	NLYVFGAVWK	R	T	0.997	61.3	25	61.3		1 195,64	2	0.0035	2.9	17	26	20-0914_P20-006_Rehault_Digest_BMSP_ORBI313-11921-13056_13056
	1	0.000675	9 850,3	2	3	11	NLYVFGAVWK	R	T	0.997	61.4	25	61.4		1 195,64	2	0.0033	2.8	17	26	20-0914_P20-006_Rehault_Digest_BMSP_ORBI313-11981-13120_13120
	1	0.000675	9 850,3	2	3	11	NLYVFGAVWK	R	T	0.997	61.4	25	61.4		1 195,64	2	0.003	2.5	17	26	20-0914_P20-006_Rehault_Digest_BMSP_ORBI313-12214-13367_13367
	1	0.000675	9 850,3	2	3	11	NLYVFGAVWK	R	T	0.997	61.5	25	61.5		1 195,64	2	0.0039	3.3	17	26	20-0914_P20-006_Rehault_Digest_BMSP_ORBI313-11951-13088_13088
	1	0.000675	9 850,3	2	3	11	NLYVFGAVWK	R	T	0.997	61.6	25	61.6		1 195,64	2	0.0033	2.8	17	26	20-0914_P20-006_Rehault_Digest_BMSP_ORBI313-12037-13180_13180
	1	0.000675	9 850,3	2	3	11	NLYVFGAVWK	R	T	0.997	62	25	62		1 195,64	2	0.0043	3.6	17	26	20-0914_P20-006_Rehault_Digest_BMSP_ORBI313-12009-13150_13150
	1	0.000675	9 850,3	2	3	11	NLYVFGAVWK	R	T	0.997	56.7	25	56.7		1 195,64	2	4.2e-05	0.035	17	26	20-0914_P20-006_Rehault_Digest_BMSP_ORBI313-12625-13841_13841
	1	0.000675	9 850,3	2	3	11	NLYVFGAVWK	R	T	0.997	58.3	25	58.3		1 195,64	2	0.0013	1.1	17	26	20-0914_P20-006_Rehault_Digest_BMSP_ORBI313-12279-13436_13436
	1	0.000675	9 850,3	2	3	11	NLYVFGAVWK	R	T	0.997	57.8	25	57.8		1 195,64	2	0.00041	0.34	17	26	20-0914_P20-006_Rehault_Digest_BMSP_ORBI313-12473-13656_13656
	1	0.000675	9 850,3	2	3	11	NLYVFGAVWK	R	T	0.997	65.7	25	65.7		1 195,64	2	0.0025	2.1	17	26	20-0914_P20-006_Rehault_Digest_BMSP_ORBI313-11894-13027_13027
	1	0.000675	9 850,3	2	3	11	NLYVFGAVWK	R	T	0.997	63.9	25	63.9		1 195,64	2	0.0009	0.75	17	26	20-0914_P20-006_Rehault_Digest_BMSP_ORBI313-12492-13678_13678
	1	0.000675	9 850,3	2	3	11	NLYVFGAVWKTEDCYQCK	R	C	0.986	36.6	25	36.6	Carbamidomethyl (+57), Carbamidomethyl (+57)	2 280,03	2	-0.0022	-0.95	17	34	20-0914_P20-006_Rehault_Digest_BMSP_ORBI313-11240-12287_12287
	1	0.000675	9 850,3	2	3	11	NLYVFGAVWKTEDCYQCK	R	C	0.986	28.1	25	28.1	Carbamidomethyl (+57), Carbamidomethyl (+57)	2 280,04	3	0.0021	0.91	17	34	20-0914_P20-006_Rehault_Digest_BMSP_ORBI313-12105-13252_13252
	1	0.000675	9 850,3	2	3	11	NLYVFGAVWKTEDCYQCK	R	C	0.986	29.4	25	29.4	Carbamidomethyl (+57), Carbamidomethyl (+57)	2 280,03	3	-0.0016	-0.69	17	34	20-0914_P20-006_Rehault_Digest_BMSP_ORBI313-11573-12661_12661
	1	0.000675	9 850,3	2	3	11	NLYVFGAVWKTEDCYQCK	R	C	0.987	37.3	25	37.3	Carbamidomethyl (+57), Carbamidomethyl (+57)	2 280,04	2	0.00051	0.22	17	34	20-0914_P20-006_Rehault_Digest_BMSP_ORBI313-11022-12055_12055
	1	0.000675	9 850,3	2	3	11	NLYVFGAVWKTEDCYQCK	R	C	0.987	30.4	25	30.4	Carbamidomethyl (+57), Carbamidomethyl (+57)	2 280,03	3	-0.0021	-0.93	17	34	20-0914_P20-006_Rehault_Digest_BMSP_ORBI313-13485-14989_14989
	1	0.000675	9 850,3	2	3	11	NLYVFGAVWKTEDCYQCK	R	C	0.987	29.2	25	29.2	Carbamidomethyl (+57), Carbamidomethyl (+57)	2 280,03	3	-0.00048	-0.21	17	34	20-0914_P20-006_Rehault_Digest_BMSP_ORBI313-13748-15444_15444
	1	0.000675	9 850,3	2	3	11	NLYVFGAVWKTEDCYQCK	R	C	0.988	30.1	25	30.1	Carbamidomethyl (+57), Carbamidomethyl (+57)	2 280,04	3	0.0035	1.6	17	34	20-0914_P20-006_Rehault_Digest_BMSP_ORBI313-12217-13370_13370
	1	0.000675	9 850,3	2	3	11	NLYVFGAVWKTEDCYQCK	R	C	0.988	31.9	25	31.9	Carbamidomethyl (+57), Carbamidomethyl (+57)	2 280,03	3	-0.003	-1.3	17	34	20-0914_P20-006_Rehault_Digest_BMSP_ORBI313-12509-13698_13698
	1	0.000675	9 850,3	2	3	11	NLYVFGAVWKTEDCYQCK	R	C	0.988	30.6	25	30.6	Carbamidomethyl (+57), Carbamidomethyl (+57)	2 280,03	3	-0.0018	-0.77	17	34	20-0914_P20-006_Rehault_Digest_BMSP_ORBI313-11492-12568_12568
	1	0.000675	9 850,3	2	3	11	NLYVFGAVWKTEDCYQCK	R	C	0.989	32.3	25	32.3	Carbamidomethyl (+57), Carbamidomethyl (+57)	2 280,03	3	-0.0032	-1.4	17	34	20-0914_P20-006_Rehault_Digest_BMSP_ORBI313-10840-11852_11852
	1	0.000675	9 850,3	2	3	11	NLYVFGAVWKTEDCYQCK	R	C	0.989	29.7	25	29.7	Carbamidomethyl (+57), Carbamidomethyl (+57)	2 280,04	3	0.0021	0.91	17	34	20-0914_P20-006_Rehault_Digest_BMSP_ORBI313-14575-16613_16613
	1	0.000675	9 850,3	2	3	11	NLYVFGAVWKTEDCYQCK	R	C	0.989	31.7	25	31.7	Carbamidomethyl (+57), Carbamidomethyl (+57)	2 280,03	3	-0.0025	-1.1	17	34	20-0914_P20-006_Rehault_Digest_BMSP_ORBI313-13708-15384_15384
	1	0.000675	9 850,3	2	3	11	NLYVFGAVWKTEDCYQCK	R	C	0.989	30	25	30	Carbamidomethyl (+57), Carbamidomethyl (+57)	2 280,04	3	0.0034	1.5	17	34	20-0914_P20-006_Rehault_Digest_BMSP_ORBI313-12012-13153_13153
	1	0.000675	9 850,3	2	3	11	NLYVFGAVWKTEDCYQCK	R	C	0.99	31.3	25	31.3	Carbamidomethyl (+57), Carbamidomethyl (+57)	2 280,03	3	-0.0018	-0.77	17	34	20-0914_P20-006_Rehault_Digest_BMSP_ORBI313-15176-17455_17455
	1	0.000675	9 850,3	2	3	11	NLYVFGAVWKTEDCYQCK	R	C	0.99	30.1	25	30.1	Carbamidomethyl (+57), Carbamidomethyl (+57)	2 280,04	3	0.003	1.3	17	34	20-0914_P20-006_Rehault_Digest_BMSP_ORBI313-11954-13091_13091
	1	0.000675	9 850,3	2	3	11	NLYVFGAVWKTEDCYQCK	R	C	0.99	31	25	31	Carbamidomethyl (+57), Carbamidomethyl (+57)	2 280,04	3	0.0008	0.35	17	34	20-0914_P20-006_Rehault_Digest_BMSP_ORBI313-11849-12976_12976
	1	0.000675	9 850,3	2	3	11	NLYVFGAVWKTEDCYQCK	R	C	0.99	32.2	25	32.2	Carbamidomethyl (+57), Carbamidomethyl (+57)	2 280,03	3	-0.0023	-1	17	34	20-0914_P20-006_Rehault_Digest_BMSP_ORBI313-11551-12636_12636
	1	0.000675	9 850,3	2	3	11	NLYVFGAVWKTEDCYQCK	R	C	0.99	30.3	25	30.3	Carbamidomethyl (+57), Carbamidomethyl (+57)	2 280,04	3	0.0021	0.91	17	34	20-0914_P20-006_Rehault_Digest_BMSP_ORBI313-11895-13028_13028
	1	0.000675	9 850,3	2	3	11	NLYVFGAVWKTEDCYQCK	R	C	0.99	31.8	25	31.8	Carbamidomethyl (+57), Carbamidomethyl (+57)	2 280,03	3	-0.0016	-0.69	17	34	20-0914_P20-006_Rehault_Digest_BMSP_ORBI313-13238-14618_14618
	1	0.000675	9 850,3	2	3	11	NLYVFGAVWKTEDCYQCK	R	C	0.99	31.8	25	31.8	Carbamidomethyl (+57), Carbamidomethyl (+57)	2 280,03	3	-0.0016	-0.69	17	34	20-0914_P20-006_Rehault_Digest_BMSP_ORBI313-12416-13591_13591
	1	0.000675	9 850,3	2	3	11	NLYVFGAVWKTEDCYQCK	R	C	0.99	32.5	25	32.5	Carbamidomethyl (+57), Carbamidomethyl (+57)	2 280,03	3	-0.0023	-1	17	34	20-0914_P20-006_Rehault_Digest_BMSP_ORBI313-10956-11983_11983
	1	0.000675	9 850,3	2	3	11	NLYVFGAVWKTEDCYQCK	R	C	0.991	30.7	25	30.7	Carbamidomethyl (+57), Carbamidomethyl (+57)	2 280,04	3	0.0026	1.2	17	34	20-0914_P20-006_Rehault_Digest_BMSP_ORBI313-14668-16765_16765
	1	0.000675	9 850,3	2	3	11	NLYVFGAVWKTEDCYQCK	R	C	0.991	31.5	25	31.5	Carbamidomethyl (+57), Carbamidomethyl (+57)	2 280,03	3	-0.0003	-0.13	17	34	20-0914_P20-006_Rehault_Digest_BMSP_ORBI313-11285-12336_12336
	1	0.000675	9 850,3	2	3	11	NLYVFGAVWKTEDCYQCK	R	C	0.991	32.3	25	32.3	Carbamidomethyl (+57), Carbamidomethyl (+57)	2 280,03	3	-0.0016	-0.69	17	34	20-0914_P20-006_Rehault_Digest_BMSP_ORBI313-13825-15563_15563
	1	0.000675	9 850,3	2	3	11	NLYVFGAVWKTEDCYQCK	R	C	0.991	31.8	25	31.8	Carbamidomethyl (+57), Carbamidomethyl (+57)	2 280,03	3	-0.001	-0.45	17	34	20-0914_P20-006_Rehault_Digest_BMSP_ORBI313-11768-12880_12880
	1	0.000675	9 850,3	2	3	11	NLYVFGAVWKTEDCYQCK	R	C	0.991	31.9	25	31.9	Carbamidomethyl (+57), Carbamidomethyl (+57)	2 280,03	3	-0.00048	-0.21	17	34	20-0914_P20-006_Rehault_Digest_BMSP_ORBI313-14039-15871_15871
	1	0.000675	9 850,3	2	3	11	NLYVFGAVWKTEDCYQCK	R	C	0.991	32.7	25	32.7	Carbamidomethyl (+57), Carbamidomethyl (+57)	2 280,03	3	-0.0016	-0.69	17	34	20-0914_P20-006_Rehault_Digest_BMSP_ORBI313-11753-12862_12862
	1	0.000675	9 850,3	2	3	11	NLYVFGAVWKTEDCYQCK	R	C	0.991	33.3	25	33.3	Carbamidomethyl (+57), Carbamidomethyl (+57)	2 280,03	3	-0.0023	-1	17	34	20-0914_P20-006_Rehault_Digest_BMSP_ORBI313-13846-15596_15596
	1	0.000675	9 850,3	2	3	11	NLYVFGAVWKTEDCYQCK	R	C	0.992	32.6	25	32.6	Carbamidomethyl (+57), Carbamidomethyl (+57)	2 280,03	3	-0.00048	-0.21	17	34	20-0914_P20-006_Rehault_Digest_BMSP_ORBI313-10998-12029_12029
	1	0.000675	9 850,3	2	3	11	NLYVFGAVWKTEDCYQCK	R	C	0.993	33.3	25	33.3	Carbamidomethyl (+57), Carbamidomethyl (+57)	2 280,03	3	-0.00085	-0.37	17	34	20-0914_P20-006_Rehault_Digest_BMSP_ORBI313-11780-12895_12895
	1	0.000675	9 850,3	2	3	11	NLYVFGAVWKTEDCYQCK	R	C	0.993	33.2	25	33.2	Carbamidomethyl (+57), Carbamidomethyl (+57)	2 280,04	3	0.0017	0.75	17	34	20-0914_P20-006_Rehault_Digest_BMSP_ORBI313-11794-12912_12912
	1	0.000675	9 850,3	2	3	11	NLYVFGAVWKTEDCYQCK	R	C	0.993	33.7	25	33.7	Carbamidomethyl (+57), Carbamidomethyl (+57)	2 280,03	3	0.00043	0.19	17	34	20-0914_P20-006_Rehault_Digest_BMSP_ORBI313-14112-15974_15974
	1	0.000675	9 850,3	2	3	11	NLYVFGAVWKTEDCYQCK	R	C	0.993	35.9	25	35.9	Carbamidomethyl (+57), Carbamidomethyl (+57)	2 280,03	3	-0.0027	-1.2	17	34	20-0914_P20-006_Rehault_Digest_BMSP_ORBI313-11532-12614_12614
	1	0.000675	9 850,3	2	3	11	NLYVFGAVWKTEDCYQCK	R	C	0.993	33.9	25	33.9	Carbamidomethyl (+57), Carbamidomethyl (+57)	2 280,04	3	0.0012	0.51	17	34	20-0914_P20-006_Rehault_Digest_BMSP_ORBI313-12455-13635_13635
	1	0.000675	9 850,3	2	3	11	NLYVFGAVWKTEDCYQCK	R	C	0.993	43.1	25	43.1	Carbamidomethyl (+57), Carbamidomethyl (+57)	2 280,03	2	-0.00096	-0.42	17	34	20-0914_P20-006_Rehault_Digest_BMSP_ORBI313-11126-12165_12165
	1	0.000675	9 850,3	2	3	11	NLYVFGAVWKTEDCYQCK	R	C	0.993	35.1	25	35.1	Carbamidomethyl (+57), Carbamidomethyl (+57)	2 280,03	3	-0.0023	-1	17	34	20-0914_P20-006_Rehault_Digest_BMSP_ORBI313-10896-11917_11917
	1	0.000675	9 850,3	2	3	11	NLYVFGAVWKTEDCYQCK	R	C	0.993	33.7	25	33.7	Carbamidomethyl (+57), Carbamidomethyl (+57)	2 280,03	3	-0.00085	-0.37	17	34	20-0914_P20-006_Rehault_Digest_BMSP_ORBI313-11412-12477_12477
	1	0.000675	9 850,3	2	3	11	NLYVFGAVWKTEDCYQCK	R	C	0.993	33.7	25	33.7	Carbamidomethyl (+57), Carbamidomethyl (+57)	2 280,03	3	-0.0012	-0.53	17	34	20-0914_P20-006_Rehault_Digest_BMSP_ORBI313-11735-12841_12841
	1	0.000675	9 850,3	2	3	11	NLYVFGAVWKTEDCYQCK	R	C	0.993	34.1	25	34.1	Carbamidomethyl (+57), Carbamidomethyl (+57)	2 280,03	3	0.00043	0.19	17	34	20-0914_P20-006_Rehault_Digest_BMSP_ORBI313-12280-13437_13437
	1	0.000675	9 850,3	2	3	11	NLYVFGAVWKTEDCYQCK	R	C	0.993	33.9	25	33.9	Carbamidomethyl (+57), Carbamidomethyl (+57)	2 280,03	3	-0.00012	-0.051	17	34	20-0914_P20-006_Rehault_Digest_BMSP_ORBI313-11721-12824_12824
	1	0.000675	9 850,3	2	3	11	NLYVFGAVWKTEDCYQCK	R	C	0.994	36.6	25	36.6	Carbamidomethyl (+57), Carbamidomethyl (+57)	2 280,03	3	-0.003	-1.3	17	34	20-0914_P20-006_Rehault_Digest_BMSP_ORBI313-13876-15638_15638
	1	0.000675	9 850,3	2	3	11	NLYVFGAVWKTEDCYQCK	R	C	0.994	35.8	25	35.8	Carbamidomethyl (+57), Carbamidomethyl (+57)	2 280,03	3	-0.0018	-0.77	17	34	20-0914_P20-006_Rehault_Digest_BMSP_ORBI313-14079-15929_15929
	1	0.000675	9 850,3	2	3	11	NLYVFGAVWKTEDCYQCK	R	C	0.995	35.4	25	35.4	Carbamidomethyl (+57), Carbamidomethyl (+57)	2 280,04	3	0.0012	0.51	17	34	20-0914_P20-006_Rehault_Digest_BMSP_ORBI313-11049-12084_12084
	1	0.000675	9 850,3	2	3	11	NLYVFGAVWKTEDCYQCK	R	C	0.995	36.1	25	36.1	Carbamidomethyl (+57), Carbamidomethyl (+57)	2 280,04	3	0.0008	0.35	17	34	20-0914_P20-006_Rehault_Digest_BMSP_ORBI313-12493-13679_13679
	1	0.000675	9 850,3	2	3	11	NLYVFGAVWKTEDCYQCK	R	C	0.995	36.6	25	36.6	Carbamidomethyl (+57), Carbamidomethyl (+57)	2 280,03	3	-0.0014	-0.61	17	34	20-0914_P20-006_Rehault_Digest_BMSP_ORBI313-11351-12408_12408
	1	0.000675	9 850,3	2	3	11	NLYVFGAVWKTEDCYQCK	R	C	0.995	36.2	25	36.2	Carbamidomethyl (+57), Carbamidomethyl (+57)	2 280,04	3	0.0008	0.35	17	34	20-0914_P20-006_Rehault_Digest_BMSP_ORBI313-11159-12200_12200
	1	0.000675	9 850,3	2	3	11	NLYVFGAVWKTEDCYQCK	R	C	0.995	35.7	25	35.7	Carbamidomethyl (+57), Carbamidomethyl (+57)	2 280,04	3	0.0019	0.83	17	34	20-0914_P20-006_Rehault_Digest_BMSP_ORBI313-11924-13059_13059
	1	0.000675	9 850,3	2	3	11	NLYVFGAVWKTEDCYQCK	R	C	0.995	36.8	25	36.8	Carbamidomethyl (+57), Carbamidomethyl (+57)	2 280,03	3	0.00043	0.19	17	34	20-0914_P20-006_Rehault_Digest_BMSP_ORBI313-11807-12928_12928
	1	0.000675	9 850,3	2	3	11	NLYVFGAVWKTEDCYQCK	R	C	0.995	37.3	25	37.3	Carbamidomethyl (+57), Carbamidomethyl (+57)	2 280,03	3	-0.0016	-0.69	17	34	20-0914_P20-006_Rehault_Digest_BMSP_ORBI313-11454-12524_12524
	1	0.000675	9 850,3	2	3	11	NLYVFGAVWKTEDCYQCK	R	C	0.996	37.1	25	37.1	Carbamidomethyl (+57), Carbamidomethyl (+57)	2 280,03	3	0.00025	0.11	17	34	20-0914_P20-006_Rehault_Digest_BMSP_ORBI313-11680-12778_12778
	1	0.000675	9 850,3	2	3	11	NLYVFGAVWKTEDCYQCK	R	C	0.996	37.3	25	37.3	Carbamidomethyl (+57), Carbamidomethyl (+57)	2 280,04	3	0.00062	0.27	17	34	20-0914_P20-006_Rehault_Digest_BMSP_ORBI313-11020-12053_12053
	1	0.000675	9 850,3	2	3	11	NLYVFGAVWKTEDCYQCK	R	C	0.996	37.8	25	37.8	Carbamidomethyl (+57), Carbamidomethyl (+57)	2 280,04	3	0.0015	0.67	17	34	20-0914_P20-006_Rehault_Digest_BMSP_ORBI313-11868-12998_12998
	1	0.000675	9 850,3	2	3	11	NLYVFGAVWKTEDCYQCK	R	C	0.996	38.2	25	38.2	Carbamidomethyl (+57), Carbamidomethyl (+57)	2 280,03	3	-0.0003	-0.13	17	34	20-0914_P20-006_Rehault_Digest_BMSP_ORBI313-11701-12801_12801
	1	0.000675	9 850,3	2	3	11	NLYVFGAVWKTEDCYQCK	R	C	0.997	39.1	25	39.1	Carbamidomethyl (+57), Carbamidomethyl (+57)	2 280,03	3	0.00025	0.11	17	34	20-0914_P20-006_Rehault_Digest_BMSP_ORBI313-11389-12451_12451
	1	0.000675	9 850,3	2	3	11	NLYVFGAVWKTEDCYQCK	R	C	0.997	41.2	25	41.2	Carbamidomethyl (+57), Carbamidomethyl (+57)	2 280,03	3	-0.0023	-1	17	34	20-0914_P20-006_Rehault_Digest_BMSP_ORBI313-14276-16201_16201
	1	0.000675	9 850,3	2	3	11	NLYVFGAVWKTEDCYQCK	R	C	0.997	41.2	25	41.2	Carbamidomethyl (+57), Carbamidomethyl (+57)	2 280,03	3	-0.001	-0.45	17	34	20-0914_P20-006_Rehault_Digest_BMSP_ORBI313-13731-15419_15419
	1	0.000675	9 850,3	2	3	11	NLYVFGAVWKTEDCYQCK	R	C	0.997	42.4	25	42.4	Carbamidomethyl (+57), Carbamidomethyl (+57)	2 280,04	3	0.0015	0.67	17	34	20-0914_P20-006_Rehault_Digest_BMSP_ORBI313-11658-12754_12754
	1	0.000675	9 850,3	2	3	11	NLYVFGAVWKTEDCYQCK	R	C	0.997	43.6	25	43.6	Carbamidomethyl (+57), Carbamidomethyl (+57)	2 280,03	3	-0.0014	-0.61	17	34	20-0914_P20-006_Rehault_Digest_BMSP_ORBI313-14067-15912_15912
	1	0.000675	9 850,3	2	3	11	NLYVFGAVWKTEDCYQCK	R	C	0.997	43	25	43	Carbamidomethyl (+57), Carbamidomethyl (+57)	2 280,03	3	-0.00048	-0.21	17	34	20-0914_P20-006_Rehault_Digest_BMSP_ORBI313-11371-12431_12431
	1	0.000675	9 850,3	2	3	11	NLYVFGAVWKTEDCYQCK	R	C	0.997	43	25	43	Carbamidomethyl (+57), Carbamidomethyl (+57)	2 280,04	3	0.0017	0.75	17	34	20-0914_P20-006_Rehault_Digest_BMSP_ORBI313-11125-12164_12164
	1	0.000675	9 850,3	2	3	11	NLYVFGAVWKTEDCYQCK	R	C	0.997	43.4	25	43.4	Carbamidomethyl (+57), Carbamidomethyl (+57)	2 280,03	3	-0.00048	-0.21	17	34	20-0914_P20-006_Rehault_Digest_BMSP_ORBI313-11435-12502_12502
	1	0.000675	9 850,3	2	3	11	NLYVFGAVWKTEDCYQCK	R	C	0.997	43.4	25	43.4	Carbamidomethyl (+57), Carbamidomethyl (+57)	2 280,03	3	-0.00048	-0.21	17	34	20-0914_P20-006_Rehault_Digest_BMSP_ORBI313-15135-17409_17409
	1	0.000675	9 850,3	2	3	11	NLYVFGAVWKTEDCYQCK	R	C	0.997	43.5	25	43.5	Carbamidomethyl (+57), Carbamidomethyl (+57)	2 280,03	3	-0.00085	-0.37	17	34	20-0914_P20-006_Rehault_Digest_BMSP_ORBI313-11219-12264_12264
	1	0.000675	9 850,3	2	3	11	NLYVFGAVWKTEDCYQCK	R	C	0.997	44	25	44	Carbamidomethyl (+57), Carbamidomethyl (+57)	2 280,03	3	6.7e-05	0.029	17	34	20-0914_P20-006_Rehault_Digest_BMSP_ORBI313-11239-12286_12286
	1	0.000675	9 850,3	2	3	11	NLYVFGAVWKTEDCYQCK	R	C	0.997	52	25	52	Carbamidomethyl (+57), Carbamidomethyl (+57)	2 280,03	2	-0.0019	-0.85	17	34	20-0914_P20-006_Rehault_Digest_BMSP_ORBI313-11372-12432_12432
	1	0.000675	9 850,3	2	3	11	NLYVFGAVWKTEDCYQCK	R	C	0.997	46.2	25	46.2	Carbamidomethyl (+57), Carbamidomethyl (+57)	2 280,03	3	-0.0016	-0.69	17	34	20-0914_P20-006_Rehault_Digest_BMSP_ORBI313-11193-12236_12236
	1	0.000675	9 850,3	2	3	11	NLYVFGAVWKTEDCYQCK	R	C	0.997	46	25	46	Carbamidomethyl (+57), Carbamidomethyl (+57)	2 280,03	3	-0.0003	-0.13	17	34	20-0914_P20-006_Rehault_Digest_BMSP_ORBI313-13595-15185_15185
	1	0.000675	9 850,3	2	3	11	NLYVFGAVWKTEDCYQCK	R	C	0.997	47.6	25	47.6	Carbamidomethyl (+57), Carbamidomethyl (+57)	2 280,03	3	-0.0019	-0.85	17	34	20-0914_P20-006_Rehault_Digest_BMSP_ORBI313-10977-12006_12006
	1	0.000675	9 850,3	2	3	11	NLYVFGAVWKTEDCYQCK	R	C	0.997	47.9	25	47.9	Carbamidomethyl (+57), Carbamidomethyl (+57)	2 280,03	3	-0.0021	-0.93	17	34	20-0914_P20-006_Rehault_Digest_BMSP_ORBI313-11474-12547_12547
	1	0.000675	9 850,3	2	3	11	NLYVFGAVWKTEDCYQCK	R	C	0.997	47.8	25	47.8	Carbamidomethyl (+57), Carbamidomethyl (+57)	2 280,03	3	-0.0016	-0.69	17	34	20-0914_P20-006_Rehault_Digest_BMSP_ORBI313-11512-12591_12591
	1	0.000675	9 850,3	2	3	11	NLYVFGAVWKTEDCYQCK	R	C	0.997	46.8	25	46.8	Carbamidomethyl (+57), Carbamidomethyl (+57)	2 280,04	3	0.0019	0.83	17	34	20-0914_P20-006_Rehault_Digest_BMSP_ORBI313-11086-12123_12123
	1	0.000675	9 850,3	2	3	11	NLYVFGAVWKTEDCYQCK	R	C	0.997	55.8	25	55.8	Carbamidomethyl (+57), Carbamidomethyl (+57)	2 280,03	2	-0.0039	-1.7	17	34	20-0914_P20-006_Rehault_Digest_BMSP_ORBI313-11513-12592_12592
	1	0.000675	9 850,3	2	3	11	NLYVFGAVWKTEDCYQCK	R	C	0.997	47.5	25	47.5	Carbamidomethyl (+57), Carbamidomethyl (+57)	2 280,03	3	-0.0012	-0.53	17	34	20-0914_P20-006_Rehault_Digest_BMSP_ORBI313-11329-12384_12384
	1	0.000675	9 850,3	2	3	11	NLYVFGAVWKTEDCYQCK	R	C	0.997	50.1	25	50.1	Carbamidomethyl (+57), Carbamidomethyl (+57)	2 280,03	3	-0.00067	-0.29	17	34	20-0914_P20-006_Rehault_Digest_BMSP_ORBI313-14182-16073_16073
	1	0.000675	9 850,3	2	3	11	NLYVFGAVWKTEDCYQCK	R	C	0.997	50.9	25	50.9	Carbamidomethyl (+57), Carbamidomethyl (+57)	2 280,04	3	0.00062	0.27	17	34	20-0914_P20-006_Rehault_Digest_BMSP_ORBI313-11307-12360_12360
	1	0.000675	9 850,3	2	3	11	NLYVFGAVWKTEDCYQCK	R	C	0.997	50.9	25	50.9	Carbamidomethyl (+57), Carbamidomethyl (+57)	2 280,03	3	-0.0012	-0.53	17	34	20-0914_P20-006_Rehault_Digest_BMSP_ORBI313-11263-12312_12312
	1	0.000675	9 850,3	2	3	11	NLYVFGAVWKTEDCYQCK	R	C	0.997	51	25	51	Carbamidomethyl (+57), Carbamidomethyl (+57)	2 280,03	3	-0.001	-0.45	17	34	20-0914_P20-006_Rehault_Digest_BMSP_ORBI313-10934-11959_11959
	1	0.000675	9 850,3	2	3	11	NLYVFGAVWKTEDCYQCK	R	C	0.997	52.5	25	52.5	Carbamidomethyl (+57), Carbamidomethyl (+57)	2 280,03	3	-0.0003	-0.13	17	34	20-0914_P20-006_Rehault_Digest_BMSP_ORBI313-10874-11892_11892
	1	0.000675	9 850,3	2	3	11	NYDRVNCVGLFHK	K	K	0.987	28.8	25	28.8	Carbamidomethyl (+57)	1 620,78	3	0.0011	0.66	51	63	20-0914_P20-006_Rehault_Digest_BMSP_ORBI313-2779-3156_3156
	1	0.000675	9 850,3	2	3	11	NYDRVNCVGLFHK	K	K	0.987	29.7	25	29.7	Carbamidomethyl (+57)	1 620,78	3	-0.0011	-0.7	51	63	20-0914_P20-006_Rehault_Digest_BMSP_ORBI313-3263-3664_3664
	1	0.000675	9 850,3	2	3	11	NYDRVNCVGLFHK	K	K	0.987	29.7	25	29.7	Carbamidomethyl (+57)	1 620,78	3	0.00052	0.32	51	63	20-0914_P20-006_Rehault_Digest_BMSP_ORBI313-3179-3576_3576
	1	0.000675	9 850,3	2	3	11	NYDRVNCVGLFHK	K	K	0.988	29.6	25	29.6	Carbamidomethyl (+57)	1 620,78	3	-0.00022	-0.13	51	63	20-0914_P20-006_Rehault_Digest_BMSP_ORBI313-3220-3619_3619
	1	0.000675	9 850,3	2	3	11	NYDRVNCVGLFHK	K	K	0.988	30.1	25	30.1	Carbamidomethyl (+57)	1 620,78	3	0.00015	0.093	51	63	20-0914_P20-006_Rehault_Digest_BMSP_ORBI313-3140-3535_3535
	1	0.000675	9 850,3	2	3	11	NYDRVNCVGLFHK	K	K	0.989	38.9	25	38.9	Carbamidomethyl (+57)	1 620,78	2	4.2e-05	0.026	51	63	20-0914_P20-006_Rehault_Digest_BMSP_ORBI313-2680-3052_3052
	1	0.000675	9 850,3	2	3	11	NYDRVNCVGLFHK	K	K	0.99	30.4	25	30.4	Carbamidomethyl (+57)	1 620,78	3	0.0018	1.1	51	63	20-0914_P20-006_Rehault_Digest_BMSP_ORBI313-2819-3198_3198
	1	0.000675	9 850,3	2	3	11	NYDRVNCVGLFHK	K	K	0.99	39.3	25	39.3	Carbamidomethyl (+57)	1 620,78	2	-0.0014	-0.88	51	63	20-0914_P20-006_Rehault_Digest_BMSP_ORBI313-2881-3263_3263
	1	0.000675	9 850,3	2	3	11	NYDRVNCVGLFHK	K	K	0.991	39.6	25	39.6	Carbamidomethyl (+57)	1 620,78	2	-0.0019	-1.2	51	63	20-0914_P20-006_Rehault_Digest_BMSP_ORBI313-2721-3095_3095
	1	0.000675	9 850,3	2	3	11	NYDRVNCVGLFHK	K	K	0.991	32.1	25	32.1	Carbamidomethyl (+57)	1 620,78	3	0.00052	0.32	51	63	20-0914_P20-006_Rehault_Digest_BMSP_ORBI313-2899-3282_3282
	1	0.000675	9 850,3	2	3	11	NYDRVNCVGLFHK	K	K	0.993	42.1	25	42.1	Carbamidomethyl (+57)	1 620,78	2	-0.0025	-1.6	51	63	20-0914_P20-006_Rehault_Digest_BMSP_ORBI313-2761-3137_3137
	1	0.000675	9 850,3	2	3	11	NYDRVNCVGLFHK	K	K	0.993	42.3	25	42.3	Carbamidomethyl (+57)	1 620,78	2	-0.0025	-1.6	51	63	20-0914_P20-006_Rehault_Digest_BMSP_ORBI313-2801-3179_3179
	1	0.000675	9 850,3	2	3	11	NYDRVNCVGLFHK	K	K	0.993	41.7	25	41.7	Carbamidomethyl (+57)	1 620,78	2	-0.0013	-0.8	51	63	20-0914_P20-006_Rehault_Digest_BMSP_ORBI313-2522-2886_2886
	1	0.000675	9 850,3	2	3	11	NYDRVNCVGLFHK	K	K	0.993	42.1	25	42.1	Carbamidomethyl (+57)	1 620,78	2	-0.0019	-1.2	51	63	20-0914_P20-006_Rehault_Digest_BMSP_ORBI313-2600-2968_2968
	1	0.000675	9 850,3	2	3	11	NYDRVNCVGLFHK	K	K	0.994	35	25	35	Carbamidomethyl (+57)	1 620,78	3	-0.0013	-0.81	51	63	20-0914_P20-006_Rehault_Digest_BMSP_ORBI313-3019-3408_3408
	1	0.000675	9 850,3	2	3	11	NYDRVNCVGLFHK	K	K	0.994	34.2	25	34.2	Carbamidomethyl (+57)	1 620,78	3	-0.00058	-0.36	51	63	20-0914_P20-006_Rehault_Digest_BMSP_ORBI313-3059-3450_3450
	1	0.000675	9 850,3	2	3	11	NYDRVNCVGLFHK	K	K	0.994	45.5	25	45.5	Carbamidomethyl (+57)	1 620,78	2	-0.003	-1.9	51	63	20-0914_P20-006_Rehault_Digest_BMSP_ORBI313-2841-3221_3221
	1	0.000675	9 850,3	2	3	11	NYDRVNCVGLFHK	K	K	0.995	34.7	25	34.7	Carbamidomethyl (+57)	1 620,78	3	0.0018	1.1	51	63	20-0914_P20-006_Rehault_Digest_BMSP_ORBI313-2579-2946_2946
	1	0.000675	9 850,3	2	3	11	NYDRVNCVGLFHK	K	K	0.995	34.8	25	34.8	Carbamidomethyl (+57)	1 620,78	3	0.0016	1	51	63	20-0914_P20-006_Rehault_Digest_BMSP_ORBI313-2659-3030_3030
	1	0.000675	9 850,3	2	3	11	NYDRVNCVGLFHK	K	K	0.995	35	25	35	Carbamidomethyl (+57)	1 620,79	3	0.002	1.2	51	63	20-0914_P20-006_Rehault_Digest_BMSP_ORBI313-2619-2988_2988
	1	0.000675	9 850,3	2	3	11	NYDRVNCVGLFHK	K	K	0.996	37.5	25	37.5	Carbamidomethyl (+57)	1 620,78	3	0.0016	1	51	63	20-0914_P20-006_Rehault_Digest_BMSP_ORBI313-2859-3240_3240
	1	0.000675	9 850,3	2	3	11	NYDRVNCVGLFHK	K	K	0.996	38.2	25	38.2	Carbamidomethyl (+57)	1 620,78	3	-0.00058	-0.36	51	63	20-0914_P20-006_Rehault_Digest_BMSP_ORBI313-2939-3324_3324
	1	0.000675	9 850,3	2	3	11	NYDRVNCVGLFHK	K	K	0.997	48.9	25	48.9	Carbamidomethyl (+57)	1 620,78	2	-0.0017	-1	51	63	20-0914_P20-006_Rehault_Digest_BMSP_ORBI313-2922-3306_3306
	1	0.000675	9 850,3	2	3	11	NYDRVNCVGLFHK	K	K	0.997	42.7	25	42.7	Carbamidomethyl (+57)	1 620,78	3	0.0016	1	51	63	20-0914_P20-006_Rehault_Digest_BMSP_ORBI313-2699-3072_3072
	1	0.000675	9 850,3	2	3	11	NYDRVNCVGLFHK	K	K	0.997	50	25	50	Carbamidomethyl (+57)	1 620,78	3	0.00088	0.54	51	63	20-0914_P20-006_Rehault_Digest_BMSP_ORBI313-2739-3114_3114
	1	0.000675	9 850,3	2	3	11	NYDRVNCVGLFHKK	K	S	0.986	33.9	25	33.9	Carbamidomethyl (+57)	1 748,87	3	-0.0038	-2.2	51	64	20-0914_P20-006_Rehault_Digest_BMSP_ORBI313-2751-3126_3126
	1	0.000675	9 850,3	2	3	11	NYDRVNCVGLFHKK	K	S	0.986	37	25	37	Carbamidomethyl (+57)	1 748,88	2	-0.0026	-1.5	51	64	20-0914_P20-006_Rehault_Digest_BMSP_ORBI313-1239-1539_1539
	1	0.000675	9 850,3	2	3	11	NYDRVNCVGLFHKK	K	S	0.986	29.5	25	29.5	Carbamidomethyl (+57)	1 748,88	3	-0.0014	-0.8	51	64	20-0914_P20-006_Rehault_Digest_BMSP_ORBI313-3785-4212_4212
	1	0.000675	9 850,3	2	3	11	NYDRVNCVGLFHKK	K	S	0.99	38.8	25	38.8	Carbamidomethyl (+57)	1 748,88	2	-0.0016	-0.9	51	64	20-0914_P20-006_Rehault_Digest_BMSP_ORBI313-1159-1455_1455
	1	0.000675	9 850,3	2	3	11	NYDRVNCVGLFHKK	K	S	0.991	32.9	25	32.9	Carbamidomethyl (+57)	1 748,88	3	-0.002	-1.1	51	64	20-0914_P20-006_Rehault_Digest_BMSP_ORBI313-3708-4131_4131
	1	0.000675	9 850,3	2	3	11	NYDRVNCVGLFHKK	K	S	0.992	43.4	25	43.4	Carbamidomethyl (+57)	1 748,87	2	-0.0034	-1.9	51	64	20-0914_P20-006_Rehault_Digest_BMSP_ORBI313-1199-1497_1497
	1	0.000675	9 850,3	2	3	11	NYDRVNCVGLFHKK	K	S	0.993	39.6	25	39.6	Carbamidomethyl (+57)	1 748,87	3	-0.0042	-2.4	51	64	20-0914_P20-006_Rehault_Digest_BMSP_ORBI313-1423-1732_1732
	1	0.000675	9 850,3	2	3	11	NYDRVNCVGLFHKK	K	S	0.993	37.3	25	37.3	Carbamidomethyl (+57)	1 748,88	3	-0.0029	-1.6	51	64	20-0914_P20-006_Rehault_Digest_BMSP_ORBI313-3334-3738_3738
	1	0.000675	9 850,3	2	3	11	NYDRVNCVGLFHKK	K	S	0.994	42.5	25	42.5	Carbamidomethyl (+57)	1 748,88	2	-0.0013	-0.76	51	64	20-0914_P20-006_Rehault_Digest_BMSP_ORBI313-1364-1670_1670
	1	0.000675	9 850,3	2	3	11	NYDRVNCVGLFHKK	K	S	0.994	35.6	25	35.6	Carbamidomethyl (+57)	1 748,88	3	-0.001	-0.59	51	64	20-0914_P20-006_Rehault_Digest_BMSP_ORBI313-3824-4253_4253
	1	0.000675	9 850,3	2	3	11	NYDRVNCVGLFHKK	K	S	0.996	38.1	25	38.1	Carbamidomethyl (+57)	1 748,88	3	-0.0016	-0.91	51	64	20-0914_P20-006_Rehault_Digest_BMSP_ORBI313-3533-3947_3947
	1	0.000675	9 850,3	2	3	11	NYDRVNCVGLFHKK	K	S	0.996	37.5	25	37.5	Carbamidomethyl (+57)	1 748,88	3	-0.0014	-0.8	51	64	20-0914_P20-006_Rehault_Digest_BMSP_ORBI313-3864-4295_4295
	1	0.000675	9 850,3	2	3	11	NYDRVNCVGLFHKK	K	S	0.996	43.6	25	43.6	Carbamidomethyl (+57)	1 748,87	3	-0.0038	-2.2	51	64	20-0914_P20-006_Rehault_Digest_BMSP_ORBI313-1502-1815_1815
	1	0.000675	9 850,3	2	3	11	NYDRVNCVGLFHKK	K	S	0.996	45.9	25	45.9	Carbamidomethyl (+57)	1 748,88	2	-0.0019	-1.1	51	64	20-0914_P20-006_Rehault_Digest_BMSP_ORBI313-1279-1581_1581
	1	0.000675	9 850,3	2	3	11	NYDRVNCVGLFHKK	K	S	0.997	45.3	25	45.3	Carbamidomethyl (+57)	1 748,87	3	-0.004	-2.3	51	64	20-0914_P20-006_Rehault_Digest_BMSP_ORBI313-1462-1773_1773
	1	0.000675	9 850,3	2	3	11	NYDRVNCVGLFHKK	K	S	0.997	48.9	25	48.9	Carbamidomethyl (+57)	1 748,88	2	-0.0011	-0.62	51	64	20-0914_P20-006_Rehault_Digest_BMSP_ORBI313-1569-1885_1885
	1	0.000675	9 850,3	2	3	11	NYDRVNCVGLFHKK	K	S	0.997	50.1	25	50.1	Carbamidomethyl (+57)	1 748,88	2	0.00013	0.077	51	64	20-0914_P20-006_Rehault_Digest_BMSP_ORBI313-1119-1413_1413
	1	0.000675	9 850,3	2	3	11	NYDRVNCVGLFHKK	K	S	0.997	47.9	25	47.9	Carbamidomethyl (+57)	1 748,88	3	-0.0027	-1.5	51	64	20-0914_P20-006_Rehault_Digest_BMSP_ORBI313-1542-1857_1857
	1	0.000675	9 850,3	2	3	11	NYDRVNCVGLFHKK	K	S	0.997	49.5	25	49.5	Carbamidomethyl (+57)	1 748,88	3	-0.0023	-1.3	51	64	20-0914_P20-006_Rehault_Digest_BMSP_ORBI313-2358-2713_2713
	1	0.000675	9 850,3	2	3	11	NYDRVNCVGLFHKK	K	S	0.997	48.3	25	48.3	Carbamidomethyl (+57)	1 748,88	3	0.0017	0.98	51	64	20-0914_P20-006_Rehault_Digest_BMSP_ORBI313-1102-1395_1395
	1	0.000675	9 850,3	2	3	11	NYDRVNCVGLFHKK	K	S	0.997	56	25	56	Carbamidomethyl (+57)	1 748,87	3	-0.0032	-1.8	51	64	20-0914_P20-006_Rehault_Digest_BMSP_ORBI313-1381-1688_1688
	1	0.000675	9 850,3	2	3	11	NYDRVNCVGLFHKK	K	S	0.997	51.7	25	51.7	Carbamidomethyl (+57)	1 748,88	3	0.00061	0.35	51	64	20-0914_P20-006_Rehault_Digest_BMSP_ORBI313-1259-1560_1560
	1	0.000675	9 850,3	2	3	11	NYDRVNCVGLFHKK	K	S	0.997	52.5	25	52.5	Carbamidomethyl (+57)	1 748,88	3	0.0012	0.66	51	64	20-0914_P20-006_Rehault_Digest_BMSP_ORBI313-1179-1476_1476
	1	0.000675	9 850,3	2	3	11	NYDRVNCVGLFHKK	K	S	0.997	55.4	25	55.4	Carbamidomethyl (+57)	1 748,88	3	-0.00086	-0.49	51	64	20-0914_P20-006_Rehault_Digest_BMSP_ORBI313-1584-1901_1901
	1	0.000675	9 850,3	2	3	11	NYDRVNCVGLFHKK	K	S	0.997	61	25	61	Carbamidomethyl (+57)	1 748,88	3	0.00024	0.14	51	64	20-0914_P20-006_Rehault_Digest_BMSP_ORBI313-1339-1644_1644
	1	0.000675	9 850,3	2	3	11	NYDRVNCVGLFHKK	K	S	0.997	61.5	25	61.5	Carbamidomethyl (+57)	1 748,88	3	0.0028	1.6	51	64	20-0914_P20-006_Rehault_Digest_BMSP_ORBI313-1219-1518_1518
	1	0.000675	9 850,3	2	3	11	NYDRVNCVGLFHKK	K	S	0.997	61.4	25	61.4	Carbamidomethyl (+57)	1 748,88	3	0.0015	0.87	51	64	20-0914_P20-006_Rehault_Digest_BMSP_ORBI313-1139-1434_1434
	1	0.000675	9 850,3	2	3	11	NYDRVNCVGLFHKK	K	S	0.997	68	25	68	Carbamidomethyl (+57)	1 748,88	3	0.0017	0.98	51	64	20-0914_P20-006_Rehault_Digest_BMSP_ORBI313-1299-1602_1602
	1	0.000675	9 850,3	2	3	11	TDPDISCKVYNGV	K	-	0.989	39.6	25	39.6	Carbamidomethyl (+57)	1 466,67	2	-0.00059	-0.4	74	86	20-0914_P20-006_Rehault_Digest_BMSP_ORBI313-3061-3452_3452
	1	0.000675	9 850,3	2	3	11	VNCVGLFHK	R	K	0.985	37.6	25	37.6	Carbamidomethyl (+57)	1 072,55	2	-0.0004	-0.37	55	63	20-0914_P20-006_Rehault_Digest_BMSP_ORBI313-1439-1749_1749
	1	0.000675	9 850,3	2	3	11	VNCVGLFHK	R	K	0.986	37.3	25	37.3	Carbamidomethyl (+57)	1 072,55	2	-3.3e-05	-0.031	55	63	20-0914_P20-006_Rehault_Digest_BMSP_ORBI313-1709-2032_2032
	1	0.000675	9 850,3	2	3	11	VNCVGLFHK	R	K	0.987	28.9	25	28.9	Carbamidomethyl (+57)	1 072,55	3	-0.00044	-0.41	55	63	20-0914_P20-006_Rehault_Digest_BMSP_ORBI313-1705-2028_2028
	1	0.000675	9 850,3	2	3	11	VNCVGLFHK	R	K	0.987	28.7	25	28.7	Carbamidomethyl (+57)	1 072,55	3	0.00075	0.7	55	63	20-0914_P20-006_Rehault_Digest_BMSP_ORBI313-3986-4423_4423
	1	0.000675	9 850,3	2	3	11	VNCVGLFHK	R	K	0.988	29.2	25	29.2	Carbamidomethyl (+57)	1 072,55	3	0.00084	0.78	55	63	20-0914_P20-006_Rehault_Digest_BMSP_ORBI313-1826-2155_2155
	1	0.000675	9 850,3	2	3	11	VNCVGLFHK	R	K	0.988	29.5	25	29.5	Carbamidomethyl (+57)	1 072,55	3	-0.00017	-0.16	55	63	20-0914_P20-006_Rehault_Digest_BMSP_ORBI313-1622-1941_1941
	1	0.000675	9 850,3	2	3	11	VNCVGLFHK	R	K	0.989	38.8	25	38.8	Carbamidomethyl (+57)	1 072,55	2	0.00082	0.76	55	63	20-0914_P20-006_Rehault_Digest_BMSP_ORBI313-1580-1897_1897
	1	0.000675	9 850,3	2	3	11	VNCVGLFHK	R	K	0.989	29.8	25	29.8	Carbamidomethyl (+57)	1 072,55	3	0.0015	1.4	55	63	20-0914_P20-006_Rehault_Digest_BMSP_ORBI313-1379-1686_1686
	1	0.000675	9 850,3	2	3	11	VNCVGLFHK	R	K	0.989	39.8	25	39.8	Carbamidomethyl (+57), Amidated (-1)	1 071,56	2	-0.00064	-0.59	55	63	20-0914_P20-006_Rehault_Digest_BMSP_ORBI313-949-1234_1234
	1	0.000675	9 850,3	2	3	11	VNCVGLFHK	R	K	0.99	30	25	30	Carbamidomethyl (+57)	1 072,55	3	0.0011	1	55	63	20-0914_P20-006_Rehault_Digest_BMSP_ORBI313-1459-1770_1770
	1	0.000675	9 850,3	2	3	11	VNCVGLFHK	R	K	0.99	39.3	25	39.3	Carbamidomethyl (+57)	1 072,55	2	0.00021	0.2	55	63	20-0914_P20-006_Rehault_Digest_BMSP_ORBI313-2493-2855_2855
	1	0.000675	9 850,3	2	3	11	VNCVGLFHK	R	K	0.992	31.7	25	31.7	Carbamidomethyl (+57)	1 072,55	3	0.0013	1.2	55	63	20-0914_P20-006_Rehault_Digest_BMSP_ORBI313-1579-1896_1896
	1	0.000675	9 850,3	2	3	11	VNCVGLFHK	R	K	0.993	32.9	25	32.9	Carbamidomethyl (+57)	1 072,55	3	0.00093	0.87	55	63	20-0914_P20-006_Rehault_Digest_BMSP_ORBI313-1419-1728_1728
	1	0.000675	9 850,3	2	3	11	VNCVGLFHK	R	K	0.993	33.7	25	33.7	Carbamidomethyl (+57)	1 072,55	3	-7.7e-05	-0.072	55	63	20-0914_P20-006_Rehault_Digest_BMSP_ORBI313-1945-2280_2280
	1	0.000675	9 850,3	2	3	11	VNCVGLFHK	R	K	0.994	33.3	25	33.3	Carbamidomethyl (+57)	1 072,55	3	0.0012	1.1	55	63	20-0914_P20-006_Rehault_Digest_BMSP_ORBI313-3787-4214_4214
	1	0.000675	9 850,3	2	3	11	VNCVGLFHK	R	K	0.994	34.1	25	34.1	Carbamidomethyl (+57)	1 072,55	3	0.0011	1	55	63	20-0914_P20-006_Rehault_Digest_BMSP_ORBI313-1745-2070_2070
	1	0.000675	9 850,3	2	3	11	VNCVGLFHK	R	K	0.994	34.6	25	34.6	Carbamidomethyl (+57), Amidated (-1)	1 071,57	3	0.00075	0.7	55	63	20-0914_P20-006_Rehault_Digest_BMSP_ORBI313-904-1187_1187
	1	0.000675	9 850,3	2	3	11	VNCVGLFHK	R	K	0.995	35.3	25	35.3	Carbamidomethyl (+57)	1 072,55	3	1.4e-05	0.013	55	63	20-0914_P20-006_Rehault_Digest_BMSP_ORBI313-1664-1985_1985
	1	0.000675	9 850,3	2	3	11	VNCVGLFHK	R	K	0.995	35.8	25	35.8	Carbamidomethyl (+57)	1 072,55	3	-7.7e-05	-0.072	55	63	20-0914_P20-006_Rehault_Digest_BMSP_ORBI313-2066-2407_2407
	1	0.000675	9 850,3	2	3	11	VNCVGLFHK	R	K	0.995	44.5	25	44.5	Carbamidomethyl (+57)	1 072,55	2	0.00045	0.42	55	63	20-0914_P20-006_Rehault_Digest_BMSP_ORBI313-1540-1855_1855
	1	0.000675	9 850,3	2	3	11	VNCVGLFHK	R	K	0.995	44.7	25	44.7	Carbamidomethyl (+57)	1 072,55	2	0.00033	0.31	55	63	20-0914_P20-006_Rehault_Digest_BMSP_ORBI313-1791-2118_2118
	1	0.000675	9 850,3	2	3	11	VNCVGLFHK	R	K	0.996	45.2	25	45.2	Carbamidomethyl (+57)	1 072,55	2	8.9e-05	0.083	55	63	20-0914_P20-006_Rehault_Digest_BMSP_ORBI313-1360-1666_1666
	1	0.000675	9 850,3	2	3	11	VNCVGLFHK	R	K	0.996	45.3	25	45.3	Carbamidomethyl (+57)	1 072,55	2	8.9e-05	0.083	55	63	20-0914_P20-006_Rehault_Digest_BMSP_ORBI313-1500-1813_1813
	1	0.000675	9 850,3	2	3	11	VNCVGLFHK	R	K	0.996	45.4	25	45.4	Carbamidomethyl (+57)	1 072,55	2	0.00021	0.2	55	63	20-0914_P20-006_Rehault_Digest_BMSP_ORBI313-1626-1945_1945
	1	0.000675	9 850,3	2	3	11	VNCVGLFHK	R	K	0.996	36.9	25	36.9	Carbamidomethyl (+57)	1 072,55	3	0.0014	1.3	55	63	20-0914_P20-006_Rehault_Digest_BMSP_ORBI313-1539-1854_1854
	1	0.000675	9 850,3	2	3	11	VNCVGLFHK	R	K	0.997	47.3	25	47.3	Carbamidomethyl (+57)	1 072,55	2	-0.00016	-0.14	55	63	20-0914_P20-006_Rehault_Digest_BMSP_ORBI313-1399-1707_1707
	1	0.000675	9 850,3	2	3	11	VNCVGLFHK	R	K	0.997	42.5	25	42.5	Carbamidomethyl (+57), Amidated (-1)	1 071,57	3	0.00057	0.53	55	63	20-0914_P20-006_Rehault_Digest_BMSP_ORBI313-942-1227_1227
	1	0.000675	9 850,3	2	3	11	VNCVGLFHK	R	K	0.997	41.7	25	41.7	Carbamidomethyl (+57)	1 072,55	3	0.001	0.95	55	63	20-0914_P20-006_Rehault_Digest_BMSP_ORBI313-1499-1812_1812
	1	0.000675	9 850,3	2	3	11	VNCVGLFHK	R	K	0.997	56.2	25	56.2	Carbamidomethyl (+57), Amidated (-1)	1 071,56	2	-0.00015	-0.14	55	63	20-0914_P20-006_Rehault_Digest_BMSP_ORBI313-907-1190_1190
	1	0.000675	9 850,3	2	3	11	VNCVGLFHKK	R	S	0.987	31.6	25	31.6	Carbamidomethyl (+57)	1 200,65	3	0.0024	2	55	64	20-0914_P20-006_Rehault_Digest_BMSP_ORBI313-679-951_951
	1	0.000675	9 850,3	2	3	11	VNCVGLFHKK	R	S	0.992	32.7	25	32.7	Carbamidomethyl (+57)	1 200,65	3	0.0019	1.6	55	64	20-0914_P20-006_Rehault_Digest_BMSP_ORBI313-519-783_783
	1	0.000675	9 850,3	2	3	11	VNCVGLFHKK	R	S	0.996	36	25	36	Carbamidomethyl (+57)	1 200,65	3	0.0016	1.3	55	64	20-0914_P20-006_Rehault_Digest_BMSP_ORBI313-759-1035_1035
	1	0.000675	9 850,3	2	3	11	VNCVGLFHKK	R	S	0.996	36.6	25	36.6	Carbamidomethyl (+57)	1 200,64	3	0.00075	0.62	55	64	20-0914_P20-006_Rehault_Digest_BMSP_ORBI313-639-909_909
	1	0.000675	9 850,3	2	3	11	VNCVGLFHKK	R	S	0.996	37.9	25	37.9	Carbamidomethyl (+57)	1 200,64	3	-0.00053	-0.44	55	64	20-0914_P20-006_Rehault_Digest_BMSP_ORBI313-559-825_825
	1	0.000675	9 850,3	2	3	11	VNCVGLFHKK	R	S	0.997	48	25	48	Carbamidomethyl (+57)	1 200,64	2	-6.3e-05	-0.052	55	64	20-0914_P20-006_Rehault_Digest_BMSP_ORBI313-600-868_868
	1	0.000675	9 850,3	2	3	11	VNCVGLFHKK	R	S	0.997	40	25	40	Carbamidomethyl (+57)	1 200,64	3	0.00047	0.39	55	64	20-0914_P20-006_Rehault_Digest_BMSP_ORBI313-599-867_867
	1	0.000675	9 850,3	2	3	11	VNCVGLFHKK	R	S	0.997	49.2	25	49.2	Carbamidomethyl (+57)	1 200,64	2	5.9e-05	0.049	55	64	20-0914_P20-006_Rehault_Digest_BMSP_ORBI313-764-1040_1040
	1	0.000675	9 850,3	2	3	11	VNCVGLFHKK	R	S	0.997	51.1	25	51.1	Carbamidomethyl (+57)	1 200,64	2	0.001	0.86	55	64	20-0914_P20-006_Rehault_Digest_BMSP_ORBI313-680-952_952
	1	0.000675	9 850,3	2	3	11	VNCVGLFHKK	R	S	0.997	49.7	25	49.7	Carbamidomethyl (+57)	1 200,64	2	5.9e-05	0.049	55	64	20-0914_P20-006_Rehault_Digest_BMSP_ORBI313-640-910_910
	1	0.000675	9 850,3	2	3	11	VNCVGLFHKK	R	S	0.997	50.4	25	50.4	Carbamidomethyl (+57)	1 200,64	2	0.00018	0.15	55	64	20-0914_P20-006_Rehault_Digest_BMSP_ORBI313-721-995_995
	1	0.000675	9 850,3	2	3	11	VNCVGLFHKK	R	S	0.997	51.4	25	51.4	Carbamidomethyl (+57)	1 200,64	2	0.00067	0.56	55	64	20-0914_P20-006_Rehault_Digest_BMSP_ORBI313-521-785_785
	1	0.000675	9 850,3	2	3	11	VNCVGLFHKK	R	S	0.997	51.6	25	51.6	Carbamidomethyl (+57)	1 200,64	2	-0.001	-0.86	55	64	20-0914_P20-006_Rehault_Digest_BMSP_ORBI313-560-826_826
	1	0.000675	9 850,3	2	3	11	VNCVGLFHKK	R	S	0.997	43.6	25	43.6	Carbamidomethyl (+57)	1 200,65	3	0.0016	1.3	55	64	20-0914_P20-006_Rehault_Digest_BMSP_ORBI313-719-993_993
	1	0.000148	9 850,3	1	2	2	CKMNAMVCCSLVSIPK	K	N	0.985	19.7	25	0.48	Carbamidomethyl (+57), Oxidation (+16), Carbamidomethyl (+57), Carbamidomethyl (+57)	1 912,87	3	-0.00045	-0.23	35	50	20-0914_P20-006_Rehault_Digest_BMSP_ORBI314-5699-6413_6413
	1	0.000148	9 850,3	1	2	2	CKMNAMVCCSLVSIPK	K	N	0.994	25.8	25	0	Carbamidomethyl (+57), Oxidation (+16), Carbamidomethyl (+57), Carbamidomethyl (+57)	1 912,87	3	0.0017	0.91	35	50	20-0914_P20-006_Rehault_Digest_BMSP_ORBI314-5214-5856_5856
	1	0.000148	9 850,3	1	2	2	CKMNAMVCCSLVSIPK	K	N	0.994	25.8	25	0	Carbamidomethyl (+57), Oxidation (+16), Carbamidomethyl (+57), Carbamidomethyl (+57)	1 912,87	3	0.0017	0.91	35	50	20-0914_P20-006_Rehault_Digest_BMSP_ORBI314-5214-5856_5856
	1	0.000148	9 850,3	1	2	2	CKMNAMVCCSLVSIPK	K	N	0.995	27.1	25	27.1	Carbamidomethyl (+57), Carbamidomethyl (+57), Carbamidomethyl (+57)	1 896,87	3	-0.0022	-1.1	35	50	20-0914_P20-006_Rehault_Digest_BMSP_ORBI314-6525-7385_7385
	1	0.000148	9 850,3	1	2	2	CKMNAMVCCSLVSIPK	K	N	0.996	27.4	25	0.47	Carbamidomethyl (+57), Oxidation (+16), Carbamidomethyl (+57), Carbamidomethyl (+57)	1 912,87	3	-0.0023	-1.2	35	50	20-0914_P20-006_Rehault_Digest_BMSP_ORBI314-5329-5985_5985
	1	0.000148	9 850,3	1	2	2	CKMNAMVCCSLVSIPK	K	N	0.996	24.3	25	24.3	Carbamidomethyl (+57), Oxidation (+16), Carbamidomethyl (+57), Carbamidomethyl (+57)	1 912,87	3	-0.0012	-0.62	35	50	20-0914_P20-006_Rehault_Digest_BMSP_ORBI314-6048-6820_6820
	1	0.000148	9 850,3	1	2	2	CKMNAMVCCSLVSIPK	K	N	0.997	28.7	25	28.7	Carbamidomethyl (+57), Carbamidomethyl (+57), Carbamidomethyl (+57)	1 896,88	3	0.0024	1.3	35	50	20-0914_P20-006_Rehault_Digest_BMSP_ORBI314-6587-7464_7464
	1	0.000148	9 850,3	1	2	2	CKMNAMVCCSLVSIPK	K	N	0.997	26.4	25	26.4	Carbamidomethyl (+57), Carbamidomethyl (+57), Carbamidomethyl (+57)	1 896,87	3	-0.00071	-0.37	35	50	20-0914_P20-006_Rehault_Digest_BMSP_ORBI314-6458-7301_7301
	1	0.000148	9 850,3	1	2	2	CKMNAMVCCSLVSIPK	K	N	0.997	28.3	25	28.3	Carbamidomethyl (+57), Carbamidomethyl (+57), Carbamidomethyl (+57)	1 896,88	3	0.00039	0.2	35	50	20-0914_P20-006_Rehault_Digest_BMSP_ORBI314-6675-7566_7566
	1	0.000148	9 850,3	1	2	2	CKMNAMVCCSLVSIPK	K	N	0.997	28.7	25	28.7	Carbamidomethyl (+57), Oxidation (+16), Carbamidomethyl (+57), Carbamidomethyl (+57)	1 912,87	3	0.0014	0.72	35	50	20-0914_P20-006_Rehault_Digest_BMSP_ORBI314-5532-6216_6216
	1	0.000148	9 850,3	1	2	2	CKMNAMVCCSLVSIPK	K	N	0.997	33.6	25	33.6	Carbamidomethyl (+57), Oxidation (+16), Carbamidomethyl (+57), Carbamidomethyl (+57)	1 912,87	3	-0.0017	-0.9	35	50	20-0914_P20-006_Rehault_Digest_BMSP_ORBI314-5123-5751_5751
	1	0.000148	9 850,3	1	2	2	CKMNAMVCCSLVSIPK	K	N	0.997	38.5	25	38.5	Carbamidomethyl (+57), Oxidation (+16), Carbamidomethyl (+57), Carbamidomethyl (+57)	1 912,87	3	-0.0025	-1.3	35	50	20-0914_P20-006_Rehault_Digest_BMSP_ORBI314-5987-6741_6741
	1	0.000148	9 850,3	1	2	2	CKMNAMVCCSLVSIPK	K	N	0.997	37.9	25	0	Carbamidomethyl (+57), Oxidation (+16), Carbamidomethyl (+57), Carbamidomethyl (+57)	1 912,87	3	-0.0012	-0.62	35	50	20-0914_P20-006_Rehault_Digest_BMSP_ORBI314-5795-6522_6522
	1	0.000148	9 850,3	1	2	2	CKMNAMVCCSLVSIPK	K	N	0.997	37.9	25	0	Carbamidomethyl (+57), Oxidation (+16), Carbamidomethyl (+57), Carbamidomethyl (+57)	1 912,87	3	-0.0012	-0.62	35	50	20-0914_P20-006_Rehault_Digest_BMSP_ORBI314-5795-6522_6522
	1	0.000148	9 850,3	1	2	2	CKMNAMVCCSLVSIPK	K	N	0.997	39.9	25	39.9	Carbamidomethyl (+57), Carbamidomethyl (+57), Carbamidomethyl (+57)	1 896,88	3	0.00057	0.3	35	50	20-0914_P20-006_Rehault_Digest_BMSP_ORBI314-6366-7195_7195
	1	0.000148	9 850,3	1	2	2	CKMNAMVCCSLVSIPK	K	N	0.997	42.2	25	42.2	Carbamidomethyl (+57), Carbamidomethyl (+57), Carbamidomethyl (+57)	1 896,88	3	-0.00016	-0.085	35	50	20-0914_P20-006_Rehault_Digest_BMSP_ORBI314-6279-7093_7093
	1	0.000148	9 850,3	1	2	2	CKMNAMVCCSLVSIPK	K	N	0.997	46.8	25	46.8	Carbamidomethyl (+57), Carbamidomethyl (+57), Carbamidomethyl (+57)	1 896,88	3	0.003	1.6	35	50	20-0914_P20-006_Rehault_Digest_BMSP_ORBI314-6112-6895_6895
	1	0.000148	9 850,3	1	2	2	CKMNAMVCCSLVSIPK	K	N	0.997	43.6	25	43.6	Carbamidomethyl (+57), Oxidation (+16), Carbamidomethyl (+57), Carbamidomethyl (+57)	1 912,87	3	-0.00081	-0.43	35	50	20-0914_P20-006_Rehault_Digest_BMSP_ORBI314-5622-6320_6320
	1	0.000148	9 850,3	1	2	2	CKMNAMVCCSLVSIPK	K	N	0.997	47.4	25	47.4	Carbamidomethyl (+57), Oxidation (+16), Carbamidomethyl (+57), Carbamidomethyl (+57)	1 912,87	3	-0.00063	-0.33	35	50	20-0914_P20-006_Rehault_Digest_BMSP_ORBI314-4656-5226_5226
	1	0.000148	9 850,3	1	2	2	CKMNAMVCCSLVSIPK	K	N	0.997	49.3	25	49.3	Carbamidomethyl (+57), Carbamidomethyl (+57), Carbamidomethyl (+57)	1 896,88	3	0.0011	0.59	35	50	20-0914_P20-006_Rehault_Digest_BMSP_ORBI314-6194-6993_6993
	1	0.000148	9 850,3	1	2	2	KTDPDISCKVYNGV	K	-	0.989	55.4	25	48.8	Carbamidomethyl (+57)	1 594,76	2	-0.0042	-2.6	73	86	20-0914_P20-006_Rehault_Digest_BMSP_ORBI314-1021-1320_1320
	1	0.000148	9 850,3	1	2	2	KTDPDISCKVYNGV	K	-	0.997	38.4	25	38.4	Carbamidomethyl (+57)	1 594,77	3	0.0019	1.2	73	86	20-0914_P20-006_Rehault_Digest_BMSP_ORBI314-1004-1302_1302
	1	0.000148	9 850,3	1	2	2	MNAMVCCSLVSIPK	K	N	0.987	21.2	25	21.2	Oxidation (+16), Carbamidomethyl (+57), Carbamidomethyl (+57)	1 624,75	3	0.00052	0.32	37	50	20-0914_P20-006_Rehault_Digest_BMSP_ORBI314-7021-7975_7975
	1	0.000148	9 850,3	1	2	2	MNAMVCCSLVSIPK	K	N	0.992	45.6	25	45.6	Oxidation (+16), Oxidation (+16), Carbamidomethyl (+57), Carbamidomethyl (+57)	1 640,74	2	-0.0018	-1.1	37	50	20-0914_P20-006_Rehault_Digest_BMSP_ORBI314-5286-5939_5939
[truncated: 1,933 more rows]
