# Supplementary material for: Three‐dimensional structures of avian beta‐microseminoproteins: insight from the chicken egg‐specific beta‐microseminoprotein 3 paralog
Source: FEBS Open Bio. 2021 May 24;11(6):1739–56. doi: 10.1002/2211-5463.13166 (PMC8167871; doi:10.1002/2211-5463.13166)
Supplement: Supplementary file 4 — Table S3. Top‐down data. [file FEB4-11-1739-s004.xlsx]

## Sheet: A-interpreted MSMS spectra
Interpreted MS/MS spectra obtained by µLC-MS/MS Top-down proteomics
MSMB3									MSMB3 without G terminal									MSMB3 without G terminal									MSMB3 without G terminal									MSMB3 without G terminal (-1Da)									MSMB3 without G terminal (-1Da)
Precursor	Z	Selected	Raw data						Precursor	Z	Selected	Raw data						Precursor	Z	Selected	Raw data						Precursor	Z	Selected	Raw data						Precursor	Z	Selected	Raw data						Precursor	Z	Selected	Raw data
M mass	charge	m/z	20-0923_P20-006_Rehault_TopDown_BMSP-REDALK_top10_inclusionlist_ORBI327-875-67377_z12.raw						M mass	charge	m/z	20-0923_P20-006_Rehault_TopDown_BMSP-REDALK_top10_inclusionlist_ORBI327-1044-91113_z10.raw						M mass	charge	m/z	20-0923_P20-006_Rehault_TopDown_BMSP-REDALK_top10_inclusionlist_ORBI327-746-65363.raw						M mass	charge	m/z	20-0923_P20-006_Rehault_TopDown_BMSP-REDALK_top10_inclusionlist_ORBI327-696-9446_z15.raw						M mass	charge	m/z	20-0923_P20-006_Rehault_TopDown_BMSP-REDALK_top10_inclusionlist_ORBI327-1305-76135-z8.raw						M mass	charge	m/z	20-0923_P20-006_Rehault_TopDown_BMSP-REDALK_top10_inclusionlist_ORBI327-1160-78894_z9.raw
10496.1	12	875.674							10439.1	10	1044.91							10439.2	14	746.654							10439.2	15	696.945							10438.1	8	1305.76							10438.1	9	1160.79
ProSight Lite interpretation									ProSight Lite interpretation
																		ProSight Lite interpretation									ProSight Lite interpretation									ProSight Lite interpretation									ProSight Lite interpretation
ID	MZ Monoisotopic	MZ Average	Mass Monoisotopic	Mass Average	Intensity				ID	MZ Monoisotopic	MZ Average	Mass Monoisotopic	Mass Average	Intensity				ID	MZ Monoisotopic	MZ Average	Mass Monoisotopic	Mass Average	Intensity				ID	MZ Monoisotopic	MZ Average	Mass Monoisotopic	Mass Average	Intensity				ID	MZ Monoisotopic	MZ Average	Mass Monoisotopic	Mass Average	Intensity				ID	MZ Monoisotopic	MZ Average	Mass Monoisotopic	Mass Average
1	255.171	255.171	254.164	254.164	45.8277				1	315.182	315.182	314.174	314.174	574.397				1	220.076	220.076	219.068	219.068	2464.42				1	205.097	205.097	204.09	204.09	1813.91				1	392.19	392.19	782.366	782.366	114.162				1	346.125	346.125	345.118	345.118
2	256.129	256.129	255.122	255.122	40.7161				2	315.149	315.149	314.142	314.142	30.8017				2	221.092	221.092	220.085	220.085	240.852				2	207.113	207.113	206.106	206.106	72.857				2	407.194	407.194	406.187	406.187	160.877				2	348.119	348.119	347.112	347.112
3	257.198	257.198	256.19	256.19	197.904				3	317.128	317.128	316.121	316.121	541.929				3	222.16	222.16	221.153	221.153	180.993				3	208.109	208.109	207.101	207.101	139.547				3	408.101	408.101	407.094	407.094	348.741				3	355.144	355.144	354.137	354.137
4	257.14	257.14	256.133	256.133	121.805				4	317.091	317.091	316.084	316.084	252.005				4	225.139	225.139	224.132	224.132	124.167				4	208.072	208.072	207.065	207.065	73.1618				4	475.233	475.233	474.226	474.226	149.013				4	358.155	358.155	357.147	357.147
5	258.16	258.16	257.153	257.153	84.5721				5	321.069	321.069	320.062	320.062	480.383				5	224.14	224.14	223.133	223.133	194.524				5	210.161	210.161	209.153	209.153	79.3162				5	493.191	493.191	492.184	492.184	95.6544				5	359.193	359.193	358.185	358.185
6	260.107	260.107	259.099	259.099	361.2				6	324.101	324.101	323.094	323.094	71.0798				6	227.085	227.085	226.078	226.078	259.786				6	211.144	211.144	210.137	210.137	88.7646				6	521.186	521.186	520.179	520.179	206.84				6	361.155	361.155	360.147	360.147
7	263.139	263.139	262.132	262.132	88.3922				7	326.171	326.171	325.164	325.164	123.438				7	226.156	226.156	225.149	225.149	4981.96				7	212.14	212.14	211.133	211.133	150.168				7	529.245	529.245	1056.48	1056.48	78.5221				7	369.214	369.214	368.207	368.207
8	265.097	265.097	264.09	264.09	58.428				8	328.114	328.114	327.107	327.107	178.487				8	226.119	226.119	225.112	225.112	561.009				8	212.119	212.119	211.111	211.111	98.6454				8	573.235	573.235	572.227	572.227	166.174				8	376.166	376.166	375.159	375.159
9	266.161	266.161	265.154	265.154	768.864				9	329.128	329.128	328.121	328.121	41.047				9	226.083	226.083	225.076	225.076	183.26				9	213.087	213.087	212.08	212.08	4383.88				9	588.32	588.32	587.312	587.312	108.726				9	389.183	389.183	388.176	388.176
10	268.108	268.108	267.101	267.101	83.2239				10	336.119	336.119	335.112	335.112	246.039				10	227.067	227.067	226.06	226.06	162.777				10	213.16	213.16	212.153	212.153	537.972				10	593.794	593.794	1185.57	1185.57	136.311				10	390.09	390.09	389.083	389.083
11	271.123	271.123	270.116	270.116	291.251				11	341.128	341.128	340.121	340.121	32.9715				11	228.135	228.135	227.127	227.127	338.339				11	213.033	213.033	212.026	212.026	290.368				11	618.288	618.288	617.281	617.281	170.197				11	392.191	392.191	782.367	782.367
12	270.161	270.161	269.154	269.154	130.655				12	340.198	340.198	339.191	339.191	82.8681				12	228.171	228.171	227.164	227.164	210.936				12	215.121	215.121	214.114	214.114	72.6473				12	652.315	652.315	1302.61	1302.61	140.082				12	407.194	407.194	406.187	406.187
13	272.107	272.107	271.099	271.099	476.446				13	343.144	343.144	342.136	342.136	261.66				13	229.119	229.119	228.112	228.112	218.869				13	217.082	217.082	216.075	216.075	60.7083				13	679.322	679.658	2034.94	2035.95	193.741				13	408.102	408.102	407.095	407.095
14	272.125	272.125	271.117	271.117	108.213				14	346.125	346.125	345.117	345.117	125.165				14	229.065	229.065	228.058	228.058	124.249				14	216.135	216.135	215.128	215.128	151.756				14	679.38	679.38	678.373	678.373	125.997				14	435.188	435.188	434.181	434.181
15	272.118	272.118	271.111	271.111	43.2247				15	347.208	347.208	346.201	346.201	44.14				15	230.06	230.06	229.053	229.053	3090.82				15	218.06	218.06	217.052	217.052	171.387				15	701.332	701.332	700.324	700.324	771.325				15	452.215	452.215	451.208	451.208
16	272.07	272.07	271.063	271.063	40.1736				16	348.119	348.119	347.112	347.112	36.5552				16	230.114	230.114	229.107	229.107	420.496				16	219.15	219.15	218.142	218.142	328.518				16	708.859	708.859	1415.7	1415.7	92.1265				16	475.235	475.235	474.227	474.227
17	271.141	271.141	270.133	270.133	61.0356				17	355.144	355.144	354.137	354.137	48.3579				17	230.151	230.151	229.143	229.143	193.349				17	220.076	220.076	219.068	219.068	1169.68				17	711.997	712.333	2132.97	2133.98	214.506				17	503.175	503.175	502.168	502.168
18	276.135	276.135	275.127	275.127	322.733				18	361.155	361.155	360.147	360.147	273.47				18	231.098	231.098	230.091	230.091	1458.74				18	221.092	221.092	220.085	220.085	73.6748				18	717.668	718.004	2149.98	2150.99	91.2764				18	521.185	521.185	520.178	520.178
19	276.065	276.065	275.058	275.058	205.518				19	369.214	369.214	368.207	368.207	177.466				19	232.112	232.112	231.105	231.105	721.45				19	222.161	222.161	221.154	221.154	107.233				19	740.287	740.287	739.28	739.28	62.0823				19	529.246	529.246	1056.48	1056.48
20	276.048	276.048	275.04	275.04	44.4008				20	376.166	376.166	375.159	375.159	166.803				20	231.117	231.117	230.11	230.11	216.493				20	224.14	224.14	223.132	223.132	139.838				20	746.031	746.367	2235.07	2236.08	150.078				20	551.267	551.267	1650.78	1650.78
21	278.114	278.114	277.107	277.107	58.7577				21	390.091	390.091	389.084	389.084	277.368				21	231.044	231.044	230.037	230.037	146.261				21	225.106	225.106	224.099	224.099	91.0006				21	749.692	750.027	2246.05	2247.06	196.978				21	567.027	567.278	2264.08	2265.08
22	279.098	279.098	278.091	278.091	137.82				22	392.19	392.19	782.366	782.366	170.592				22	233.092	233.092	232.085	232.085	932.384				22	227.086	227.086	226.078	226.078	218.901				22	755.362	755.697	2263.06	2264.07	198.635				22	573.236	573.236	572.229	572.229
23	282.182	282.182	281.174	281.174	394.675				23	407.194	407.194	406.187	406.187	233.77				23	235.145	235.145	234.138	234.138	1847.03				23	226.155	226.155	225.148	225.148	2424.87				23	782.389	782.389	781.381	781.381	264.734				23	574.272	574.272	1146.53	1146.53
24	282.055	282.055	281.048	281.048	45.849				24	408.102	408.102	407.095	407.095	463.581				24	238.119	238.119	237.112	237.112	1412.03				24	227.067	227.067	226.06	226.06	69.747				24	794.715	795.051	2381.12	2382.13	133.671				24	577.259	577.259	576.251	576.251
25	285.135	285.135	284.128	284.128	345.925				25	452.161	452.161	451.153	451.153	103.829				25	240.622	240.622	239.614	239.614	124.758				25	225.139	225.139	224.132	224.132	54.3382				25	797.277	797.277	796.27	796.27	56.3301				25	588.32	588.32	587.312	587.312
26	286.155	286.155	285.148	285.148	90.3779				26	475.233	475.233	474.226	474.226	207.831				26	243.081	243.081	242.073	242.073	348.033				26	226.119	226.119	225.112	225.112	216.117				26	800.388	800.724	2398.14	2399.15	610.673				26	593.794	593.794	1185.57	1185.57
27	289.133	289.133	288.126	288.126	1604.18				27	529.242	529.242	1056.47	1056.47	119.851				27	244.112	244.112	243.105	243.105	531.305				27	229.119	229.119	228.112	228.112	76.3323				27	800.398	800.398	799.391	799.391	284.711				27	607.54	607.792	2426.13	2427.14
28	289.097	289.097	288.09	288.09	92.6288				28	551.265	551.265	1650.77	1650.77	100.157				28	244.094	244.094	243.086	243.086	221.296				28	228.135	228.135	227.128	227.128	294.946				28	804.046	804.382	2409.12	2410.12	192.765				28	618.288	618.288	617.281	617.281
29	293.074	293.074	292.067	292.067	109.25				29	559.777	559.777	1117.54	1117.54	81.112				29	244.13	244.13	243.123	243.123	211.746				29	228.171	228.171	227.164	227.164	88.7542				29	809.72	809.72	808.713	808.713	250.196				29	620.254	620.254	619.247	619.247
30	292.13	292.13	291.123	291.123	78.6805				30	566.774	567.026	2263.07	2264.07	205.392				30	244.076	244.076	243.068	243.068	161.41				30	230.06	230.06	229.053	229.053	926.042				30	810.058	810.058	809.05	809.05	297.163				30	632.058	632.31	2524.2	2525.21
31	296.106	296.106	295.099	295.099	218.25				31	577.259	577.259	576.251	576.251	65.9564				31	245.078	245.078	244.07	244.07	192.489				31	231.098	231.098	230.091	230.091	728.462				31	826.395	826.395	1650.78	1650.78	80.7387				31	638.297	638.297	637.289	637.289
32	296.124	296.124	295.117	295.117	34.5883				32	590.261	590.261	589.254	589.254	127.65				32	246.128	246.128	245.12	245.12	405.516				32	230.114	230.114	229.107	229.107	155.572				32	829.663	829.915	3314.62	3315.63	449.918				32	652.316	652.316	1302.62	1302.62
33	299.081	299.081	298.074	298.074	226.342				33	593.795	593.795	1185.58	1185.58	158.699				33	246.091	246.091	245.083	245.083	506.879				33	233.093	233.093	232.085	232.085	301.325				33	833.743	833.743	832.736	832.736	268.665				33	679.377	679.377	678.369	678.369
34	299.158	299.158	298.151	298.151	157.413				34	618.29	618.29	617.283	617.283	135.405				34	248.071	248.071	247.063	247.063	6942.19				34	232.112	232.112	231.105	231.105	226.66				34	833.414	833.414	832.406	832.406	163.163				34	679.654	679.989	2035.94	2036.95
35	298.155	298.155	297.148	297.148	1155.31				35	620.253	620.253	619.245	619.245	107.418				35	247.144	247.144	246.137	246.137	865.913				35	235.145	235.145	234.137	234.137	756.482				35	837.07	837.406	2508.19	2509.2	204.077				35	689.275	689.275	688.268	688.268
36	298.176	298.176	297.169	297.169	44.1004				36	652.315	652.315	1302.61	1302.61	446.222				36	249.135	249.135	248.128	248.128	161.837				36	238.119	238.119	237.112	237.112	631.637				36	839.409	839.409	838.401	838.401	115.026				36	694.861	694.861	1387.71	1387.71
37	300.192	300.192	299.185	299.185	345.381				37	694.861	694.861	1387.71	1387.71	169.386				37	248.151	248.151	247.144	247.144	402.545				37	243.081	243.081	242.073	242.073	92.6834				37	842.741	843.077	2525.2	2526.21	838.289				37	701.33	701.33	700.322	700.322
38	300.065	300.065	299.058	299.058	46.3023				38	701.332	701.332	700.324	700.324	485.724				38	248.14	248.14	247.133	247.133	133.477				38	244.112	244.112	243.105	243.105	349.401				38	850.923	850.923	1699.83	1699.83	116.774				38	708.857	708.857	1415.7	1415.7
39	304.166	304.166	303.159	303.159	105.413				39	708.859	708.859	1415.7	1415.7	358.099				39	250.119	250.119	249.112	249.112	463.613				39	245.077	245.077	244.07	244.07	99.6421				39	857.419	857.419	1712.82	1712.82	80.4486				39	711.995	711.995	710.988	710.988
40	306.16	306.16	305.153	305.153	50.7526				40	711.995	711.995	710.988	710.988	142.601				40	250.066	250.066	249.059	249.059	127.096				40	246.091	246.091	245.084	245.084	212.602				40	862.428	862.428	1722.84	1722.84	91.1543				40	717.671	718.007	2149.99	2151
41	316.185	316.185	315.178	315.178	84.1779				41	717.671	718.007	2149.99	2151	260.868				41	251.104	251.104	250.096	250.096	272.117				41	246.128	246.128	245.12	245.12	171.331				41	882.432	882.768	2644.27	2645.28	196.929				41	740.36	740.36	739.352	739.352
42	316.151	316.151	315.144	315.144	52.039				42	738.348	738.348	1474.68	1474.68	98.4477				42	252.135	252.135	251.128	251.128	395.804				42	248.071	248.071	247.063	247.063	3161.83				42	890.678	891.182	3558.68	3560.7	563.475				42	746.031	746.367	2235.07	2236.08
43	315.183	315.183	314.175	314.175	831.603				43	740.356	740.356	739.348	739.348	117.278				43	254.096	254.096	253.089	253.089	219.372				43	247.145	247.145	246.137	246.137	522.861				43	891.759	892.095	2672.26	2673.26	451.148				43	749.692	750.027	2246.05	2247.06
44	315.149	315.149	314.142	314.142	58.684				44	746.029	746.365	2235.07	2236.07	417.858				44	253.167	253.167	252.16	252.16	125.17				44	248.151	248.151	247.143	247.143	241.199				44	901.767	902.103	2702.28	2703.29	166.802				44	755.364	755.699	2263.07	2264.08
45	317.092	317.092	316.085	316.085	523.19				45	749.692	750.027	2246.05	2247.06	264.793				45	255.109	255.109	254.102	254.102	196.454				45	248.14	248.14	247.133	247.133	80.845				45	905.097	905.432	2712.27	2713.28	201.913				45	772.376	772.628	3085.48	3086.48
46	317.128	317.128	316.121	316.121	482.992				46	753.324	753.324	752.317	752.317	66.4898				46	254.125	254.125	253.118	253.118	179.399				46	250.119	250.119	249.112	249.112	438.43				46	910.772	910.772	909.765	909.765	666.565				46	782.387	782.387	781.379	781.379
47	317.14	317.14	316.132	316.132	41.6188				47	755.364	755.699	2263.07	2264.08	592.972				47	254.114	254.114	253.107	253.107	136.922				47	250.066	250.066	249.059	249.059	75.1808				47	911.11	911.11	910.102	910.102	888.912				47	794.713	795.048	2381.12	2382.12
48	321.069	321.069	320.062	320.062	597.306				48	768.392	768.392	1534.77	1534.77	97.9524				48	254.187	254.187	253.18	253.18	128.245				48	249.161	249.161	248.153	248.153	68.3551				48	914.966	915.47	1827.92	1828.93	339.333				48	800.4	800.4	799.393	799.393
49	324.102	324.102	323.095	323.095	79.6357				49	782.391	782.391	1562.77	1562.77	234.149				49	255.171	255.171	254.163	254.163	112.761				49	249.135	249.135	248.128	248.128	63.6725				49	919.78	919.78	918.773	918.773	103.278				49	800.718	801.053	2399.13	2400.14
50	323.118	323.118	322.111	322.111	29.9902				50	794.711	795.046	2381.11	2382.12	252.675				50	256.13	256.13	255.123	255.123	365.906				50	251.103	251.103	250.096	250.096	164.63				50	920.437	920.941	1838.86	1839.87	141.661				50	804.044	804.044	803.037	803.037
51	323.171	323.171	322.164	322.164	33.3238				51	800.398	800.398	799.391	799.391	305.975				51	257.198	257.198	256.191	256.191	1404.98				51	252.135	252.135	251.128	251.128	337.89				51	920.109	920.444	2757.3	2758.31	106.871				51	804.382	804.382	803.375	803.375
52	326.171	326.171	325.164	325.164	241.47				52	800.719	800.719	799.712	799.712	285.294				52	257.14	257.14	256.133	256.133	899.304				52	254.096	254.096	253.089	253.089	111.225				52	925.116	925.452	2772.33	2773.33	2086.56				52	809.72	809.72	808.713	808.713
53	328.114	328.114	327.107	327.107	281.128				53	804.044	804.044	803.037	803.037	163.443				53	258.161	258.161	257.154	257.154	569.535				53	254.187	254.187	253.18	253.18	93.9661				53	925.372	925.372	924.365	924.365	64.4322				53	810.055	810.055	809.048	809.048
54	329.128	329.128	328.121	328.121	92.3821				54	809.72	809.72	808.713	808.713	730.584				54	258.091	258.091	257.084	257.084	209.456				54	254.126	254.126	253.118	253.118	93.7006				54	928.778	928.778	927.771	927.771	162.293				54	809.391	809.391	808.384	808.384
55	333.16	333.16	332.152	332.152	34.6366				55	810.051	810.051	809.044	809.044	925.578				55	260.107	260.107	259.1	259.1	1934.11				55	255.171	255.171	254.164	254.164	92.2122				55	929.11	929.11	928.102	928.102	179.632				55	814.4	814.652	3253.57	3254.58
56	336.119	336.119	335.112	335.112	261.584				56	810.387	810.387	809.379	809.379	556.384				56	261.088	261.088	260.08	260.08	175.873				56	255.08	255.08	254.073	254.073	72.9194				56	930.933	931.437	3719.7	3721.72	176.953				56	820.912	820.912	1639.81	1639.81
57	340.198	340.198	339.191	339.191	111.75				57	825.159	825.41	3296.61	3297.61	245.021				57	263.14	263.14	262.133	262.133	535.858				57	255.109	255.109	254.102	254.102	64.4917				57	934.446	934.782	2800.32	2801.32	5259.09				57	825.159	825.41	3296.61	3297.61
58	341.128	341.128	340.121	340.121	99.7141				58	826.898	826.898	1651.78	1651.78	138.682				58	265.097	265.097	264.09	264.09	253.489				58	256.13	256.13	255.123	255.123	127.183				58	952.799	952.799	951.792	951.792	116.707				58	826.397	826.397	1650.78	1650.78
59	341.202	341.202	340.195	340.195	34.297				59	829.665	829.917	3314.63	3315.64	418.043				59	266.162	266.162	265.155	265.155	5490.91				59	257.14	257.14	256.133	256.133	645.716				59	958.144	958.479	2871.41	2872.42	2456.54				59	829.665	829.917	3314.63	3315.64
60	343.144	343.144	342.136	342.136	566.986				60	833.748	833.748	832.741	832.741	614.245				60	268.108	268.108	267.101	267.101	375.086				60	256.166	256.166	255.159	255.159	86.3305				60	962.132	962.467	2883.37	2884.38	155.393				60	833.411	833.411	832.404	832.404
61	346.125	346.125	345.118	345.118	206.575				61	833.411	833.411	832.404	832.404	380.764				61	271.123	271.123	270.116	270.116	2130.72				61	257.198	257.198	256.19	256.19	717.496				61	963.461	963.461	962.454	962.454	377.446				61	837.065	837.065	836.058	836.058
62	345.177	345.177	344.17	344.17	64.8436				62	834.472	834.472	1666.93	1666.93	118.792				62	271.141	271.141	270.134	270.134	274.483				62	258.161	258.161	257.154	257.154	202.893				62	967.475	967.475	966.468	966.468	2362.11				62	836.926	836.926	1671.84	1671.84
63	347.208	347.208	346.201	346.201	65.5867				63	837.067	837.067	836.06	836.06	103.351				63	270.161	270.161	269.154	269.154	784.164				63	258.092	258.092	257.084	257.084	97.0783				63	967.805	967.805	966.798	966.798	2992.51				63	840.395	840.395	1678.78	1678.78
64	347.156	347.156	346.149	346.149	42.0243				64	842.744	842.744	841.736	841.736	638.848				64	270.146	270.146	269.138	269.138	176.29				64	260.107	260.107	259.099	259.099	580.276				64	968.138	968.138	967.131	967.131	2236.24				64	842.744	842.744	841.736	841.736
65	355.144	355.144	354.137	354.137	42.0398				65	843.077	843.077	842.069	842.069	714.136				65	271.086	271.086	270.079	270.079	182.619				65	263.139	263.139	262.132	262.132	212.458				65	967.142	967.646	1932.27	1933.28	198.538				65	850.921	850.921	1699.83	1699.83
66	359.194	359.194	358.187	358.187	50.3285				66	851.423	851.423	850.416	850.416	144.996				66	272.107	272.107	271.099	271.099	2430.01				66	265.097	265.097	264.09	264.09	314.253				66	975.705	976.209	3898.79	3900.81	260.49				66	861.919	862.423	3443.65	3445.66
67	361.155	361.155	360.147	360.147	457.652				67	857.673	858.177	3426.66	3428.68	140.104				67	272.118	272.118	271.111	271.111	278.911				67	266.162	266.162	265.155	265.155	2692.1				67	975.844	976.448	4874.18	4877.2	199.496				67	867.393	867.393	866.386	866.386
68	361.187	361.187	360.18	360.18	60.4126				68	861.448	861.952	3441.76	3443.78	160.494				68	272.071	272.071	271.063	271.063	148.65				68	267.146	267.146	266.139	266.139	83.4713				68	981.653	982.257	4903.23	4906.25	528.813				68	882.434	882.77	2644.28	2645.29
69	369.214	369.214	368.207	368.207	274.515				69	862.172	862.172	1722.33	1722.33	118.534				69	275.082	275.082	274.075	274.075	197.399				69	268.109	268.109	267.101	267.101	323.853				69	981.452	981.452	980.445	980.445	94.2212				69	886.43	886.43	885.422	885.422
70	387.226	387.226	386.218	386.218	104.75				70	882.433	882.433	881.426	881.426	132.927				70	276.135	276.135	275.128	275.128	2097.56				70	271.123	271.123	270.116	270.116	1121.03				70	986.483	986.483	985.476	985.476	86.149				70	891.768	891.768	890.76	890.76
71	389.183	389.183	388.176	388.176	116.03				71	891.436	891.436	890.428	890.428	272.952				71	276.065	276.065	275.058	275.058	1209.07				71	271.141	271.141	270.133	270.133	90.6844				71	992.858	992.858	991.85	991.85	130.529				71	890.678	891.182	3558.68	3560.7
72	390.092	390.092	389.084	389.084	430.136				72	891.765	891.765	890.758	890.758	226.183				72	276.048	276.048	275.041	275.041	175.567				72	270.16	270.16	269.153	269.153	363.973				72	997.47	997.973	1992.92	1993.93	103.648				72	892.097	892.097	891.09	891.09
73	392.19	392.19	782.366	782.366	203.06				73	890.676	891.179	3558.67	3560.69	378.958				73	279.098	279.098	278.091	278.091	755.444				73	270.145	270.145	269.138	269.138	79.6041				73	1003.46	1003.97	4009.82	4011.84	347.011				73	895.768	896.104	2684.28	2685.29
74	407.194	407.194	406.187	406.187	168.944				74	893.378	893.378	892.37	892.37	164.334				74	278.115	278.115	277.108	277.108	213.834				74	270.128	270.128	269.12	269.12	71.606				74	1008.06	1008.06	1007.05	1007.05	171.46				74	901.439	901.775	2701.3	2702.3
75	408.102	408.102	407.095	407.095	812.476				75	901.443	901.443	900.435	900.435	235.519				75	279.08	279.08	278.073	278.073	133.713				75	272.107	272.107	271.1	271.1	1522.29				75	1007.65	1008.25	5033.22	5036.24	377.316				75	905.094	905.43	2712.26	2713.27
76	413.204	413.204	412.196	412.196	248.33				76	901.775	901.775	900.768	900.768	203.399				76	280.166	280.166	279.159	279.159	196.555				76	272.118	272.118	271.111	271.111	172.355				76	1020.17	1020.17	1019.16	1019.16	323.472				76	908.005	908.509	1814	1815
77	413.23	413.23	412.223	412.223	104.955				77	905.099	905.435	2712.28	2713.28	329.272				77	282.182	282.182	281.175	281.175	2302.63				77	272.071	272.071	271.063	271.063	133.963				77	1021.5	1021.5	1020.49	1020.49	96.1233				77	910.771	911.107	2729.29	2730.3
78	435.188	435.188	434.181	434.181	119.659				78	910.771	911.107	2729.29	2730.3	3973.61				78	282.055	282.055	281.048	281.048	404.792				78	275.082	275.082	274.074	274.074	120.473				78	1024.42	1024.42	1023.41	1023.41	101.901				78	910.445	910.445	909.437	909.437
79	474.219	474.219	473.212	473.212	195.121				79	914.961	915.465	1827.91	1828.91	872.574				79	283.141	283.141	282.133	282.133	171.929				79	274.103	274.103	273.096	273.096	66.326				79	1029.5	1029.84	3085.48	3086.49	2672.12				79	914.964	915.467	1827.91	1828.92
80	475.236	475.236	474.228	474.228	313.643				80	918.424	918.424	917.417	917.417	82.513				80	285.135	285.135	284.128	284.128	2011.51				80	276.135	276.135	275.128	275.128	1400.19				80	1035.18	1035.52	3102.52	3103.53	1252.33				80	919.777	919.777	918.77	918.77
81	503.176	503.176	502.169	502.169	223.859				81	919.775	919.775	918.767	918.767	93.0574				81	286.156	286.156	285.149	285.149	797.077				81	276.066	276.066	275.058	275.058	678.034				81	1039.52	1039.52	1038.52	1038.52	123.728				81	920.112	920.112	919.105	919.105
82	506.155	506.155	505.148	505.148	164.326				82	919.44	919.44	918.433	918.433	117.852				82	289.134	289.134	288.126	288.126	8567.56				82	279.098	279.098	278.091	278.091	277.24				82	1043.98	1044.48	2085.94	2086.95	124.522				82	925.122	925.122	924.115	924.115
83	510.221	510.221	509.214	509.214	121.967				83	925.116	925.452	2772.33	2773.33	4261.34				83	289.097	289.097	288.09	288.09	387.697				83	278.114	278.114	277.107	277.107	148.669				83	1058.97	1059.48	2115.93	2116.94	117.413				83	925.457	925.457	924.45	924.45
84	509.992	510.244	2035.94	2036.95	87.3005				84	928.775	928.775	927.768	927.768	213.536				84	291.129	291.129	290.122	290.122	151.56				84	280.167	280.167	279.159	279.159	171.428				84	1064.56	1064.56	1063.55	1063.55	73.5698				84	925.787	925.787	924.78	924.78
85	515.749	515.749	1029.48	1029.48	147.994				85	929.11	929.11	928.102	928.102	153.816				85	293.075	293.075	292.067	292.067	781.967				85	282.182	282.182	281.174	281.174	1433.72				85	1067.49	1067.99	2132.96	2133.97	265.561				85	928.771	929.107	2783.29	2784.3
86	529.747	529.747	1057.48	1057.48	154.385				86	929.442	929.442	928.434	928.434	256.405				86	293.077	293.077	292.07	292.07	136.449				86	282.055	282.055	281.048	281.048	144.618				86	1072.19	1072.53	3213.56	3214.57	3134.53				86	934.449	934.784	2800.32	2801.33
87	529.246	529.246	528.239	528.239	95.6151				87	930.436	930.94	3717.72	3719.73	131.484				87	292.13	292.13	291.123	291.123	475.764				87	285.135	285.135	284.128	284.128	1131.97				87	1075.5	1076	4297.97	4299.98	670.205				87	934.119	934.455	2799.34	2800.34
88	538.254	538.506	2148.99	2149.99	428.384				88	934.446	934.782	2800.32	2801.32	9032.35				88	296.107	296.107	295.1	295.1	1244.62				88	286.156	286.156	285.148	285.148	303.095				88	1078.49	1078.49	1077.48	1077.48	326.61				88	941.033	941.436	4700.13	4702.14
89	538.756	539.008	2151	2152	93.9065				89	958.144	958.479	2871.41	2872.42	3595.08				89	299.082	299.082	298.075	298.075	1355.08				89	285.156	285.156	284.149	284.149	65.2198				89	1077.91	1077.91	1076.9	1076.9	177.966				89	944.635	945.038	4718.14	4720.15
90	551.268	551.268	1650.78	1650.78	320.661				90	961.793	962.129	2882.36	2883.37	257.381				90	298.155	298.155	297.148	297.148	6615.31				90	287.159	287.159	286.152	286.152	65.932				90	1099.87	1099.87	1098.87	1098.87	111.407				90	952.799	952.799	951.792	951.792
91	560.026	560.278	2236.07	2237.08	345				91	963.461	963.461	962.454	962.454	208.461				91	298.177	298.177	297.17	297.17	364.24				91	289.133	289.133	288.126	288.126	4075.64				91	1100.21	1100.54	3297.6	3298.61	244.895				91	952.463	952.463	951.455	951.455
92	566.777	567.028	2263.08	2264.08	639.974				92	967.472	967.808	2899.39	2900.4	6509.88				92	299.118	299.118	298.111	298.111	171.565				92	289.144	289.144	288.137	288.137	173.664				92	1105.88	1106.22	3314.62	3315.63	316.681				92	958.143	958.143	957.136	957.136
93	574.271	574.271	1146.53	1146.53	248.509				93	972.643	973.147	1943.27	1944.28	116.933				93	298.122	298.122	297.115	297.115	184.505				93	289.097	289.097	288.09	288.09	182.797				93	1110.53	1111.04	2219.05	2220.06	114.668				93	958.479	958.479	957.472	957.472
94	583.337	583.337	582.33	582.33	107.828				94	975.956	976.46	1949.9	1950.9	175.832				94	298.141	298.141	297.134	297.134	160.651				94	292.13	292.13	291.123	291.123	358.208				94	1111.46	1111.46	1110.45	1110.45	109.042				94	958.807	958.807	957.8	957.8
95	590.262	590.262	589.255	589.255	149.048				95	979.016	979.52	1956.02	1957.03	340.096				95	300.192	300.192	299.185	299.185	2194.56				95	291.129	291.129	290.122	290.122	103.072				95	1119.76	1120.26	2237.5	2238.51	142.104				95	962.467	962.467	961.46	961.46
96	593.794	593.794	1185.57	1185.57	699.082				96	981.65	982.254	4903.21	4906.24	390.751				96	300.065	300.065	299.058	299.058	434.047				96	293.074	293.074	292.067	292.067	202.36				96	1135.51	1135.51	1134.5	1134.5	140.59				96	961.796	961.796	960.789	960.789
97	600.793	600.793	1199.57	1199.57	255.044				97	986.478	986.814	2956.41	2957.42	312.311				97	304.166	304.166	303.159	303.159	576.47				97	296.107	296.107	295.1	295.1	619.222				97	1148.6	1148.6	1147.6	1147.6	208.683				97	963.44	963.843	4812.16	4814.18
98	600.545	600.545	1199.08	1199.08	305.946				98	1003.71	1004.22	4010.82	4012.84	251.131				98	304.043	304.043	303.036	303.036	299.251				98	298.156	298.156	297.149	297.149	3254.79				98	1149.22	1149.22	1148.22	1148.22	337.061				98	964.457	964.961	3853.8	3855.81
99	605.256	605.256	604.249	604.249	135.491				99	1004.03	1004.66	8024.15	8029.19	234.99				99	306.16	306.16	305.153	305.153	292.748				99	297.156	297.156	296.149	296.149	65.2546				99	1181.04	1181.54	2360.06	2361.07	193.977				99	967.472	967.808	2899.39	2900.4
100	607.539	607.791	2426.13	2427.13	574.766				100	1005.55	1005.88	3013.62	3014.63	179.204				100	310.103	310.103	309.096	309.096	249.272				100	299.081	299.081	298.074	298.074	473.348				100	1181.23	1181.9	3540.67	3542.68	418.199				100	967.145	967.145	966.138	966.138
101	609.809	609.809	1217.6	1217.6	184.457				101	1007.85	1008.45	5034.21	5037.24	213.007				101	315.182	315.182	314.175	314.175	4209.87				101	298.176	298.176	297.169	297.169	260.81				101	1187.24	1187.24	1186.23	1186.23	754.14				101	967.245	967.245	966.237	966.237
102	618.29	618.29	617.283	617.283	275.576				102	1008.06	1008.06	1007.05	1007.05	67.9695				102	315.149	315.149	314.142	314.142	384.72				102	298.123	298.123	297.115	297.115	149.146				102	1185.96	1186.63	3554.86	3556.87	342.934				102	967.475	967.811	2899.4	2900.41
103	623.806	623.806	1245.6	1245.6	194.32				103	1015.18	1015.18	1014.17	1014.17	137.902				103	317.092	317.092	316.085	316.085	3276.64				103	298.141	298.141	297.134	297.134	110.066				103	1187.57	1187.57	1186.57	1186.57	882.882				103	967.447	967.447	966.439	966.439
104	632.309	632.561	2525.21	2526.21	240.687				104	1015.03	1015.53	2028.04	2029.05	212.009				104	317.128	317.128	316.121	316.121	2092.98				104	299.118	299.118	298.11	298.11	104.732				104	1187.66	1187.66	1186.65	1186.65	78.3729				104	971.706	972.21	3882.79	3884.81
105	638.298	638.298	637.291	637.291	99.6697				105	1020.17	1020.17	1019.16	1019.16	274.407				105	316.15	316.15	315.143	315.143	264.632				105	300.192	300.192	299.185	299.185	1252.39				105	1205.56	1206.06	2409.1	2410.11	422.201				105	972.444	972.444	971.437	971.437
106	643.358	643.358	642.351	642.351	61.8464				106	1020.5	1020.5	1019.49	1019.49	333.227				106	316.166	316.166	315.159	315.159	219.52				106	300.113	300.113	299.106	299.106	150.557				106	1209.05	1209.55	4832.17	4834.18	572.051				106	972.643	973.147	1943.27	1944.28
107	652.313	652.313	1302.61	1302.61	893.278				107	1020.84	1020.84	1019.83	1019.83	395.816				107	316.133	316.133	315.126	315.126	168.073				107	300.065	300.065	299.058	299.058	131.514				107	1210.24	1210.91	3627.69	3629.7	310.256				107	972.64	973.244	4858.16	4861.19
108	657.907	657.907	1313.8	1313.8	83.3347				108	1027.67	1027.67	1026.67	1026.67	86.3348				108	317.14	317.14	316.133	316.133	344.226				108	301.134	301.134	300.126	300.126	66.9373				108	1214.97	1214.97	1213.96	1213.96	191				108	975.455	975.958	3897.79	3899.8
109	661.328	661.328	1320.64	1320.64	114.217				109	1027.67	1028.27	5133.3	5136.32	224.429				109	321.069	321.069	320.062	320.062	3625.99				109	304.166	304.166	303.159	303.159	317.974				109	1215.3	1215.3	1214.3	1214.3	180.97				109	975.85	976.454	4874.21	4877.23
110	666.322	666.322	1330.63	1330.63	66.8113				110	1029.5	1029.84	3085.48	3086.49	2352.65				110	324.103	324.103	323.095	323.095	527.324				110	306.161	306.161	305.153	305.153	89.23				110	1222.05	1222.81	4884.18	4887.21	357.742				110	978.438	979.042	4887.15	4890.17
111	669.219	669.219	668.212	668.212	111.668				111	1029.5	1029.5	1028.5	1028.5	76.5979				111	323.173	323.173	322.166	322.166	192.521				111	310.104	310.104	309.096	309.096	150.74				111	1226.56	1227.31	4902.21	4905.23	650.479				111	979.016	979.52	1956.02	1957.03
112	670.657	670.992	2008.95	2009.95	138.433				112	1035.18	1035.52	3102.52	3103.53	876.376				112	323.065	323.065	322.058	322.058	171.006				112	310.123	310.123	309.116	309.116	68.8939				112	1234.58	1234.58	1233.57	1233.57	238.719				112	981.449	982.054	4902.21	4905.23
113	674.319	674.319	673.311	673.311	85.5618				113	1041.46	1041.46	1040.45	1040.45	91.0675				113	326.171	326.171	325.164	325.164	1403.93				113	315.182	315.182	314.175	314.175	2113.43				113	1236.56	1237.32	4942.23	4945.25	219.199				113	986.817	986.817	985.809	985.809
114	679.655	679.991	2035.94	2036.95	386.486				114	1044.5	1044.5	1043.49	1043.49	87.014				114	326.118	326.118	325.111	325.111	141.482				114	315.149	315.149	314.142	314.142	171.485				114	1240.91	1240.91	1239.91	1239.91	141.118				114	989.051	989.655	4940.22	4943.24
115	683.332	683.584	2729.3	2730.31	281.503				115	1052.05	1052.55	2102.08	2103.09	125.975				115	325.188	325.188	324.18	324.18	136.435				115	316.151	316.151	315.144	315.144	114.939				115	1241.33	1241.33	1240.32	1240.32	164.389				115	988.007	988.007	987	987
116	694.861	694.861	1387.71	1387.71	399.206				116	1058.61	1058.61	1057.61	1057.61	193.357				116	328.115	328.115	327.108	327.108	2094.83				116	315.167	315.167	314.16	314.16	106.467				116	1241.1	1241.6	2480.19	2481.19	278.503				116	992.259	992.864	4956.26	4959.28
117	701.33	701.33	700.322	700.322	471.267				117	1059.48	1059.48	1058.47	1058.47	103.41				117	327.149	327.149	326.142	326.142	175.956				117	317.092	317.092	316.085	316.085	1021.12				117	1245.43	1245.43	1244.43	1244.43	101.328				117	998.468	998.972	1994.92	1995.93
118	701.895	701.895	1401.78	1401.78	169.302				118	1059.88	1059.88	1058.87	1058.87	64.4955				118	327.167	327.167	326.16	326.16	147.736				118	317.128	317.128	316.121	316.121	997.052				118	1251.61	1251.61	1250.6	1250.6	774.81				118	999.463	999.966	1996.91	1997.92
119	704.34	704.34	1406.67	1406.67	175.846				119	1067.49	1067.99	2132.96	2133.97	304.644				119	329.128	329.128	328.121	328.121	434.789				119	317.14	317.14	316.132	316.132	499.701				119	1255.1	1255.6	2508.18	2509.19	424.64				119	1003.47	1003.97	4009.84	4011.85
120	703.329	703.664	4213.93	4215.94	174.857				120	1072.19	1072.53	3213.56	3214.57	1592.31				120	329.165	329.165	328.158	328.158	158.581				120	321.069	321.069	320.062	320.062	1116.17				120	1259.32	1260.07	5033.23	5036.25	826.221				120	1007.65	1008.25	5033.22	5036.24
121	706.321	706.656	2115.94	2116.95	98.992				121	1071.9	1071.9	1070.89	1070.89	99.1041				121	333.16	333.16	332.152	332.152	349.207				121	323.171	323.171	322.164	322.164	128.589				121	1262.31	1262.31	1261.3	1261.3	91.647				121	1010.46	1010.97	2018.91	2019.92
122	708.857	708.857	1415.7	1415.7	554.646				122	1075.5	1076	4297.97	4299.98	345.487				122	335.102	335.102	334.095	334.095	167.746				122	322.188	322.188	321.18	321.18	66.9899				122	1263.6	1264.11	2525.19	2526.2	118.832				122	1015.03	1015.53	2028.04	2029.05
123	708.339	708.675	2122	2123	426.096				123	1077.57	1077.57	1076.56	1076.56	512.307				123	336.12	336.12	335.113	335.113	443.103				123	324.102	324.102	323.095	323.095	258.607				123	1268.65	1269.32	3802.93	3804.94	312.71				123	1014.83	1015.17	3041.48	3042.49
124	711.997	712.333	2132.97	2133.98	689.845				124	1077.91	1077.91	1076.9	1076.9	550.759				124	340.199	340.199	339.192	339.192	1351.55				124	326.171	326.171	325.164	325.164	672.673				124	1273.08	1273.58	2544.15	2545.15	226.93				124	1020.17	1020.17	1019.16	1019.16
125	717.671	718.007	2149.99	2151	1666.42				125	1078.24	1078.24	1077.23	1077.23	697.809				125	340.144	340.144	339.137	339.137	140.065				125	328.114	328.114	327.107	327.107	956.412				125	1274.68	1274.68	1273.68	1273.68	317.015				125	1020.5	1020.5	1019.5	1019.5
126	719.374	719.374	718.367	718.367	47.846				126	1078.49	1078.49	1077.48	1077.48	200.911				126	341.128	341.128	340.121	340.121	498.769				126	329.128	329.128	328.121	328.121	153.463				126	1276.34	1276.34	1275.33	1275.33	102.861				126	1024.42	1024.42	1023.42	1023.42
127	726.681	727.017	2177.02	2178.03	98.7871				127	1085.41	1085.41	1084.4	1084.4	91.146				127	341.183	341.183	340.176	340.176	170.69				127	329.164	329.164	328.157	328.157	79.1414				127	1280.07	1280.83	5116.27	5119.29	242.08				127	1027.67	1027.67	1026.67	1026.67
128	736.677	736.677	735.67	735.67	129.475				128	1110.04	1110.54	2218.06	2219.06	219.324				128	343.144	343.144	342.137	342.137	4031.59				128	333.16	333.16	332.152	332.152	127.828				128	1284.08	1284.84	5132.3	5135.32	756.603				128	1027.87	1027.87	1026.87	1026.87
129	738.348	738.348	1474.68	1474.68	282.075				129	1115.6	1115.6	1114.6	1114.6	81.8606				129	343.177	343.177	342.17	342.17	158.228				129	335.103	335.103	334.096	334.096	81.0109				129	1286.28	1286.28	1285.27	1285.27	268.1				129	1027.67	1028.27	5133.31	5136.34
130	740.358	740.358	739.35	739.35	221.988				130	1124.02	1124.53	2246.03	2247.04	247.567				130	344.161	344.161	343.154	343.154	144.755				130	336.12	336.12	335.113	335.113	232.301				130	1285.94	1285.94	1284.93	1284.93	159.732				130	1029.5	1029.5	1028.49	1028.49
131	740.691	740.691	739.684	739.684	164.999				131	1135.51	1135.51	1134.5	1134.5	155.761				131	346.126	346.126	345.118	345.118	1534.83				131	340.199	340.199	339.192	339.192	630.937				131	1289.59	1289.59	1288.58	1288.58	155.6				131	1029.5	1029.83	3085.46	3086.47
132	746.033	746.369	2235.08	2236.09	2106.33				132	1144.27	1144.94	3429.79	3431.8	444.743				132	345.177	345.177	344.17	344.17	392.375				132	341.128	341.128	340.121	340.121	248.793				132	1294.93	1295.6	3881.76	3883.78	686.926				132	1035.17	1035.51	3102.49	3103.5
133	750.025	750.025	749.018	749.018	230.69				133	1148.26	1148.93	3441.76	3443.77	755.615				133	345.087	345.087	344.079	344.079	136.302				133	340.144	340.144	339.137	339.137	100.81				133	1300.62	1300.62	1299.61	1299.61	144.237				133	1043.47	1043.97	4169.85	4171.87
134	753.326	753.326	752.319	752.319	132.298				134	1148.03	1148.53	2294.04	2295.05	129.357				134	347.208	347.208	346.201	346.201	649.877				134	341.183	341.183	340.175	340.175	111				134	1305.34	1306.01	3912.99	3915	214.441				134	1047.99	1048.49	4187.92	4189.94
135	755.366	755.701	2263.08	2264.08	2257.91				135	1148.89	1149.56	3443.64	3445.66	305.284				135	348.12	348.12	347.113	347.113	374.472				135	341.157	341.157	340.15	340.15	69.9233				135	1307.22	1307.72	2612.42	2613.43	510.867				135	1056.52	1056.52	1055.51	1055.51
136	765.04	765.04	764.033	764.033	106.417				136	1176.96	1176.96	1175.95	1175.95	245.488				136	355.145	355.145	354.137	354.137	367.99				136	343.144	343.144	342.137	342.137	1207.55				136	1311.01	1311.68	3930.01	3932.02	851.635				136	1058.61	1058.61	1057.61	1057.61
137	765.945	765.945	1529.88	1529.88	276.952				137	1176.62	1176.62	1175.61	1175.61	131.3				137	358.155	358.155	357.148	357.148	369.797				137	345.177	345.177	344.17	344.17	251.17				137	1328.29	1328.96	3981.85	3983.86	291.808				137	1059.48	1059.98	2116.94	2117.95
138	768.396	768.396	1534.78	1534.78	132.089				138	1185.96	1186.63	3554.86	3556.87	643.044				138	358.184	358.184	357.177	357.177	244.049				138	346.126	346.126	345.118	345.118	739.536				138	1332.69	1332.69	1331.68	1331.68	126.793				138	1064.56	1065.06	2127.1	2128.11
139	769.853	769.853	1537.69	1537.69	133.305				139	1187.57	1187.57	1186.56	1186.56	361.417				139	359.194	359.194	358.187	358.187	248.05				139	347.208	347.208	346.201	346.201	436.752				139	1337.61	1338.28	4009.82	4011.83	1048.56				139	1067.48	1067.98	2132.95	2133.95
140	772.63	772.63	1543.25	1543.25	128.562				140	1187.9	1187.9	1186.9	1186.9	382.767				140	362.158	362.158	361.151	361.151	296.717				140	348.12	348.12	347.113	347.113	80.1318				140	1338.03	1338.7	4011.05	4013.07	505.881				140	1066.52	1066.86	3196.54	3197.55
141	774.37	774.706	2320.09	2321.1	315.173				141	1192.07	1192.07	1191.07	1191.07	118.493				141	361.155	361.155	360.147	360.147	3220.36				141	351.203	351.203	350.196	350.196	181.397				141	1344.03	1344.7	4029.07	4031.08	585.664				141	1072.19	1072.53	3213.56	3214.57
142	782.391	782.391	1562.77	1562.77	361.251				142	1205.56	1206.06	2409.1	2410.11	497.13				142	361.188	361.188	360.18	360.18	666.676				142	355.144	355.144	354.137	354.137	109.698				142	1344.03	1344.54	2686.05	2687.06	127.369				142	1071.57	1071.57	1070.56	1070.56
143	783.853	783.853	782.846	782.846	102.767				143	1215.31	1215.31	1214.3	1214.3	323.997				143	360.694	360.694	359.687	359.687	151.03				143	354.193	354.193	353.186	353.186	81.147				143	1357.14	1357.65	2712.28	2713.28	221.54				143	1075.5	1076	4297.96	4299.97
144	792.336	792.336	791.328	791.328	94.5025				144	1218.61	1218.61	1217.6	1217.6	179.161				144	369.214	369.214	368.207	368.207	1402.9				144	358.155	358.155	357.148	357.148	185.144				144	1360.62	1361.29	4078.84	4080.85	513.7				144	1077.57	1077.91	3229.7	3230.71
145	795.043	795.379	2382.11	2383.12	370.369				145	1226.81	1227.56	4903.2	4906.22	259.225				145	375.204	375.204	374.197	374.197	738.101				145	358.184	358.184	357.177	357.177	165.746				145	1373.53	1373.53	1372.52	1372.52	127.644				145	1078.49	1078.49	1077.48	1077.48
146	800.39	800.39	799.383	799.383	959.069				146	1233.58	1234.09	2465.15	2466.16	154.668				146	383.176	383.176	764.337	764.337	179.717				146	359.194	359.194	358.187	358.187	120.978				146	1377.71	1378.38	4130.1	4132.11	606.614				146	1079.07	1079.57	2156.13	2157.13
147	800.722	800.722	799.714	799.714	1279				147	1241.1	1241.6	2480.18	2481.19	336.716				147	387.225	387.225	386.218	386.218	573.944				147	361.155	361.155	360.147	360.147	976.513				147	1378.67	1379.17	2755.32	2756.33	558.164				147	1088.5	1089.01	4349.98	4352
148	801.056	801.056	800.048	800.048	762.577				148	1245.43	1245.43	1244.42	1244.42	113.231				148	390.092	390.092	389.084	389.084	2647.82				148	361.188	361.188	360.18	360.18	200.699				148	1381.96	1382.63	4142.85	4144.86	322.274				148	1099.88	1100.21	3296.61	3297.62
149	804.044	804.044	803.037	803.037	256.112				149	1251.6	1251.6	1250.59	1250.59	198.361				149	391.076	391.076	390.068	390.068	313.971				149	369.214	369.214	368.207	368.207	717.137				149	1387.17	1387.67	2772.33	2773.33	344.828				149	1105.88	1106.22	3314.62	3315.63
150	809.72	809.72	808.713	808.713	2041.51				150	1255.1	1255.6	2508.18	2509.19	321.279				150	392.192	392.192	782.369	782.369	1152.21				150	388.203	388.203	387.196	387.196	484.904				150	1390.97	1391.64	4169.88	4171.9	400.877				150	1110.03	1110.54	2218.05	2219.06
151	810.055	810.055	809.048	809.048	2586.4				151	1259.56	1260.32	5034.23	5037.25	190.435				151	408.103	408.103	407.096	407.096	4679.19				151	390.091	390.091	389.084	389.084	775.196				151	1391.2	1391.7	2780.38	2781.39	304.117				151	1115.5	1116	4457.97	4459.99
152	809.394	809.394	808.386	808.386	208.435				152	1262.31	1262.98	3783.9	3785.92	176.13				152	413.204	413.204	412.197	412.197	1287.39				152	392.191	392.191	782.367	782.367	727.387				152	1392.65	1393.16	2783.29	2784.3	819.433				152	1119.52	1120.02	4474.04	4476.05
153	808.685	808.685	1615.35	1615.35	204.325				153	1263.61	1264.11	2525.2	2526.21	137.72				153	413.231	413.231	412.223	412.223	792.383				153	395.193	395.193	394.186	394.186	325.174				153	1399.39	1399.39	1398.39	1398.39	123.783				153	1120.01	1120.52	4476.02	4478.04
154	814.151	814.151	1626.29	1626.29	111.301				154	1268.66	1268.66	1267.65	1267.65	186.931				154	441.222	441.222	1320.64	1320.64	1158.19				154	405.11	405.11	404.102	404.102	335.163				154	1401.18	1401.68	2800.34	2801.35	786.89				154	1124.02	1124.53	2246.04	2247.04
155	819.39	819.726	2455.15	2456.16	387.76				155	1273.99	1274.66	3818.94	3820.95	387.772				155	443.229	443.229	442.222	442.222	194.12				155	408.101	408.101	407.093	407.093	1387.59				155	1402.79	1402.79	1401.78	1401.78	410.842				155	1135.51	1135.51	1134.5	1134.5
156	822.725	823.061	2465.15	2466.16	91.9761				156	1274.69	1274.69	1273.69	1273.69	498.241				156	450.554	450.554	1348.64	1348.64	449.115				156	413.205	413.205	412.198	412.198	699.499				156	1405.4	1405.4	1404.39	1404.39	180.074				156	1143.53	1143.53	1142.52	1142.52
157	825.156	825.408	3296.6	3297.6	330.541				157	1295.26	1295.94	3882.77	3884.78	190.703				157	469.561	469.561	1405.66	1405.66	804.269				157	413.231	413.231	412.223	412.223	327.764				157	1405.2	1405.7	2808.38	2809.39	252.789				157	1144.28	1144.95	3429.81	3431.82
158	826.395	826.395	1650.78	1650.78	126.314				158	1303.63	1303.63	1302.62	1302.62	332.678				158	474.22	474.22	473.213	473.213	1339.77				158	414.215	414.215	413.208	413.208	278.442				158	1404.75	1404.75	1403.74	1403.74	114.168				158	1148.26	1148.93	3441.76	3443.77
159	827.734	828.07	2480.18	2481.19	351.673				159	1307.21	1307.71	2612.41	2613.41	233.386				159	474.715	474.715	947.416	947.416	302.55				159	417.229	417.229	416.221	416.221	240.541				159	1407.19	1407.69	2812.36	2813.37	186.131				159	1148.89	1148.89	1147.88	1147.88
160	828.728	828.728	827.72	827.72	546.706				160	1311.01	1311.68	3930.01	3932.02	458.74				160	475.236	475.236	474.228	474.228	1115.17				160	428.717	428.717	855.42	855.42	148.735				160	1410.74	1411.41	4229.19	4231.21	742.158				160	1147.52	1148.03	4586.06	4588.07
161	829.059	829.059	828.052	828.052	546.806				161	1314.69	1315.37	3941.06	3943.08	181.099				161	475.57	475.57	1423.69	1423.69	380.597				161	435.546	435.546	1303.61	1303.61	164.74				161	1416.71	1416.71	1415.7	1415.7	384.135				161	1148.03	1148.53	2294.04	2295.05
162	829.665	829.917	3314.63	3315.64	508.16				162	1314.81	1314.81	1313.8	1313.8	86.4359				162	483.908	483.908	1448.7	1448.7	852.715				162	441.223	441.223	1320.65	1320.65	815.352				162	1415.7	1416.21	2829.39	2830.4	163.783				162	1149.57	1149.57	1148.56	1148.56
163	833.412	833.748	2497.21	2498.22	3022.41				163	1337.62	1337.62	1336.62	1336.62	169.995				163	486.23	486.23	970.445	970.445	454.543				163	460.228	460.228	1377.66	1377.66	179.813				163	1420.68	1421.19	2839.35	2840.36	261.091				163	1149.23	1149.23	1148.22	1148.22
164	834.476	834.476	1666.94	1666.94	192.843				164	1338.37	1338.37	1337.36	1337.36	204.093				164	493.191	493.191	492.184	492.184	570.833				164	469.56	469.56	1405.66	1405.66	512.539				164	1428.2	1428.7	2854.38	2855.39	1190.22				164	1164.62	1165.12	2327.22	2328.23
165	837.066	837.402	2508.18	2509.18	366.692				165	1338.28	1338.28	1337.28	1337.28	185.464				165	503.176	503.176	502.169	502.169	1335.49				165	472.233	472.233	942.451	942.451	354.987				165	1433.66	1434.33	4297.96	4299.97	661.807				165	1177.3	1177.3	1176.29	1176.29
166	836.926	836.926	1671.84	1671.84	443.645				166	1338.35	1339.03	4012.04	4014.05	243.134				166	506.156	506.156	505.149	505.149	1055.46				166	473.274	473.274	472.267	472.267	276.825				166	1436.71	1437.21	2871.4	2872.41	1197.5				166	1176.04	1176.54	4700.12	4702.14
167	842.741	843.077	2525.2	2526.21	4828				167	1341.67	1342.17	2681.33	2682.33	163.512				167	507.237	507.237	1012.46	1012.46	404.671				167	475.236	475.236	474.228	474.228	568.832				167	1437.07	1437.07	1436.06	1436.06	205.85				167	1176.97	1176.97	1175.96	1175.96
168	850.921	850.921	1699.83	1699.83	482.481				168	1344.37	1344.37	1343.36	1343.36	145.074				168	510.247	510.499	2036.96	2037.97	596.884				168	483.908	483.908	1448.7	1448.7	298.617				168	1442.19	1442.69	2882.37	2883.37	1031.46				168	1181.89	1181.89	1180.89	1180.89
169	852.42	852.756	2554.24	2555.25	393.427				169	1344.02	1344.53	2686.04	2687.04	236.061				169	513.574	513.574	1537.7	1537.7	1215.06				169	483.24	483.24	482.233	482.233	130.475				169	1450.71	1451.21	2899.4	2900.41	1271.05				169	1180.54	1181.05	4718.14	4720.16
170	857.417	857.92	3425.64	3427.65	208.288				170	1351.69	1351.69	1350.69	1350.69	76.2754				170	515.749	515.749	1029.48	1029.48	1792.98				170	486.232	486.232	970.449	970.449	171.466				170	1455.41	1456.08	4363.21	4365.23	327.894				170	1186.29	1186.29	1185.29	1185.29
171	862.088	862.088	861.081	861.081	268.529				171	1357.13	1357.63	2712.25	2713.25	285.348				171	521.187	521.187	520.18	520.18	838.033				171	494.256	494.256	986.497	986.497	226.945				171	1456.41	1456.41	1455.41	1455.41	120.232				171	1185.95	1185.95	1184.94	1184.94
172	861.448	861.952	3441.76	3443.78	581.748				172	1358.16	1358.66	2714.3	2715.31	134.963				172	520.93	520.93	1559.77	1559.77	435.757				172	507.897	507.897	1520.67	1520.67	192.761				172	1488.75	1489.42	4463.24	4465.25	537.308				172	1187.23	1187.9	3558.67	3560.69
173	861.749	861.749	860.741	860.741	180.14				173	1365.65	1366.16	2729.3	2730.3	254.762				173	522.905	522.905	1565.69	1565.69	787.251				173	509.996	510.248	2035.96	2036.96	804.935				173	1488.43	1488.43	1487.42	1487.42	102.83				173	1187.66	1187.66	1186.66	1186.66
174	861.922	862.426	3443.66	3445.67	251.615				174	1372.15	1372.15	1371.14	1371.14	104.659				174	529.748	529.748	1057.48	1057.48	1711.7				174	513.574	513.574	1537.7	1537.7	376.37				174	1492.68	1493.35	4475.03	4477.04	287.36				174	1205.56	1206.07	2409.11	2410.12
175	864.394	864.394	863.386	863.386	89.5608				175	1378.66	1379.16	2755.3	2756.31	603.784				175	531.756	532.007	2122.99	2124	664.245				175	515.75	515.75	1029.49	1029.49	849.867				175	1494.78	1494.78	1493.77	1493.77	247.222				175	1205.3	1205.3	1204.29	1204.29
176	864.48	864.48	1726.95	1726.95	105.586				176	1387.18	1387.68	2772.35	2773.35	524.735				176	538.758	538.758	537.75	537.75	3109.16				176	520.929	520.929	1559.76	1559.76	170.925				176	1503.78	1504.28	3005.54	3006.55	222.099				176	1209.63	1209.63	1208.62	1208.62
177	866.443	866.443	1730.87	1730.87	279.844				177	1388.71	1388.71	1387.7	1387.7	312.39				177	538.256	538.508	2149	2150	5732.43				177	522.905	522.905	1565.69	1565.69	335.294				177	1507.82	1508.32	3013.62	3014.62	262.283				177	1210.24	1210.91	3627.7	3629.72
178	867.391	867.391	866.384	866.384	105.54				178	1391.2	1391.71	2780.39	2781.4	243.06				178	538.258	538.258	537.251	537.251	1313.33				178	529.747	529.747	1057.48	1057.48	991.342				178	1521.23	1521.74	3040.45	3041.46	382.092				178	1214.97	1215.64	3641.89	3643.9
179	872.847	872.847	1743.68	1743.68	113.015				179	1392.65	1393.16	2783.29	2784.3	723.464				179	551.268	551.268	1650.78	1650.78	4207.06				179	528.767	528.767	1055.52	1055.52	189.428				179	1529.75	1530.25	3057.48	3058.49	342.051				179	1219.81	1220.57	4875.23	4878.25
180	873.459	873.459	872.452	872.452	87.548				180	1401.16	1401.67	2800.31	2801.32	1112.32				180	560.275	560.527	2237.07	2238.08	2300.93				180	529.255	529.255	528.248	528.248	147.564				180	1530.88	1530.88	1529.87	1529.87	339.633				180	1226.31	1227.07	4901.21	4904.24
181	877.423	877.758	2629.25	2630.25	111.924				181	1402.78	1402.78	1401.77	1401.77	899.207				181	559.778	559.778	558.771	558.771	3573.61				181	531.506	531.758	2122	2123	826.102				181	1530.78	1530.78	1529.78	1529.78	149.685				181	1233.59	1233.59	1232.58	1232.58
182	881.419	881.419	880.411	880.411	82.7534				182	1405.2	1405.7	2808.38	2809.39	132.462				182	560.281	560.281	559.274	559.274	794.905				182	538.505	538.756	2149.99	2151	4665.09				182	1529.7	1530.37	4586.08	4588.09	251.368				182	1237.32	1237.32	1236.31	1236.31
183	882.434	882.77	2644.28	2645.29	590.826				183	1407.18	1407.69	2812.35	2813.36	162.694				183	566.777	567.028	2263.08	2264.08	8373.6				183	551.267	551.267	1650.78	1650.78	2101.14				183	1531.12	1531.12	1530.11	1530.11	127.343				183	1241.1	1241.6	2480.19	2481.19
184	886.425	886.425	885.417	885.417	164.173				184	1416.71	1416.71	1415.7	1415.7	507.524				184	566.774	566.774	565.767	565.767	714.667				184	557.318	557.318	556.311	556.311	624.124				184	1535.23	1535.74	3068.45	3069.46	559.984				184	1240.91	1240.91	1239.91	1239.91
185	891.768	891.768	890.76	890.76	384.009				185	1415.2	1415.7	2828.38	2829.38	191.784				185	574.271	574.271	1146.53	1146.53	2110.25				185	559.778	560.03	2235.08	2236.09	5058.39				185	1535.78	1535.78	1534.77	1534.77	218.617				185	1240.63	1241.14	2479.25	2480.26
186	890.678	891.182	3558.68	3560.7	507.581				186	1428.19	1428.7	2854.37	2855.38	707.361				186	583.338	583.338	582.331	582.331	549.478				186	566.777	567.028	2263.08	2264.08	4123.76				186	1543.74	1544.24	3085.47	3086.47	574.013				186	1243.67	1243.67	1242.66	1242.66
187	892.097	892.097	891.09	891.09	456.09				187	1429.7	1430.2	2857.39	2858.39	140.261				187	585.282	585.282	1168.55	1168.55	1133.28				187	570.308	570.308	569.301	569.301	203.644				187	1552.26	1552.77	3102.51	3103.52	185.609				187	1246.6	1246.6	1245.59	1245.59
188	894.931	895.435	3575.7	3577.71	145.942				188	1435.26	1435.76	2868.5	2869.51	142.169				188	590.263	590.263	589.256	589.256	920.901				188	574.272	574.272	1146.53	1146.53	1239.42				188	1555.47	1556.14	4663.39	4665.4	429.702				188	1251.61	1251.61	1250.6	1250.6
189	895.445	895.445	1788.88	1788.88	119.146				189	1436.71	1437.22	2871.41	2872.42	906.436				189	593.795	593.795	1185.58	1185.58	8706.75				189	583.335	583.335	582.327	582.327	363.163				189	1563.78	1563.78	1562.77	1562.77	370.618				189	1255.1	1255.6	2508.18	2509.19
190	901.443	901.443	900.435	900.435	458.883				190	1442.19	1442.69	2882.37	2883.37	566.818				190	600.543	600.795	2398.14	2399.15	4083.19				190	585.311	585.311	584.304	584.304	588.063				190	1584.45	1585.12	4750.34	4752.35	412.877				190	1259.32	1260.08	5033.27	5036.29
191	901.773	901.773	900.765	900.765	581.354				191	1443.77	1444.27	2885.53	2886.53	253.394				191	603.284	603.536	2409.11	2410.11	699.958				191	585.283	585.283	1168.55	1168.55	624.174				191	1594.36	1594.86	3186.7	3187.7	196.133				191	1268.31	1268.98	3801.9	3803.92
192	902.113	902.113	901.106	901.106	380.94				192	1450.71	1451.21	2899.4	2900.41	962.614				192	603.788	603.788	1205.56	1205.56	408.856				192	588.228	588.228	587.221	587.221	168.685				192	1607.34	1607.85	3212.67	3213.68	954.73				192	1274.69	1274.69	1273.68	1273.68
193	905.094	905.43	2712.26	2713.27	369.978				193	1452.28	1452.79	2902.55	2903.56	155.963				193	605.253	605.253	604.246	604.246	753.633				193	593.795	593.795	1185.58	1185.58	4135.51				193	1607.79	1608.3	3213.57	3214.58	184.51				193	1274.32	1274.32	1273.32	1273.32
194	904.451	904.787	2710.33	2711.34	102.287				194	1459.56	1459.56	1458.55	1458.55	84.2958				194	607.794	608.046	2427.15	2428.15	4991.58				194	593.86	593.86	1185.7	1185.7	276.61				194	1611.48	1612.15	4831.41	4833.43	327.017				194	1273.59	1273.59	1272.58	1272.58
195	910.774	910.774	909.767	909.767	3305.14				195	1503.28	1503.78	3004.54	3005.54	209.442				195	609.809	609.809	1217.6	1217.6	1223.62				195	600.541	600.793	2398.13	2399.14	1688.84				195	1615.85	1616.35	3229.69	3230.69	4216.2				195	1274.99	1274.99	1273.99	1273.99
196	911.104	911.104	910.097	910.097	4187.24				196	1503.74	1503.74	1502.73	1502.73	94.5065				196	618.291	618.291	617.284	617.284	1107.54				196	603.79	603.79	1205.56	1205.56	263.034				196	1664.38	1664.88	3326.75	3327.75	173.656				196	1280.26	1280.26	1279.26	1279.26
197	911.73	912.233	3642.89	3644.9	212.233				197	1507.82	1508.32	3013.63	3014.63	267.201				197	620.256	620.256	619.248	619.248	443.643				197	605.253	605.253	604.246	604.246	404.676				197	1672.89	1673.89	3343.76	3345.77	498.644				197	1285.35	1285.35	1284.34	1284.34
198	914.964	915.467	1827.91	1828.92	1383.39				198	1530.87	1530.87	1529.86	1529.86	483.64				198	623.806	623.806	1245.6	1245.6	1414.16				198	607.543	607.795	2426.14	2427.15	2573.97				198	1700.84	1700.84	1699.83	1699.83	251.983				198	1284.08	1284.58	2566.15	2567.16
199	915.105	915.441	2742.29	2743.3	118.23				199	1529.75	1530.25	3057.48	3058.49	170.738				199	625.564	625.564	1249.11	1249.11	345.274				199	607.793	607.793	1213.57	1213.57	307.473				199	1707.4	1708.4	3412.78	3414.79	334.998				199	1285.6	1286.27	3853.77	3855.79
200	915.114	915.114	914.107	914.107	85.7755				200	1535.78	1535.78	1534.77	1534.77	636.015				200	627.272	627.272	626.265	626.265	617.357				200	609.808	609.808	1217.6	1217.6	769.733				200	1712.89	1713.89	3423.76	3425.77	309.039				200	1286.69	1286.69	1285.68	1285.68
201	919.777	919.777	918.77	918.77	117.636				201	1535.23	1535.73	3068.44	3069.45	204.371				201	628.307	628.307	1254.6	1254.6	277.707				201	618.29	618.29	617.283	617.283	445.563				201	1715.91	1716.92	3429.8	3431.82	2337.37				201	1294.94	1295.61	3881.79	3883.81
202	920.447	920.447	919.44	919.44	160.767				202	1563.78	1563.78	1562.77	1562.77	1026.08				202	632.31	632.562	2525.21	2526.22	2727.78				202	623.806	623.806	1245.6	1245.6	557.907				202	1721.9	1722.91	3441.79	3443.8	1192.29				202	1300.94	1300.94	1299.94	1299.94
203	920.112	920.616	1838.21	1839.22	101.289				203	1567.32	1567.83	3132.63	3133.64	156.029				203	634.254	634.254	633.246	633.246	940.422				203	625.558	625.81	2498.2	2499.21	321.936				203	1756.93	1757.93	3511.84	3513.85	252.486				203	1303.62	1303.62	1302.61	1302.61
204	924.439	924.439	923.432	923.432	86.2368				204	1607.34	1607.85	3212.67	3213.68	648.243				204	638.319	638.319	1274.62	1274.62	390.941				204	627.272	627.272	626.265	626.265	309.085				204	1765.44	1766.45	3528.87	3530.88	1391.03				204	1305.67	1306.34	3913.99	3916.01
205	925.116	925.452	2772.33	2773.33	6632.69				205	1615.85	1616.35	3229.69	3230.69	2559.59				205	637.85	637.85	1273.69	1273.69	287.34				205	632.31	632.562	2525.21	2526.22	1472.32				205	1778.43	1779.44	3554.85	3556.87	369.611				205	1307.22	1307.72	2612.42	2613.43
206	925.375	925.375	924.367	924.367	99.7237				206	1667.94	1667.94	1666.93	1666.93	285.668				206	644.296	644.296	643.289	643.289	371.021				206	634.252	634.252	633.245	633.245	383.394				206	1780.84	1781.85	3559.67	3561.68	210.043				206	1311.01	1311.68	3930.01	3932.02
207	929.779	929.779	928.772	928.772	783.727				207	1672.39	1673.4	3342.78	3344.79	194.876				207	652.316	652.316	1302.62	1302.62	6130.34				207	643.804	643.804	1285.59	1285.59	224.851				207	1813.46	1814.47	3624.91	3626.92	290.033				207	1314.36	1315.03	3940.06	3942.08
208	928.442	928.778	2782.3	2783.31	310.831				208	1700.82	1700.82	1699.82	1699.82	321.859				208	657.907	657.907	1313.8	1313.8	335.498				208	652.318	652.318	1302.62	1302.62	2236.79				208	1821.96	1822.96	3641.9	3643.91	872.771				208	1314.63	1315.14	2627.25	2628.26
209	930.117	930.117	929.109	929.109	783.865				209	1713.38	1714.39	3424.75	3426.77	209.01				209	660.833	660.833	1319.65	1319.65	714.29				209	657.808	657.808	1313.6	1313.6	149.543				209	1828.93	1829.93	1827.92	1828.93	247.248				209	1328.29	1328.29	1327.28	1327.28
210	930.686	931.19	3718.72	3720.73	281.62				210	1715.91	1716.92	3429.8	3431.82	936.175				210	661.33	661.33	1320.64	1320.64	1128.17				210	660.333	660.333	1318.65	1318.65	234.273				210	1865.49	1866.5	3728.97	3730.99	701.086				210	1328.63	1329.13	2655.24	2656.25
211	934.449	934.784	2800.32	2801.33	10865.9				211	1721.9	1722.91	3441.79	3443.8	684.455				211	664.651	664.651	663.643	663.643	239.837				211	661.331	661.331	1320.65	1320.65	844.003				211	1871.5	1872.5	3740.98	3742.99	448.861				211	1333.7	1333.7	1332.69	1332.69
212	934.119	934.455	2799.34	2800.34	476.057				212	1727.96	1727.96	1726.95	1726.95	131.683				212	669.219	669.219	668.212	668.212	428.526				212	664.986	665.322	1991.94	1992.94	245.962				212	1923	1924.01	1922	1923	120.938				212	1338.03	1338.7	4011.05	4013.07
213	940.924	941.428	1879.83	1880.84	137.766				213	1757.44	1758.44	3512.86	3514.87	155.502				213	669.325	669.325	668.318	668.318	485.417				213	666.318	666.318	1330.62	1330.62	339.215				213	1928.04	1929.04	3854.06	3856.07	196.729				213	1337.62	1338.29	4009.85	4011.86
214	940.514	940.514	939.507	939.507	86.0651				214	1765.44	1766.45	3528.87	3530.88	512.579				214	670.327	670.662	2007.96	2008.96	590.963				214	666.812	666.812	1331.61	1331.61	175.016				214	1945.52	1946.53	3889.02	3891.04	668.472				214	1344.71	1344.71	1343.7	1343.7
215	944.13	944.13	943.123	943.123	363.872				215	1813.95	1814.96	1812.94	1813.95	128.739				215	674.319	674.319	673.311	673.311	1317.44				215	670.327	670.662	2007.96	2008.96	466.035				215	1966.51	1967.52	3931	3933.02	301.786				215	1344.02	1344.53	2686.04	2687.04
216	944.462	944.462	943.454	943.454	424.697				216	1821.94	1822.95	3641.87	3643.88	322.919				216	675.327	675.327	1348.64	1348.64	428.518				216	673.98	674.315	2018.92	2019.92	1050.21				216	1971.56	1972.56	3941.1	3943.11	285.6				216	1350.36	1351.04	4048.07	4050.09
217	948.42	948.42	947.413	947.413	78.2603				217	1880.02	1881.03	1879.02	1880.02	98.8929				217	679.657	679.993	2035.95	2036.96	3560.29				217	675.327	675.327	1348.64	1348.64	444.624				217	1985.11	1986.12	1984.1	1985.11	155.326				217	1357.14	1357.64	2712.26	2713.26
218	953.461	953.461	952.453	952.453	1138.61				218	1910.97	1911.98	3819.93	3821.94	159.686				218	683.332	683.584	2729.3	2730.31	2107.85				218	679.657	679.993	2035.95	2036.96	2277.08													218	1356.17	1356.68	2710.33	2711.34
219	953.789	953.789	952.782	952.782	1138.8													219	685.354	685.354	684.347	684.347	414.702				219	683.331	683.582	2729.29	2730.3	782.794													219	1360.63	1361.3	4078.86	4080.88
220	954.129	954.129	953.121	953.121	699.853													220	690.29	690.29	689.283	689.283	581.156				220	685.337	685.337	684.33	684.33	267.749													220	1365.22	1365.72	2728.42	2729.42
221	958.143	958.143	957.136	957.136	1684.5													221	694.862	694.862	1387.71	1387.71	2411.3				221	685.354	685.354	684.347	684.347	255.002													221	1365.65	1366.16	2729.3	2730.3
222	958.474	958.474	957.466	957.466	2134.07													222	701.33	701.33	700.322	700.322	972.535				222	685.663	685.999	2053.97	2054.97	193.283													222	1368.37	1369.04	4102.08	4104.1
223	962.465	962.465	961.457	961.457	115.96													223	703	703	701.993	701.993	459.067				223	689.841	689.841	1377.67	1377.67	433.659													223	1371.65	1372.15	2741.28	2742.29
224	962.851	962.851	961.844	961.844	114.506													224	702.401	702.401	1402.79	1402.79	726.177				224	694.862	694.862	1387.71	1387.71	1159.08													224	1372.71	1372.71	1371.7	1371.7
225	964.454	964.958	3853.79	3855.8	338.122													225	703.839	703.839	1405.66	1405.66	1315.72				225	697.985	698.321	2090.93	2091.94	264.932													225	1378.67	1379.17	2755.32	2756.33
226	967.472	967.808	2899.39	2900.4	7995.91													226	705.989	706.324	2114.94	2115.95	934.181				226	701.333	701.333	700.326	700.326	322.207													226	1377.72	1378.39	4130.14	4132.15
227	972.04	972.04	971.033	971.033	88.5925													227	708.861	708.861	1415.71	1415.71	4099.89				227	703	703	701.993	701.993	392.211													227	1387.18	1387.68	2772.35	2773.35
228	975.455	975.958	3897.79	3899.8	229.571													228	708.338	708.673	2121.99	2123	4161.05				228	702.662	702.662	701.655	701.655	465.658													228	1391.21	1391.71	2780.4	2781.41
229	974.45	974.45	973.443	973.443	61.2229													229	708.301	708.301	707.294	707.294	456.157				229	701.897	701.897	700.89	700.89	237.028													229	1392.66	1393.17	2783.31	2784.32
230	977.142	977.478	2928.41	2929.41	672.073													230	711.995	711.995	710.988	710.988	2622.49				230	703.839	703.839	1405.66	1405.66	710.054													230	1396.64	1397.31	4186.9	4188.92
231	979.016	979.52	1956.02	1957.03	457.442													231	712.329	712.329	711.322	711.322	2379.46				231	706.321	706.656	2115.94	2116.95	362.505													231	1398.72	1399.39	4193.13	4195.14
232	981.653	981.653	980.645	980.645	157.883													232	717.671	718.007	2149.99	2151	21247.2				232	708.859	708.859	1415.7	1415.7	1610.25													232	1402.79	1402.79	1401.78	1401.78
233	980.851	980.851	979.844	979.844	98.2695													233	720.382	720.382	719.374	719.374	512.946				233	708.342	708.342	707.335	707.335	914.747													233	1401.18	1401.68	2800.34	2801.35
234	981.446	981.446	980.439	980.439	89.2728													234	725.356	725.356	1448.7	1448.7	519.072				234	709.009	709.009	708.001	708.001	402.248													234	1405.4	1405.4	1404.39	1404.39
235	981.644	982.249	4903.18	4906.21	338.606													235	726.437	726.689	2901.72	2902.73	559.151				235	711.995	712.331	2132.96	2133.97	2325.8													235	1405.2	1405.7	2808.38	2809.39
236	984.445	984.445	983.438	983.438	211.175													236	738.348	738.348	1474.68	1474.68	2626.19				236	716.327	716.327	715.319	715.319	373.925													236	1407.19	1407.7	2812.37	2813.38
237	983.507	984.011	3930	3932.01	243.736													237	740.355	740.691	2218.04	2219.05	3999.21				237	717.668	718.004	2149.98	2150.99	13037.6													237	1410.73	1411.41	4229.18	4231.19
238	986.484	986.819	2956.43	2957.44	1514.03													238	743.892	743.892	1485.77	1485.77	412.997				238	720.382	720.382	719.374	719.374	376.537													238	1416.71	1416.71	1415.7	1415.7
239	993.058	993.562	1984.1	1985.11	199.542													239	744.016	744.352	2229.03	2230.03	577.637				239	723.316	723.316	722.308	722.308	185.933													239	1415.2	1415.7	2828.39	2829.39
240	996.966	997.47	1991.92	1992.93	114.907													240	745.376	745.376	1488.74	1488.74	425.028				240	724.351	724.351	1446.69	1446.69	218.145													240	1428.2	1428.7	2854.38	2855.39
241	1003.52	1004.02	4010.05	4012.07	253.059													241	746.036	746.036	745.029	745.029	11909				241	725.36	725.36	724.353	724.353	189.418													241	1430.7	1430.7	1429.69	1429.69
242	1005.55	1005.88	3013.62	3014.63	507.192													242	746.367	746.367	745.36	745.36	12404.3				242	726.437	726.689	2901.72	2902.73	359.906													242	1434	1434	1433	1433
243	1008.28	1008.78	4029.08	4031.1	289.838													243	746.704	746.704	745.697	745.697	5834.53				243	733.352	733.352	732.345	732.345	321.95													243	1436.71	1437.22	2871.41	2872.42
244	1010.46	1010.97	2018.91	2019.92	132.351													244	749.692	749.692	748.684	748.684	1580.53				244	735.015	735.015	734.008	734.008	154.212													244	1437.4	1437.4	1436.39	1436.39
245	1015.02	1015.53	2028.03	2029.04	231.416													245	749.364	749.364	748.357	748.357	323.784				245	738.35	738.35	1474.69	1474.69	1292.25													245	1437.07	1437.07	1436.06	1436.06
246	1020.17	1020.17	1019.16	1019.16	348.66													246	755.366	755.701	2263.08	2264.08	23547.2				246	740.357	740.693	2218.05	2219.06	1722.01													246	1442.2	1442.7	2882.39	2883.39
247	1020.5	1020.5	1019.49	1019.49	441.754													247	757.367	757.367	756.36	756.36	407.878				247	744.348	744.684	2230.02	2231.03	185.301													247	1443.77	1444.27	2885.52	2886.52
248	1020.84	1020.84	1019.83	1019.83	416.534													248	762.356	762.356	761.349	761.349	431.102				248	744.012	744.012	743.005	743.005	126.726													248	1450.71	1451.21	2899.4	2900.41
249	1029.5	1029.83	3085.46	3086.47	2756.4													249	761.843	761.843	1521.67	1521.67	363.782				249	743.89	743.89	1485.76	1485.76	271.849													249	1455.74	1456.41	4364.2	4366.22
250	1029.94	1030.44	2057.86	2058.87	114.84													250	765.945	765.945	1529.88	1529.88	1512.66				250	746.036	746.036	745.029	745.029	5151.29													250	1486.77	1486.77	1485.76	1485.76
251	1035.18	1035.18	1034.17	1034.17	476.993													251	766.35	766.35	765.342	765.342	858.126				251	746.367	746.367	745.36	745.36	6869.7													251	1488.77	1489.44	4463.29	4465.3
252	1035.51	1035.51	1034.5	1034.5	507.135													252	770.358	770.358	1538.7	1538.7	529.513				252	746.7	746.7	745.693	745.693	3947.02													252	1494.43	1495.11	4480.28	4482.3
253	1039.17	1039.5	3114.48	3115.49	245.817													253	769.323	769.323	768.316	768.316	515.633				253	749.69	750.025	2246.05	2247.05	1626.61													253	1504.1	1504.1	1503.1	1503.1
254	1041.46	1041.46	1040.45	1040.45	158.017													254	771.43	771.43	1540.85	1540.85	422.084				254	755.366	755.701	2263.08	2264.08	12439.8													254	1507.82	1508.32	3013.63	3014.63
255	1041.59	1041.59	1040.58	1040.58	77.2919													255	772.374	772.626	3085.47	3086.47	1374.27				255	755.034	755.37	2262.08	2263.09	675.33													255	1521.24	1521.75	3040.47	3041.48
256	1045.23	1045.23	1044.22	1044.22	91.501													256	774.392	774.392	773.385	773.385	566.834				256	757.365	757.365	756.357	756.357	211.223													256	1530.88	1530.88	1529.87	1529.87
257	1045.56	1045.56	1044.55	1044.55	122.258													257	775.34	775.34	1548.67	1548.67	512.999				257	761.339	761.339	1520.66	1520.66	185.979													257	1529.74	1530.25	3057.47	3058.48
258	1048.84	1048.84	1047.83	1047.83	191.471													258	782.393	782.393	1562.77	1562.77	2270.46				258	762.356	762.356	761.349	761.349	148.622													258	1531.8	1531.8	1530.79	1530.79
259	1049.51	1049.51	1048.51	1048.51	180.305													259	783.855	783.855	1565.7	1565.7	911.628				259	766.347	766.347	765.34	765.34	583.032													259	1535.23	1535.74	3068.45	3069.46
260	1053.49	1053.49	1052.48	1052.48	69.5307													260	790.376	790.711	2368.1	2369.11	620.801				260	765.945	765.945	1529.88	1529.88	722.493													260	1535.78	1535.78	1534.77	1534.77
261	1054.18	1054.52	3159.53	3160.54	311.027													261	794.715	795.051	2381.12	2382.13	2781.73				261	768.394	768.394	1534.77	1534.77	225.143													261	1543.74	1544.24	3085.47	3086.47
262	1056.53	1056.53	1055.52	1055.52	149.629													262	794.712	794.712	793.705	793.705	305.292				262	769.857	769.857	1537.7	1537.7	802.117													262	1556.14	1556.14	1555.13	1555.13
263	1058.62	1058.62	1057.61	1057.61	375.874													263	797.313	797.313	796.306	796.306	650.753				263	772.407	772.407	771.4	771.4	141.736													263	1563.78	1563.78	1562.77	1562.77
264	1067.49	1067.99	2132.97	2133.97	482.637													264	797.279	797.279	796.272	796.272	499.941				264	774.394	774.394	773.387	773.387	324.842													264	1567.32	1567.83	3132.63	3133.64
265	1071.56	1071.56	1070.56	1070.56	120.094													265	800.388	800.724	2398.14	2399.15	26571.5				265	775.342	775.342	1548.67	1548.67	228.525													265	1571.35	1571.85	3140.68	3141.69
266	1072.54	1072.54	1071.53	1071.53	538.739													266	802.394	802.394	1602.77	1602.77	2752.62				266	782.393	782.393	1562.77	1562.77	960.651													266	1579.87	1580.37	3157.72	3158.73
267	1072.2	1072.2	1071.2	1071.2	319.111													267	804.046	804.382	2409.12	2410.12	3884.14				267	784.353	784.353	1566.69	1566.69	293.075													267	1588.83	1588.83	1587.82	1587.82
268	1072.23	1072.23	1071.22	1071.22	169.153													268	805.164	805.416	3216.63	3217.63	591.423				268	789.371	789.371	788.363	788.363	212.007													268	1594.34	1594.85	3186.67	3187.68
269	1071.9	1071.9	1070.9	1070.9	130.572													269	808.431	808.683	3229.69	3230.7	1609.28				269	788.399	788.399	1574.78	1574.78	225.858													269	1607.34	1607.84	3212.66	3213.67
270	1075.5	1076	4297.96	4299.97	373.614													270	809.722	809.722	808.715	808.715	24484.9				270	789.706	789.706	788.699	788.699	137.853													270	1615.85	1616.35	3229.69	3230.69
271	1077.57	1077.91	3229.7	3230.71	2295.2													271	810.058	810.058	809.05	809.05	30611.8				271	790.426	790.426	789.418	789.418	155.735													271	1667.95	1667.95	1666.94	1666.94
272	1078.47	1078.47	1077.46	1077.46	187.416													272	810.391	810.391	809.384	809.384	20060.3				272	794.712	794.712	793.705	793.705	600.839													272	1672.39	1673.4	3342.76	3344.78
273	1078.51	1078.51	1077.5	1077.5	125.802													273	814.154	814.406	3252.59	3253.59	1203.46				273	793.883	793.883	1585.75	1585.75	239.122													273	1687.9	1687.9	1686.89	1686.89
274	1085.4	1085.4	1084.39	1084.39	141.984													274	825.163	825.415	3296.62	3297.63	1148.93				274	795.048	795.048	794.041	794.041	556.527													274	1700.84	1700.84	1699.84	1699.84
275	1090.26	1090.26	1089.25	1089.25	96.7935													275	826.399	826.399	1650.78	1650.78	921.877				275	797.316	797.316	796.308	796.308	378.079													275	1707.39	1708.4	3412.76	3414.78
276	1106.22	1106.22	1105.21	1105.21	64.5997													276	827.739	827.739	826.732	826.732	733.42				276	797.279	797.279	796.272	796.272	192.812													276	1713.39	1714.4	3424.77	3426.78
277	1109.59	1109.92	3325.74	3326.75	217.685													277	828.07	828.07	827.063	827.063	644.956				277	800.39	800.726	2398.15	2399.16	11109.1													277	1715.91	1716.92	3429.82	3431.83
278	1111.45	1111.45	1110.44	1110.44	137.991													278	829.665	829.917	3314.63	3315.64	2401.88				278	801.321	801.321	800.314	800.314	105.991													278	1721.9	1722.91	3441.79	3443.8
279	1110.04	1110.04	1109.03	1109.03	194.889													279	831.331	831.331	1660.65	1660.65	596.178				279	802.396	802.396	1602.78	1602.78	979.095													279	1727.95	1727.95	1726.94	1726.94
280	1115.5	1116.01	4457.99	4460	229.969													280	833.414	833.414	832.406	832.406	11984.9				280	802.366	802.366	801.359	801.359	452.884													280	1735.9	1735.9	1734.89	1734.89
281	1116.1	1116.6	2230.18	2231.19	205.215													281	833.743	833.743	832.736	832.736	15183.6				281	804.046	804.046	803.039	803.039	602.392													281	1765.44	1766.45	3528.87	3530.88
282	1124.03	1124.54	2246.05	2247.06	324.114													282	834.472	834.472	1666.93	1666.93	1583.61				282	804.38	804.38	803.373	803.373	702.922													282	1778.43	1779.43	3554.84	3556.85
283	1135.51	1135.51	1134.5	1134.5	99.0319													283	834.08	834.08	833.073	833.073	13649.2				283	803.678	803.93	3210.68	3211.69	270.191													283	1813.43	1814.44	3624.85	3626.86
284	1142.26	1142.93	3423.75	3425.77	249.98													284	833.439	833.439	1664.86	1664.86	319.681				284	808.428	808.68	3229.68	3230.69	1152.31													284	1821.97	1822.98	3641.93	3643.94
285	1144.28	1144.95	3429.81	3431.82	463.903													285	837.068	837.404	2508.18	2509.19	2601.79				285	809.722	809.722	808.715	808.715	10419													285	1828.93	1829.94	1827.93	1828.93
286	1148.26	1148.93	3441.76	3443.77	1329.26													286	836.928	836.928	1671.84	1671.84	2346.18				286	810.058	810.058	809.05	809.05	13199.9													286	1865.5	1866.51	3728.99	3731
287	1163.57	1163.57	1162.56	1162.56	118.151													287	837.736	837.736	836.729	836.729	292.108				287	810.387	810.387	809.379	809.379	8991.77													287	1871.99	1873	3741.97	3743.99
288	1176.97	1177.64	3527.87	3529.89	436.494													288	840.395	840.395	1678.78	1678.78	572.706				288	810.347	810.347	809.34	809.34	231.109													288	1901.97	1902.97	3801.92	3803.93
289	1185.96	1186.63	3554.86	3556.87	838.875													289	842.746	842.746	841.739	841.739	15997.2				289	814.154	814.406	3252.59	3253.59	335.164													289	1910.48	1911.49	3818.95	3820.96
290	1187.57	1187.57	1186.56	1186.56	312.431													290	843.077	843.077	842.069	842.069	20266.8				290	814.426	814.426	813.418	813.418	152.383													290	1945.51	1946.52	3889.01	3891.02
291	1187.66	1187.66	1186.65	1186.65	172.293													291	843.414	843.414	842.407	842.407	15578.5				291	819.451	819.451	818.444	818.444	176.625													291	1957.02	1958.03	1956.01	1957.02
292	1187.91	1187.91	1186.9	1186.9	201.438													292	845.466	845.466	844.459	844.459	427.642				292	820.332	820.332	819.325	819.325	388.861													292	1966.01	1967.02	3930.01	3932.03
293	1188.24	1188.24	1187.24	1187.24	213.339													293	847.447	847.447	846.439	846.439	547.015				293	825.46	825.46	1648.9	1648.9	178.705
294	1191.56	1192.06	2381.1	2382.11	243.157													294	850.921	850.921	1699.83	1699.83	2422.4				294	826.395	826.395	1650.78	1650.78	823.621
295	1205.57	1206.07	2409.12	2410.13	470.251													295	854.438	854.438	853.431	853.431	389.02				295	828.072	828.072	827.065	827.065	322.852
296	1206.57	1207.25	3616.7	3618.72	180.04													296	857.426	857.93	3425.68	3427.69	650.702				296	827.737	827.737	826.729	826.729	335.327
297	1208.97	1209.64	3623.89	3625.91	369.774													297	857.443	857.443	856.436	856.436	585.828				297	829.665	829.917	3314.63	3315.64	928.043
298	1214.97	1215.64	3641.89	3643.9	695.569													298	861.448	861.952	3441.76	3443.78	3303.49				298	830.434	830.434	1658.85	1658.85	201.56
299	1214.08	1214.58	2426.14	2427.15	247.18													299	861.924	862.428	3443.67	3445.68	1507.86				299	831.378	831.378	1660.74	1660.74	200.862
300	1218.61	1218.61	1217.6	1217.6	284.045													300	864.341	864.341	1726.67	1726.67	611.997				300	833.412	833.748	2497.21	2498.22	13531.5
301	1241.1	1241.6	2480.19	2481.19	331.766													301	864.478	864.478	1726.94	1726.94	576.089				301	834.476	834.476	1666.94	1666.94	686.572
302	1246.6	1246.6	1245.6	1245.6	182.179													302	866.446	866.446	1730.88	1730.88	2204.53				302	833.183	833.687	3328.7	3330.72	266.972
303	1255.1	1255.6	2508.18	2509.19	289.138													303	872.852	872.852	1743.69	1743.69	644.67				303	837.066	837.402	2508.18	2509.18	859.813
304	1259.31	1259.31	1258.31	1258.31	80.4357													304	880.433	880.769	2638.28	2639.28	590.072				304	836.928	836.928	1671.84	1671.84	796.798
305	1263.61	1263.61	1262.6	1262.6	76.8025													305	882.432	882.768	2644.27	2645.28	5013.08				305	837.189	837.692	3344.73	3346.74	306.032
306	1268.31	1268.98	3801.92	3803.93	338.596													306	882.723	883.226	3526.86	3528.88	925.892				306	840.395	840.395	1678.78	1678.78	263.429
307	1274.69	1274.69	1273.69	1273.69	933.921													307	887.428	887.428	886.421	886.421	1363.46				307	842.744	842.744	841.736	841.736	6956.5
308	1274.32	1274.99	3819.95	3821.96	247.29													308	886.088	886.088	885.081	885.081	286.922				308	843.074	843.074	842.067	842.067	8813.16
309	1281.15	1281.65	2560.28	2561.29	139.476													309	887.802	888.138	2660.38	2661.39	469.369				309	843.414	843.414	842.407	842.407	6072.85
310	1291.66	1291.66	1290.65	1290.65	144.228													310	889.724	890.227	3554.87	3556.88	1540.54				310	843.456	843.456	1684.9	1684.9	290.32
311	1303.63	1303.63	1302.62	1302.62	687.178													311	890.678	891.182	3558.68	3560.7	3649.09				311	845.329	845.329	1688.64	1688.64	188.058
312	1307.21	1307.71	2612.4	2613.4	260.973													312	891.768	891.768	890.76	890.76	2695.02				312	850.921	850.921	1699.83	1699.83	1086.21
313	1309.62	1309.62	1308.61	1308.61	186.793													313	892.105	892.105	891.098	891.098	3594.01				313	857.923	857.923	1713.83	1713.83	335.178
314	1311.35	1311.35	1310.34	1310.34	101.966													314	893.38	893.38	892.373	892.373	1243.95				314	857.446	857.446	1712.88	1712.88	259.229
315	1310.63	1310.63	1309.63	1309.63	140.093													315	896.416	896.416	895.408	895.408	928.216				315	861.448	861.952	3441.76	3443.78	1735.52
316	1314.81	1314.81	1313.8	1313.8	207.7													316	894.937	895.44	3575.72	3577.73	1060.04				316	864.338	864.338	863.331	863.331	172.158
317	1319.65	1319.65	1318.64	1318.64	127.453													317	896.109	896.109	895.102	895.102	545.544				317	864.386	864.386	863.379	863.379	215.204
318	1331.2	1331.7	2660.38	2661.38	143.836													318	901.445	901.445	900.438	900.438	3208.45				318	866.945	866.945	865.937	865.937	550.824
319	1338.63	1338.63	1337.62	1337.62	373.88													319	901.78	901.78	900.773	900.773	3387.3				319	867.391	867.391	866.384	866.384	187.934
320	1341.67	1342.17	2681.32	2682.33	170.293													320	902.113	902.113	901.106	901.106	2775.54				320	866.446	866.446	865.438	865.438	696.164
321	1357.13	1357.63	2712.25	2713.25	278.188													321	905.094	905.43	2712.26	2713.27	3719.44				321	873.352	873.352	872.345	872.345	217.012
322	1359.15	1359.65	2716.29	2717.29	145.102													322	908.005	908.509	1814	1815	823.697				322	871.986	871.986	1741.96	1741.96	657.433
323	1365.72	1366.23	2729.43	2730.44	187.532													323	908.437	908.941	1814.86	1815.87	399.335				323	876.357	876.357	875.35	875.35	344.76
324	1365.15	1365.66	2728.29	2729.3	286.554													324	910.771	911.107	2729.29	2730.3	64564.1				324	877.093	877.429	2628.26	2629.27	275.913
325	1371.65	1372.16	2741.29	2742.3	156.153													325	914.964	915.467	1827.91	1828.92	9031.16				325	882.437	882.773	2644.29	2645.3	2067.84
326	1378.66	1379.17	2755.31	2756.32	520.42													326	919.445	919.445	918.438	918.438	671.225				326	882.976	883.48	3527.87	3529.89	573.372
327	1379.73	1380.23	2757.44	2758.45	267.26													327	919.777	919.777	918.77	918.77	706.676				327	883.914	883.914	1765.81	1765.81	395.511
328	1384.76	1384.76	1383.76	1383.76	128.509													328	925.122	925.122	924.115	924.115	18549.6				328	887.428	887.428	886.421	886.421	591.355
329	1387.18	1387.68	2772.34	2773.34	474.837													329	924.49	924.49	923.482	923.482	314.227				329	889.468	889.971	3553.84	3555.86	682.062
330	1388.72	1388.72	1387.71	1387.71	882.92													330	923.691	924.195	3690.74	3692.75	755.997				330	890.432	890.935	3557.7	3559.71	1407.4
331	1388.24	1388.24	1387.23	1387.23	131.462													331	925.457	925.457	924.45	924.45	23500.3				331	891.764	892.1	2672.27	2673.28	2810.43
332	1392.66	1393.16	2783.3	2784.31	617.689													332	925.787	925.787	924.78	924.78	18870.6				332	890.929	891.433	3559.69	3561.7	542.418
333	1401.18	1401.68	2800.34	2801.35	956.017													333	925.375	925.375	924.367	924.367	754.389				333	893.385	893.385	892.378	892.378	695.281
334	1402.79	1402.79	1401.78	1401.78	1308.75													334	927.439	927.439	926.432	926.432	419.286				334	896.11	896.446	2685.31	2686.32	694.752
335	1406.69	1407.19	2811.36	2812.37	142.485													335	926.429	926.933	1850.84	1851.85	462.918				335	901.439	901.775	2701.3	2702.3	3442.33
336	1416.71	1416.71	1415.7	1415.7	904.575													336	928.779	929.115	2783.32	2784.32	2939.94				336	905.097	905.432	2712.27	2713.28	1508.84
337	1428.19	1428.7	2854.37	2855.38	542.391													337	930.519	930.519	929.511	929.511	1211.29				337	908	908.504	1813.99	1814.99	252.408
338	1436.71	1437.21	2871.4	2872.41	753.149													338	930.936	931.439	3719.71	3721.73	1232.04				338	910.774	910.774	909.767	909.767	9260.57
339	1442.19	1442.69	2882.37	2883.37	367.915													339	934.451	934.787	2800.33	2801.34	75759.8				339	911.11	911.11	910.102	910.102	11732.1
340	1443.77	1444.27	2885.52	2886.52	513.914													340	940.512	941.015	1879.01	1880.02	962.165				340	911.477	911.981	3641.88	3643.89	778.127
341	1450.71	1451.22	2899.41	2900.42	626.244													341	940.929	941.433	1879.84	1880.85	1457.19				341	914.966	915.47	1827.92	1828.93	3336.21
342	1466.72	1466.72	1465.72	1465.72	250.168													342	944.437	944.84	4717.15	4719.16	888.235				342	915.449	915.449	914.442	914.442	310.369
343	1475.69	1475.69	1474.68	1474.68	122.001													343	947.549	947.549	946.542	946.542	675.203				343	918.5	918.5	917.493	917.493	260.037
344	1486.78	1486.78	1485.77	1485.77	300.75													344	952.802	952.802	951.794	951.794	331.425				344	920.444	920.444	919.437	919.437	506.347
345	1502.78	1503.28	3003.55	3004.55	227.254													345	951.487	951.991	3801.92	3803.93	598.092				345	919.783	919.783	918.775	918.775	418.941
346	1508.31	1508.81	3014.6	3015.61	246.512													346	955.4	955.4	954.392	954.392	301.721				346	922.382	922.382	921.374	921.374	396.753
347	1530.89	1530.89	1529.88	1529.88	803.737													347	954.427	954.427	953.419	953.419	631.505				347	925.122	925.122	924.115	924.115	6714.75
348	1535.79	1535.79	1534.78	1534.78	1261.27													348	958.144	958.479	2871.41	2872.42	24656.7				348	925.457	925.457	924.45	924.45	8506.84
349	1544.25	1544.76	3086.49	3087.5	158.033													349	962.129	962.129	961.122	961.122	625.053				349	925.372	925.372	924.365	924.365	341.264
350	1563.78	1563.78	1562.77	1562.77	1422.81													350	962.851	962.851	961.844	961.844	782.095				350	926.434	926.938	1850.85	1851.86	287.303
351	1599.86	1599.86	1598.85	1598.85	152.665													351	962.854	963.19	2885.54	2886.55	1589.04				351	925.162	925.162	924.155	924.155	129.18
352	1607.34	1607.85	3212.67	3213.68	436.124													352	964.454	964.958	3853.79	3855.8	1783.7				352	929.111	929.447	2784.31	2785.32	1130.95
353	1615.85	1616.35	3229.69	3230.69	1792.52													353	967.472	967.808	2899.39	2900.4	51250.1				353	930.521	930.521	929.514	929.514	611.121
354	1667.94	1667.94	1666.93	1666.93	365.666													354	971.454	971.957	3881.79	3883.8	1177.8				354	934.454	934.79	2800.34	2801.35	28997.2
355	1672.84	1672.84	1671.83	1671.83	148.889													355	971.508	972.012	1941	1942.01	613.984				355	940.929	941.433	1879.84	1880.85	474.226
356	1700.84	1700.84	1699.84	1699.84	387.726													356	972.817	973.153	2915.43	2916.44	573.569				356	940.506	941.01	1879	1880.01	338.454
357	1715.92	1716.93	3429.83	3431.84	496.196													357	974.896	975.399	1947.78	1948.78	465.193				357	947.549	947.549	946.542	946.542	407.328
358	1721.9	1722.91	3441.79	3443.8	482.909													358	975.711	976.215	3898.81	3900.83	841.422				358	949.439	949.943	1896.86	1897.87	712.365
359	1727.95	1727.95	1726.94	1726.94	158.665													359	979.016	979.52	1956.02	1957.03	2497.24				359	954.429	954.429	953.422	953.422	275.161
360	1735.9	1735.9	1734.89	1734.89	235.093													360	981.452	982.057	4902.22	4905.25	1141.82				360	958.143	958.143	957.136	957.136	2955.58
361	1742.96	1742.96	1741.95	1741.95	281.196													361	986.814	986.814	985.806	985.806	681.336				361	958.479	958.479	957.472	957.472	3744.39
362	1763.89	1763.89	1762.88	1762.88	259.534													362	987.388	987.388	986.381	986.381	604.08				362	962.852	963.187	2885.53	2886.54	807.631
363	1765.45	1766.46	3528.89	3530.91	239.389													363	987.505	987.505	986.498	986.498	805.487				363	962.135	962.135	961.127	961.127	240.473
364	1815	1816	1813.99	1815	158.237													364	993.458	993.458	992.451	992.451	595.463				364	964.205	964.709	3852.79	3854.81	550.294
365	1828.93	1829.94	1827.93	1828.93	235.341													365	992.488	992.488	991.481	991.481	320.023				365	967.472	967.808	2899.39	2900.4	16314.9
																		366	993.058	993.562	1984.1	1985.11	752.379				366	967.139	967.643	1932.26	1933.27	222.179
																		367	997.967	998.471	1993.92	1994.93	629.916				367	975.708	976.212	3898.8	3900.82	635.136
																		368	1002.53	1002.53	1001.52	1001.52	792.216				368	979.019	979.523	1956.02	1957.03	1421.83
																		369	1003.46	1003.97	4009.82	4011.84	1450.88				369	987.502	987.502	986.495	986.495	444.932
																		370	1005.55	1005.88	3013.62	3014.63	2289.49				370	993.464	993.464	992.457	992.457	400.431
																		371	1010.97	1010.97	1009.96	1009.96	419.85				371	993.055	993.558	1984.1	1985.1	321.727
																		372	1013.46	1013.46	1012.46	1012.46	435.713				372	996.852	997.188	2987.53	2988.54	326.818
																		373	1015.03	1015.53	2028.04	2029.05	1283.48				373	996.97	996.97	995.963	995.963	208.088
																		374	1020.17	1020.17	1019.16	1019.16	1950.91				374	997.053	997.557	1992.09	1993.1	236.545
																		375	1021.44	1021.44	1020.43	1020.43	619.89				375	1002.52	1002.86	3004.55	3005.55	1278.4
																		376	1020.51	1020.51	1019.5	1019.5	2317.33				376	1003.47	1003.97	4009.84	4011.85	588.808
																		377	1024.42	1024.42	1023.41	1023.41	636.476				377	1005.55	1005.89	3013.63	3014.64	991.525
																		378	1029.5	1029.83	3085.47	3086.48	14580				378	1010.46	1010.97	2018.91	2019.92	351.041
																		379	1034.5	1034.5	1033.49	1033.49	859.487				379	1014.04	1014.55	2026.07	2027.08	360.334
																		380	1035.18	1035.51	3102.51	3103.52	5872.05				380	1015.03	1015.54	2028.05	2029.06	515.119
																		381	1041.46	1041.46	1040.46	1040.46	1130.58				381	1020.17	1020.17	1019.16	1019.16	703.271
																		382	1041.59	1041.59	1040.58	1040.58	609.348				382	1020.5	1020.5	1019.49	1019.49	834.01
																		383	1045.22	1045.22	1044.22	1044.22	746.48				383	1024.42	1024.42	1023.42	1023.42	361.111
																		384	1045.56	1045.56	1044.56	1044.56	886.684				384	1029.5	1029.84	3085.48	3086.49	4013.5
																		385	1052.05	1052.56	2102.09	2103.1	588.287				385	1034.5	1034.5	1033.49	1033.49	274.549
																		386	1054.5	1054.5	1053.49	1053.49	430.264				386	1035.17	1035.51	3102.5	3103.51	2353.19
																		387	1056.53	1056.53	1055.52	1055.52	774.826				387	1034.88	1035.21	3101.61	3102.62	318.787
																		388	1058.62	1058.62	1057.61	1057.61	2843.21				388	1041.46	1041.46	1040.45	1040.45	528.506
																		389	1058.47	1058.98	2114.93	2115.94	705.901				389	1041.59	1041.59	1040.58	1040.58	236.442
																		390	1067.48	1067.99	2132.95	2133.96	3595.6				390	1041	1041.5	2079.98	2080.99	218.869
																		391	1072.19	1072.53	3213.56	3214.57	5549.22				391	1045.22	1045.55	3132.63	3133.64	1041.05
																		392	1071.9	1072.23	3212.66	3213.67	1617				392	1047.46	1047.46	1046.46	1046.46	282.927
																		393	1071.92	1072.25	3212.72	3213.73	585.492				393	1050.52	1050.52	1049.51	1049.51	449.786
																		394	1073.55	1073.89	3217.64	3218.64	1094.8				394	1056.53	1056.53	1055.52	1055.52	387.295
																		395	1075.65	1075.65	1074.64	1074.64	650.091				395	1058.62	1058.62	1057.61	1057.61	1637.42
																		396	1075.49	1076	4297.94	4299.96	1260.24				396	1062.9	1062.9	1061.89	1061.89	150.949
																		397	1077.57	1077.91	3229.69	3230.7	13926.5				397	1067.49	1067.99	2132.96	2133.97	1208.3
																		398	1078.48	1078.48	1077.47	1077.47	1656.13				398	1072.2	1072.54	3213.58	3214.59	1800.72
																		399	1078.51	1078.51	1077.5	1077.5	723.331				399	1071.9	1072.23	3212.66	3213.67	641.335
																		400	1094.58	1094.58	1093.57	1093.57	393.816				400	1071.58	1071.58	1070.57	1070.57	264.958
																		401	1099.1	1099.6	2196.18	2197.19	733.928				401	1073.55	1073.89	3217.63	3218.63	423
																		402	1110.03	1110.54	2218.05	2219.06	2016.3				402	1075.65	1075.65	1074.64	1074.64	406.708
																		403	1111.46	1111.46	1110.45	1110.45	792.976				403	1077.57	1077.91	3229.7	3230.71	4669.53
																		404	1115.6	1115.6	1114.59	1114.59	414.465				404	1078.48	1078.48	1077.47	1077.47	896.765
																		405	1116.25	1116.25	1115.25	1115.25	790.127				405	1077.52	1077.52	1076.51	1076.51	208.436
																		406	1115.92	1115.92	1114.91	1114.91	506.712				406	1078.52	1078.52	1077.51	1077.51	426.728
																		407	1115.77	1116.27	4459.03	4461.05	973.489				407	1085.4	1085.4	1084.39	1084.39	367.229
																		408	1120.02	1120.52	4476.05	4478.07	859.977				408	1100.59	1100.59	1099.58	1099.58	227.985
																		409	1119.54	1119.54	1118.53	1118.53	862.172				409	1111.46	1111.46	1110.45	1110.45	312.303
																		410	1124.03	1124.53	2246.04	2247.05	2033.91				410	1110.04	1110.54	2218.06	2219.06	962.265
																		411	1135.51	1135.51	1134.5	1134.5	448.311				411	1110.24	1110.91	3327.68	3329.7	333.669
																		412	1143.27	1143.27	1142.27	1142.27	940.843				412	1116.25	1116.25	1115.24	1115.24	291.519
																		413	1142.59	1142.59	1141.59	1141.59	1093.68				413	1115.91	1115.91	1114.91	1114.91	408.022
																		414	1142.43	1142.94	2282.85	2283.86	570.942				414	1119.54	1119.54	1118.53	1118.53	506.505
																		415	1144.28	1144.95	3429.81	3431.82	1690.85				415	1124.02	1124.53	2246.04	2247.04	691.727
																		416	1147.54	1147.54	1146.53	1146.53	723.377				416	1142.25	1142.92	3423.73	3425.75	321.922
																		417	1148.26	1148.93	3441.77	3443.78	7491.82				417	1144.27	1144.94	3429.8	3431.81	678.546
																		418	1163.56	1163.56	1162.56	1162.56	1302.65				418	1148.26	1148.93	3441.76	3443.77	2878.63
																		419	1170.55	1171.06	2339.1	2340.1	758.806				419	1147.53	1147.53	1146.53	1146.53	295.399
																		420	1170.63	1171.3	3508.85	3510.87	754.05				420	1156.14	1156.64	2310.26	2311.27	276.498
																		421	1176.97	1177.64	3527.9	3529.91	2060.6				421	1163.56	1163.56	1162.55	1162.55	788.97
																		422	1176.64	1176.64	1175.63	1175.63	720.074				422	1169.56	1169.56	1168.55	1168.55	379.697
																		423	1185.96	1186.63	3554.86	3556.87	2841				423	1176.63	1177.3	3526.87	3528.88	1012.09
																		424	1186.72	1186.72	1185.71	1185.71	2958.59				424	1185.96	1185.96	1184.95	1184.95	547.513
																		425	1187.66	1187.66	1186.65	1186.65	736.005				425	1186.72	1186.72	1185.71	1185.71	1287.04
																		426	1187.25	1187.25	1186.24	1186.24	641.137				426	1185.96	1186.63	3554.87	3556.88	989.673
																		427	1187.57	1187.57	1186.56	1186.56	883.15				427	1187.66	1187.66	1186.66	1186.66	524.229
																		428	1191.56	1192.07	2381.11	2382.12	1980.2				428	1187.57	1187.57	1186.57	1186.57	287.751
																		429	1193.64	1193.64	1192.64	1192.64	443.731				429	1191.56	1192.07	2381.11	2382.12	914.75
																		430	1202.6	1203.11	2403.19	2404.2	505.934				430	1193.64	1193.64	1192.64	1192.64	282.145
																		431	1205.57	1206.07	2409.12	2410.13	3490.27				431	1197.05	1197.55	2392.08	2393.09	241.614
																		432	1208.97	1209.64	3623.88	3625.9	1713.06				432	1202.71	1202.71	1201.7	1201.7	216.807
																		433	1210.64	1210.64	1209.63	1209.63	617.475				433	1205.56	1206.07	2409.11	2410.12	1391
																		434	1210.52	1210.52	1209.52	1209.52	433.469				434	1208.97	1209.64	3623.89	3625.91	636.109
																		435	1214.97	1214.97	1213.96	1213.96	1851.31				435	1211.65	1211.65	1210.64	1210.64	188.029
																		436	1214.97	1215.64	3641.9	3643.91	2984.24				436	1214.98	1214.98	1213.97	1213.97	569.973
																		437	1218.61	1218.61	1217.6	1217.6	2103.62				437	1218.61	1218.61	1217.6	1217.6	729.612
																		438	1220.09	1220.59	2438.17	2439.17	531.624				438	1220.09	1220.59	2438.17	2439.17	249.244
																		439	1221.64	1221.64	1220.63	1220.63	449.926				439	1221.64	1221.64	1220.63	1220.63	178.441
																		440	1224.59	1224.59	1223.58	1223.58	492.82				440	1224.59	1224.59	1223.58	1223.58	192.533
																		441	1241.1	1241.61	2480.19	2481.2	1493.64				441	1241.1	1241.6	2480.19	2481.19	754.022
																		442	1245.44	1245.44	1244.43	1244.43	672.113				442	1246.6	1246.6	1245.6	1245.6	562.01
																		443	1246.6	1246.6	1245.6	1245.6	1337.36				443	1255.1	1255.6	2508.18	2509.19	759.039
																		444	1256.68	1256.68	1255.67	1255.67	556.428				444	1256.68	1256.68	1255.68	1255.68	351.389
																		445	1255.1	1255.6	2508.18	2509.19	1348.53				445	1262.46	1262.46	1261.45	1261.45	282.142
																		446	1258.99	1258.99	1257.98	1257.98	439.694				446	1263.6	1264.11	2525.19	2526.2	373.11
																		447	1263.62	1264.12	2525.22	2526.23	886.773				447	1274.69	1274.69	1273.68	1273.68	2336.49
																		448	1268.32	1268.99	3801.93	3803.94	1388.81				448	1274.33	1274.33	1273.32	1273.32	228.25
																		449	1272.14	1272.64	2542.27	2543.27	680.991				449	1275.63	1275.63	1274.62	1274.62	421.693
																		450	1274.7	1274.7	1273.69	1273.69	5075.85				450	1280.65	1281.15	2559.29	2560.3	289.127
																		451	1273.99	1274.66	3818.94	3820.95	1294.32				451	1286.6	1286.6	1285.59	1285.59	222.93
																		452	1275.62	1275.62	1274.62	1274.62	649.354				452	1291.66	1291.66	1290.65	1290.65	425.151
																		453	1286.6	1286.6	1285.59	1285.59	435.277				453	1303.62	1303.62	1302.61	1302.61	1742.13
																		454	1291.66	1291.66	1290.65	1290.65	934.295				454	1310.64	1310.64	1309.63	1309.63	1047.71
																		455	1303.63	1303.63	1302.62	1302.62	4064.45				455	1314.81	1314.81	1313.8	1313.8	319.95
																		456	1306.71	1307.22	2611.41	2612.42	984.356				456	1316.19	1316.69	2630.36	2631.37	316.186
																		457	1310.64	1310.64	1309.63	1309.63	1813.05				457	1319.66	1319.66	1318.65	1318.65	541.202
																		458	1309.13	1309.63	2616.24	2617.25	556.209				458	1330.8	1330.8	1329.8	1329.8	224.179
																		459	1314.8	1314.8	1313.8	1313.8	739.674				459	1331.2	1331.71	2660.39	2661.4	363.854
																		460	1315.7	1316.2	2629.38	2630.39	798.099				460	1338.63	1338.63	1337.62	1337.62	1262.57
																		461	1319.66	1319.66	1318.65	1318.65	1165.46				461	1344.53	1344.53	1343.53	1343.53	150.465
																		462	1330.8	1330.8	1329.8	1329.8	539.669				462	1357.14	1357.64	2712.26	2713.26	586.499
																		463	1331.2	1331.7	2660.39	2661.39	833.471				463	1365.65	1366.16	2729.3	2730.3	624.807
																		464	1338.63	1338.63	1337.62	1337.62	2587.11				464	1373.53	1373.53	1372.52	1372.52	352.992
																		465	1357.14	1357.64	2712.27	2713.27	1500.01				465	1378.66	1379.17	2755.31	2756.32	1086.32
																		466	1356.71	1357.21	2711.41	2712.41	405.779				466	1379.72	1380.22	2757.42	2758.43	416.212
																		467	1365.73	1366.23	2729.44	2730.45	1146.61				467	1384.77	1384.77	1383.76	1383.76	294.175
																		468	1365.66	1366.16	2729.3	2730.31	1528.98				468	1387.18	1387.68	2772.34	2773.34	992.554
																		469	1371.74	1371.74	1370.73	1370.73	377.525				469	1388.72	1388.72	1387.71	1387.71	2525.49
																		470	1372.66	1372.66	1371.65	1371.65	338.911				470	1392.66	1393.17	2783.31	2784.32	1029.29
																		471	1373.53	1373.53	1372.52	1372.52	730.516				471	1395.24	1395.74	2788.47	2789.47	284.902
																		472	1378.66	1379.16	2755.3	2756.31	2401.57				472	1399.74	1399.74	1398.74	1398.74	260.886
																		473	1379.72	1380.22	2757.42	2758.43	1236.29				473	1401.18	1401.68	2800.34	2801.35	1839.08
																		474	1384.77	1384.77	1383.76	1383.76	745.111				474	1402.79	1402.79	1401.78	1401.78	3315.77
																		475	1387.17	1387.67	2772.33	2773.33	2936.9				475	1416.71	1416.71	1415.7	1415.7	1982.32
																		476	1388.23	1388.73	2774.44	2775.45	4483.2				476	1415.7	1416.2	2829.38	2830.39	261.165
																		477	1388.71	1388.71	1387.7	1387.7	2450.51				477	1424.72	1424.72	1423.71	1423.71	170.599
																		478	1391.2	1391.7	2780.38	2781.39	743.686				478	1428.2	1428.7	2854.38	2855.39	908.095
																		479	1392.66	1393.16	2783.3	2784.31	2950.29				479	1436.71	1437.22	2871.41	2872.42	1193.77
																		480	1401.18	1401.68	2800.34	2801.35	5070.89				480	1438.73	1438.73	1437.72	1437.72	678.785
																		481	1402.79	1402.79	1401.78	1401.78	7280.06				481	1442.2	1442.7	2882.39	2883.39	639.564
																		482	1416.72	1416.72	1415.71	1415.71	4784.26				482	1443.78	1444.28	2885.54	2886.54	773.014
																		483	1416.2	1416.2	1415.19	1415.19	341.788				483	1450.71	1451.21	2899.4	2900.41	1014.76
																		484	1428.19	1428.7	2854.37	2855.38	2129.04				484	1452.28	1452.79	2902.55	2903.56	436.175
																		485	1436.71	1437.22	2871.41	2872.42	2813.51				485	1466.73	1466.73	1465.72	1465.72	644.869
																		486	1438.73	1438.73	1437.72	1437.72	1102.27				486	1475.68	1475.68	1474.67	1474.67	375.247
																		487	1442.2	1442.7	2882.38	2883.38	1161.25				487	1486.77	1486.77	1485.77	1485.77	1085.27
																		488	1444.27	1444.77	2886.52	2887.53	1794.35				488	1503.29	1503.79	3004.56	3005.57	365.929
																		489	1450.71	1451.22	2899.41	2900.42	2979.73				489	1518.76	1518.76	1517.75	1517.75	343.128
																		490	1452.28	1452.79	2902.55	2903.56	1168.5				490	1523.79	1523.79	1522.78	1522.78	175.944
																		491	1466.72	1466.72	1465.72	1465.72	1196.51				491	1530.87	1530.87	1529.87	1529.87	1849.93
																		492	1475.69	1475.69	1474.68	1474.68	708.658				492	1535.78	1535.78	1534.77	1534.77	4012.73
																		493	1486.78	1486.78	1485.77	1485.77	2211.36				493	1546.75	1546.75	1545.74	1545.74	365.123
																		494	1503.28	1503.78	3004.55	3005.56	1307.37				494	1563.79	1563.79	1562.78	1562.78	3263.99
																		495	1507.82	1508.32	3013.62	3014.62	1001.07				495	1588.83	1588.83	1587.83	1587.83	314.698
																		496	1513.86	1513.86	1512.85	1512.85	496.099				496	1599.85	1599.85	1598.85	1598.85	411.831
																		497	1530.89	1530.89	1529.88	1529.88	3800.24				497	1607.35	1607.85	3212.68	3213.69	588.673
																		498	1535.79	1535.79	1534.78	1534.78	8014.94				498	1615.85	1616.35	3229.69	3230.69	2155.74
																		499	1543.75	1544.26	3085.49	3086.5	690.016				499	1667.94	1667.94	1666.94	1666.94	665.654
																		500	1546.75	1546.75	1545.74	1545.74	558.389				500	1672.85	1672.85	1671.84	1671.84	557.827
																		501	1563.79	1563.79	1562.78	1562.78	7717.53				501	1700.84	1700.84	1699.84	1699.84	877.687
																		502	1567.32	1567.83	3132.63	3133.64	878.415				502	1715.91	1716.92	3429.8	3431.82	472.012
																		503	1588.84	1588.84	1587.83	1587.83	640.318				503	1721.9	1722.91	3441.79	3443.8	586.833
																		504	1599.85	1599.85	1598.85	1598.85	697.825				504	1735.9	1735.9	1734.89	1734.89	432.437
																		505	1603.78	1603.78	1602.77	1602.77	840.057				505	1742.97	1742.97	1741.96	1741.96	669.708
																		506	1607.35	1607.85	3212.68	3213.69	1672.26				506	1763.9	1763.9	1762.9	1762.9	359.159
																		507	1615.85	1616.35	3229.69	3230.69	5841.97				507	1815.01	1816.02	1814	1815.01	235.311
																		508	1667.95	1667.95	1666.94	1666.94	1221.97				508	1828.93	1829.93	1827.92	1828.93	330.267
																		509	1672.85	1672.85	1671.84	1671.84	1207.74
																		510	1686.9	1686.9	1685.9	1685.9	626.294
																		511	1689.65	1689.65	1688.64	1688.64	484.969
																		512	1700.84	1700.84	1699.84	1699.84	2099.5
																		513	1715.91	1716.92	3429.82	3431.83	1620.46
																		514	1721.91	1722.91	3441.8	3443.81	2266.71
																		515	1727.95	1727.95	1726.94	1726.94	1010.19
																		516	1735.89	1735.89	1734.89	1734.89	1089.41
																		517	1742.97	1742.97	1741.97	1741.97	1318.81
																		518	1764.94	1765.95	3527.87	3529.89	837.519
																		519	1814.99	1816	1813.98	1814.99	610.355
																		520	1828.92	1829.92	1827.91	1828.92	857.462
																		521	1834.96	1835.97	1833.95	1834.96	455.583
																		522	1880.02	1881.03	1879.02	1880.02	586.898
																		523	1985.11	1986.12	1984.1	1985.11	494.981
[truncated: 13 more columns]

## Sheet: B-Theoretical mz
Theoretical m/z for intact and reduced/alkylated MSMB3 average multicharged masses
INTACT MSMB3	M average	M+ 1	M+ 2	M+ 3	M+ 4	M+ 5	M+ 6	M+ 7	M+ 8	M+ 9	M+ 10	M+ 11	M+ 12
>XP_004942176.1Gga-MSMB3	9915.66	9916.66	4958.83	3306.22	2479.92	1984.13	1653.61	1417.52	1240.46	1102.74	992.566	902.424	827.305
>XP_004942176.1Gga-MSMB3 without G	9858.61	9859.61	4930.3	3287.2	2465.65	1972.72	1644.1	1409.37	1233.33	1096.4	986.861	897.237	822.551
>XP_004942176.1Gga-MSMB3 without G - 1Da	9857.62	9858.62	4929.81	3286.87	2465.41	1972.52	1643.94	1409.23	1233.2	1096.29	986.762	897.148	822.469
Monomer monoisotopic	M monoisotopic	M+ 1	M+ 2	M+ 3	M+ 4	M+ 5	M+ 6	M+ 7	M+ 8	M+ 9	M+ 10	M+ 11	M+ 12
>XP_004942176.1Gga-MSMB3	9909.71	9910.71	4955.85	3304.24	2478.43	1982.94	1652.62	1416.67	1239.71	1102.08	991.971	901.883	826.809
>XP_004942176.1Gga-MSMB3 without G	9852.69	9853.69	4927.34	3285.23	2464.17	1971.54	1643.11	1408.53	1232.59	1095.74	986.269	896.699	822.057
>XP_004942176.1Gga-MSMB3 without G - 1Da	9851.7	9852.7	4926.85	3284.9	2463.93	1971.34	1642.95	1408.39	1232.46	1095.63	986.17	896.609	821.975
REDUCED AND ALKYLATED MSMB3	M average	M+ 1	M+ 2	M+ 3	M+ 4	M+ 5	M+ 6	M+ 7	M+ 8	M+ 9	M+ 10	M+ 11	M+ 12	M+ 13	M+ 14	M+ 15	M+ 16
>XP_004942176.1Gga-MSMB3	10496.3	10497.3	5249.13	3499.75	2625.06	2100.25	1750.38	1500.47	1313.03	1167.25	1050.63	955.205	875.688	808.405	750.733	700.751	657.016
>XP_004942176.1Gga-MSMB3 + 1 MetOX	10512.2	10513.2	5257.12	3505.08	2629.06	2103.45	1753.04	1502.75	1315.03	1169.03	1052.22	956.659	877.021	809.635	751.875	701.817	658.016
>XP_004942176.1Gga-MSMB3 + 2 MetOX	10528.2	10529.2	5265.12	3510.41	2633.06	2106.65	1755.71	1505.03	1317.03	1170.8	1053.82	958.113	878.353	810.865	753.017	702.883	659.015
>XP_004942176.1Gga-MSMB3 without G	10439.2	10440.2	5220.6	3480.74	2610.8	2088.84	1740.87	1492.32	1305.9	1160.91	1044.92	950.019	870.934	804.016	746.658	696.947	653.45
>XP_004942176.1Gga-MSMB3 without G + 1 MetOx	10455.2	10456.2	5228.6	3486.06	2614.8	2092.04	1743.53	1494.6	1307.9	1162.69	1046.52	951.472	872.266	805.246	747.799	698.013	654.45
>XP_004942176.1Gga-MSMB3 without G + 2 MetOx	10471.2	10472.2	5236.6	3491.4	2618.8	2095.24	1746.2	1496.89	1309.9	1164.47	1048.12	952.927	873.6	806.477	748.943	699.08	655.45
>XP_004942176.1Gga-MSMB3 without G -1Da	10438.2	10439.2	5220.11	3480.41	2610.56	2088.64	1740.7	1492.17	1305.78	1160.8	1044.82	949.929	870.852	803.94	746.587	696.882	653.389
>XP_004942176.1Gga-MSMB3 without G + 1 MetOX -1Da	10454.2	10455.2	5228.11	3485.74	2614.55	2091.84	1743.37	1494.46	1307.78	1162.58	1046.42	951.383	872.185	805.171	747.73	697.948	654.389
>XP_004942176.1Gga-MSMB3 without G + 2 MetOX -1Da	10470.2	10471.2	5236.11	3491.07	2618.55	2095.04	1746.04	1496.74	1309.78	1164.36	1048.02	952.838	873.518	806.401	748.872	699.014	655.388
